# Supplementary material for: Chromatin Accessibility-Based Characterization of the Gene Regulatory Network Underlying Plasmodium falciparum Blood-Stage Development
Source: Cell Host Microbe. 2018 Apr 11;23(4):557–569.e9. doi: 10.1016/j.chom.2018.03.007 (PMC5899830; doi:10.1016/j.chom.2018.03.007)
Supplement: Table S1. Genome Coordinates of ATAC Peaks, Related to Figures 1, S1, and 5 [file mmc2.xlsx]

## Sheet: All peaks
Table S1. Genome cooridnates of ATAC peaks. Related to Figure 1, Figure S1 and Figure 5.
Tab 1 (All peaks): Genome coordinates of all merged ATAC-seq peaks. Related to Figure 1 and Figure S1.
Tab 2 (Postively correlating peaks): Genome coordinates and proportion-of-sum values of positively correlating ATAC peaks and downstream transcripts. Related to Figure 5.
Tab 1 (All peaks). Genome coordinates of merged ATAC-seq peaks. Related to Figure 1 and Figure S1.
The highest scoring peak summit of the individual time points (t05 till t40) was assigned as summit of each merged peak.
The closest downstream gene was determined for peaks located in divergent (green in Figure 1C) or tandem (pink in Figure 1C) intergenic regions using command "bedtools closest -a summits.bed -b benes.bed -D b -t first -id".
The last column indicates whether the region overlaps with an accessible region called on the data from replicate2.
peak_ID	summit_ID	Chr	Peak_Start	Peak_End	Summit_Start	Summit_End	Summit_Score	Gene_ID	Gene_Strand	distance_summit_to_gene_start	confirmed_in_REPLICATE2
PlasmoDBv26_50-150_ALL_1	t05_encodePeak1	Pf3D7_01_v3	5340	5517	5384	5385	65	NA	NA	NA	YES
PlasmoDBv26_50-150_ALL_10	t40_encodePeak6	Pf3D7_01_v3	108985	109664	109284	109285	71	PF3D7_0102400	-	-937	YES
PlasmoDBv26_50-150_ALL_100	t40_encodePeak62	Pf3D7_01_v3	523375	523681	523611	523612	61	PF3D7_0113800	+	-3495	NO
PlasmoDBv26_50-150_ALL_1000	t30_encodePeak757	Pf3D7_06_v3	861992	862335	862217	862218	125	PF3D7_0620900	-	-453	YES
PlasmoDBv26_50-150_ALL_1001	t40_encodePeak717	Pf3D7_06_v3	870419	870809	870571	870572	622	PF3D7_0621100	-	-663	YES
PlasmoDBv26_50-150_ALL_1002	t20_encodePeak317	Pf3D7_06_v3	872539	873470	872772	872773	686	PF3D7_0621200	-	-571	YES
PlasmoDBv26_50-150_ALL_1003	t30_encodePeak759	Pf3D7_06_v3	881579	881732	881608	881609	51	PF3D7_0621500	+	-354	YES
PlasmoDBv26_50-150_ALL_1004	t25_encodePeak504	Pf3D7_06_v3	883237	883683	883495	883496	385	NA	NA	NA	YES
PlasmoDBv26_50-150_ALL_1005	t40_encodePeak720	Pf3D7_06_v3	889989	890229	890078	890079	92	PF3D7_0621800	+	-1918	YES
PlasmoDBv26_50-150_ALL_1006	t30_encodePeak762	Pf3D7_06_v3	890469	891648	890929	890930	543	PF3D7_0621800	+	-1067	YES
PlasmoDBv26_50-150_ALL_1007	t30_encodePeak763	Pf3D7_06_v3	896097	896559	896151	896152	185	PF3D7_0621900	-	-372	YES
PlasmoDBv26_50-150_ALL_1008	t40_encodePeak723	Pf3D7_06_v3	903061	903169	903118	903119	101	PF3D7_0622100	-	-756	YES
PlasmoDBv26_50-150_ALL_1009	t25_encodePeak507	Pf3D7_06_v3	906641	907030	906879	906880	232	PF3D7_0622200	-	-558	YES
PlasmoDBv26_50-150_ALL_101	t10_encodePeak12	Pf3D7_01_v3	538926	539049	538994	538995	77	PF3D7_0113900	-	-970	NO
PlasmoDBv26_50-150_ALL_1010	t40_encodePeak724	Pf3D7_06_v3	914194	914347	914250	914251	220	PF3D7_0622600	+	-492	YES
PlasmoDBv26_50-150_ALL_1011	t25_encodePeak508	Pf3D7_06_v3	918076	918768	918410	918411	618	PF3D7_0622700	-	-1112	YES
PlasmoDBv26_50-150_ALL_1012	t40_encodePeak726	Pf3D7_06_v3	924744	924940	924803	924804	182	NA	NA	NA	YES
PlasmoDBv26_50-150_ALL_1013	t25_encodePeak509	Pf3D7_06_v3	933326	933549	933383	933384	110	PF3D7_0622900	-	-2310	YES
PlasmoDBv26_50-150_ALL_1014	t40_encodePeak727	Pf3D7_06_v3	935380	935580	935497	935498	115	PF3D7_0622900	-	-4424	YES
PlasmoDBv26_50-150_ALL_1015	t20_encodePeak323	Pf3D7_06_v3	944371	945090	944911	944912	807	PF3D7_0623100	-	-1192	YES
PlasmoDBv26_50-150_ALL_1016	t40_encodePeak729	Pf3D7_06_v3	947193	947327	947305	947306	50	NA	NA	NA	YES
PlasmoDBv26_50-150_ALL_1017	t35_encodePeak694	Pf3D7_06_v3	952194	952374	952245	952246	119	PF3D7_0623400	-	-740	YES
PlasmoDBv26_50-150_ALL_1018	t30_encodePeak769	Pf3D7_06_v3	955299	955704	955354	955355	76	PF3D7_0623500	-	-507	YES
PlasmoDBv26_50-150_ALL_1019	t30_encodePeak770	Pf3D7_06_v3	962878	963410	962899	962900	46	PF3D7_0623700	-	-355	YES
PlasmoDBv26_50-150_ALL_102	t35_encodePeak56	Pf3D7_01_v3	542003	542121	542063	542064	302	PF3D7_0114000	+	-416	YES
PlasmoDBv26_50-150_ALL_1020	t20_encodePeak324	Pf3D7_06_v3	973117	973769	973424	973425	245	PF3D7_0623800	-	-2470	YES
PlasmoDBv26_50-150_ALL_1021	t30_encodePeak772	Pf3D7_06_v3	974870	975266	975043	975044	117	PF3D7_0623900	+	-2139	YES
PlasmoDBv26_50-150_ALL_1022	t30_encodePeak773	Pf3D7_06_v3	978644	978747	978707	978708	53	PF3D7_0624000	+	-2358	YES
PlasmoDBv26_50-150_ALL_1023	t25_encodePeak514	Pf3D7_06_v3	978931	979172	979097	979098	163	PF3D7_0624000	+	-1968	YES
PlasmoDBv26_50-150_ALL_1024	t35_encodePeak698	Pf3D7_06_v3	979657	980510	980056	980057	472	PF3D7_0624000	+	-1009	YES
PlasmoDBv26_50-150_ALL_1025	t35_encodePeak699	Pf3D7_06_v3	992401	992710	992514	992515	188	PF3D7_0624400	-	-317	YES
PlasmoDBv26_50-150_ALL_1026	t40_encodePeak734	Pf3D7_06_v3	993751	994084	993868	993869	513	PF3D7_0624500	+	-415	YES
PlasmoDBv26_50-150_ALL_1027	t05_encodePeak114	Pf3D7_06_v3	994278	994439	994314	994315	90	NA	NA	NA	YES
PlasmoDBv26_50-150_ALL_1028	t40_encodePeak735	Pf3D7_06_v3	995665	995890	995817	995818	199	PF3D7_0624400	-	-3620	YES
PlasmoDBv26_50-150_ALL_1029	t30_encodePeak777	Pf3D7_06_v3	996559	996878	996628	996629	162	PF3D7_0624600	+	-2895	YES
PlasmoDBv26_50-150_ALL_103	t20_encodePeak24	Pf3D7_01_v3	559097	559277	559127	559128	46	PF3D7_0114500	-	-420	YES
PlasmoDBv26_50-150_ALL_1030	t30_encodePeak778	Pf3D7_06_v3	997237	997407	997319	997320	155	PF3D7_0624600	+	-2204	YES
PlasmoDBv26_50-150_ALL_1031	t30_encodePeak779	Pf3D7_06_v3	997599	997718	997646	997647	69	PF3D7_0624600	+	-1877	YES
PlasmoDBv26_50-150_ALL_1032	t35_encodePeak703	Pf3D7_06_v3	997930	998394	998333	998334	472	PF3D7_0624600	+	-1190	YES
PlasmoDBv26_50-150_ALL_1033	t35_encodePeak704	Pf3D7_06_v3	1011125	1011297	1011158	1011159	68	PF3D7_0624700	-	-441	YES
PlasmoDBv26_50-150_ALL_1034	t35_encodePeak705	Pf3D7_06_v3	1031269	1031637	1031477	1031478	497	PF3D7_0625300	-	-321	YES
PlasmoDBv26_50-150_ALL_1035	t30_encodePeak782	Pf3D7_06_v3	1034494	1035006	1034819	1034820	765	PF3D7_0625500	+	-538	YES
PlasmoDBv26_50-150_ALL_1036	t40_encodePeak739	Pf3D7_06_v3	1037198	1037660	1037365	1037366	233	PF3D7_0625600	+	-2289	YES
PlasmoDBv26_50-150_ALL_1037	t30_encodePeak784	Pf3D7_06_v3	1038422	1038985	1038466	1038467	88	PF3D7_0625600	+	-1188	YES
PlasmoDBv26_50-150_ALL_1038	t40_encodePeak740	Pf3D7_06_v3	1039161	1039267	1039211	1039212	63	PF3D7_0625600	+	-443	NO
PlasmoDBv26_50-150_ALL_1039	t30_encodePeak785	Pf3D7_06_v3	1043197	1043392	1043258	1043259	274	PF3D7_0625800	+	-287	YES
PlasmoDBv26_50-150_ALL_104	t35_encodePeak57	Pf3D7_01_v3	584611	584722	584662	584663	443	PF3D7_0115100	+	-2728	YES
PlasmoDBv26_50-150_ALL_1040	t25_encodePeak523	Pf3D7_06_v3	1054864	1055331	1055170	1055171	206	PF3D7_0626100	+	-881	YES
PlasmoDBv26_50-150_ALL_1041	t30_encodePeak787	Pf3D7_06_v3	1055530	1055646	1055599	1055600	37	PF3D7_0626100	+	-452	YES
PlasmoDBv26_50-150_ALL_1042	t30_encodePeak788	Pf3D7_06_v3	1060004	1060305	1060155	1060156	354	PF3D7_0626200	-	-234	YES
PlasmoDBv26_50-150_ALL_1043	t40_encodePeak743	Pf3D7_06_v3	1064011	1064335	1064282	1064283	127	PF3D7_0626400	+	-864	YES
PlasmoDBv26_50-150_ALL_1044	t30_encodePeak790	Pf3D7_06_v3	1074354	1074667	1074578	1074579	152	PF3D7_0626700	+	-439	YES
PlasmoDBv26_50-150_ALL_1045	t35_encodePeak714	Pf3D7_06_v3	1076857	1078507	1077752	1077753	573	PF3D7_0626800	+	-1242	YES
PlasmoDBv26_50-150_ALL_1046	t35_encodePeak715	Pf3D7_06_v3	1082295	1082561	1082424	1082425	45	PF3D7_0626900	+	-485	YES
PlasmoDBv26_50-150_ALL_1047	t30_encodePeak793	Pf3D7_06_v3	1085803	1086459	1085906	1085907	113	PF3D7_0627000	-	-1067	YES
PlasmoDBv26_50-150_ALL_1048	t30_encodePeak795	Pf3D7_06_v3	1086627	1087544	1087467	1087468	105	PF3D7_0627100	+	-1722	YES
PlasmoDBv26_50-150_ALL_1049	t40_encodePeak749	Pf3D7_06_v3	1098840	1099413	1099361	1099362	265	PF3D7_0627300	-	-713	YES
PlasmoDBv26_50-150_ALL_105	t40_encodePeak64	Pf3D7_01_v3	616559	616832	616711	616712	402	PF3D7_0115700	-	-1819	YES
PlasmoDBv26_50-150_ALL_1050	t30_encodePeak797	Pf3D7_06_v3	1101045	1101159	1101142	1101143	39	PF3D7_0627400	-	-285	YES
PlasmoDBv26_50-150_ALL_1051	t30_encodePeak798	Pf3D7_06_v3	1103103	1103578	1103155	1103156	210	PF3D7_0627500	-	-304	YES
PlasmoDBv26_50-150_ALL_1052	t40_encodePeak750	Pf3D7_06_v3	1105494	1106189	1105627	1105628	93	PF3D7_0627700	+	-2569	YES
PlasmoDBv26_50-150_ALL_1053	t30_encodePeak801	Pf3D7_06_v3	1106450	1107115	1106553	1106554	280	PF3D7_0627700	+	-1643	YES
PlasmoDBv26_50-150_ALL_1054	t30_encodePeak802	Pf3D7_06_v3	1112436	1112563	1112450	1112451	38	NA	NA	NA	YES
PlasmoDBv26_50-150_ALL_1055	t30_encodePeak803	Pf3D7_06_v3	1118138	1118608	1118335	1118336	421	PF3D7_0627800	-	-799	YES
PlasmoDBv26_50-150_ALL_1056	t40_encodePeak754	Pf3D7_06_v3	1154449	1155339	1154774	1154775	711	PF3D7_0628100	-	-1111	YES
PlasmoDBv26_50-150_ALL_1057	t35_encodePeak723	Pf3D7_06_v3	1157970	1158174	1158092	1158093	101	PF3D7_0628200	+	-1769	YES
PlasmoDBv26_50-150_ALL_1058	t35_encodePeak724	Pf3D7_06_v3	1158394	1158840	1158629	1158630	596	PF3D7_0628200	+	-1232	YES
PlasmoDBv26_50-150_ALL_1059	t40_encodePeak757	Pf3D7_06_v3	1169433	1170053	1169963	1169964	291	NA	NA	NA	YES
PlasmoDBv26_50-150_ALL_106	t40_encodePeak65	Pf3D7_02_v3	352	549	405	406	63	NA	NA	NA	YES
PlasmoDBv26_50-150_ALL_1060	t30_encodePeak806	Pf3D7_06_v3	1173783	1174114	1173833	1173834	192	PF3D7_0628300	-	-138	YES
PlasmoDBv26_50-150_ALL_1061	t10_encodePeak166	Pf3D7_06_v3	1174587	1174996	1174907	1174908	299	PF3D7_0628300	-	-1212	YES
PlasmoDBv26_50-150_ALL_1062	t30_encodePeak808	Pf3D7_06_v3	1180146	1180320	1180207	1180208	61	PF3D7_0628500	-	-205	YES
PlasmoDBv26_50-150_ALL_1063	t30_encodePeak809	Pf3D7_06_v3	1182706	1183463	1183329	1183330	495	PF3D7_0628700	+	-566	YES
PlasmoDBv26_50-150_ALL_1064	t30_encodePeak810	Pf3D7_06_v3	1188817	1189120	1189005	1189006	303	PF3D7_0628800	-	-362	YES
PlasmoDBv26_50-150_ALL_1065	t30_encodePeak811	Pf3D7_06_v3	1199136	1199312	1199272	1199273	108	PF3D7_0629100	-	-1235	YES
PlasmoDBv26_50-150_ALL_1066	t35_encodePeak728	Pf3D7_06_v3	1201676	1201844	1201783	1201784	131	PF3D7_0629200	-	-789	YES
PlasmoDBv26_50-150_ALL_1067	t35_encodePeak729	Pf3D7_06_v3	1202069	1202377	1202156	1202157	795	PF3D7_0629200	-	-1162	YES
PlasmoDBv26_50-150_ALL_1068	t30_encodePeak814	Pf3D7_06_v3	1208512	1209321	1208686	1208687	575	PF3D7_0629400	+	-1733	YES
PlasmoDBv26_50-150_ALL_1069	t25_encodePeak541	Pf3D7_06_v3	1216902	1217741	1217532	1217533	602	PF3D7_0629600	+	-774	YES
PlasmoDBv26_50-150_ALL_107	t05_encodePeak16	Pf3D7_02_v3	6183	7105	6955	6956	161	NA	NA	NA	YES
PlasmoDBv26_50-150_ALL_1070	t35_encodePeak732	Pf3D7_06_v3	1219642	1220558	1220502	1220503	233	PF3D7_0629700	+	-1438	YES
PlasmoDBv26_50-150_ALL_1071	t40_encodePeak767	Pf3D7_06_v3	1220792	1221120	1220984	1220985	220	PF3D7_0629700	+	-956	YES
PlasmoDBv26_50-150_ALL_1072	t35_encodePeak735	Pf3D7_06_v3	1247372	1248617	1248145	1248146	609	PF3D7_0629800	-	-927	YES
PlasmoDBv26_50-150_ALL_1073	t40_encodePeak769	Pf3D7_06_v3	1273915	1274623	1274306	1274307	232	PF3D7_0630400	-	-775	YES
PlasmoDBv26_50-150_ALL_1074	t30_encodePeak820	Pf3D7_06_v3	1274845	1275009	1274954	1274955	59	PF3D7_0630500	+	-1374	YES
PlasmoDBv26_50-150_ALL_1075	t30_encodePeak821	Pf3D7_06_v3	1275161	1275344	1275248	1275249	49	PF3D7_0630500	+	-1080	YES
PlasmoDBv26_50-150_ALL_1076	t25_encodePeak545	Pf3D7_06_v3	1275791	1275947	1275827	1275828	92	PF3D7_0630500	+	-501	YES
PlasmoDBv26_50-150_ALL_1077	t40_encodePeak770	Pf3D7_06_v3	1278930	1279592	1279358	1279359	942	PF3D7_0630600	+	-461	YES
PlasmoDBv26_50-150_ALL_1078	t30_encodePeak824	Pf3D7_06_v3	1293149	1293697	1293304	1293305	461	PF3D7_0630900	-	-333	YES
PlasmoDBv26_50-150_ALL_1079	t40_encodePeak772	Pf3D7_06_v3	1294402	1294938	1294483	1294484	376	PF3D7_0631000	+	-990	YES
PlasmoDBv26_50-150_ALL_108	t05_encodePeak17	Pf3D7_02_v3	7258	7934	7441	7442	101	NA	NA	NA	YES
PlasmoDBv26_50-150_ALL_1080	t40_encodePeak773	Pf3D7_06_v3	1384241	1384482	1384380	1384381	445	PF3D7_0632800	-	-1754	YES
PlasmoDBv26_50-150_ALL_1081	t40_encodePeak774	Pf3D7_06_v3	1407283	1407560	1407523	1407524	82	NA	NA	NA	YES
PlasmoDBv26_50-150_ALL_1082	t05_encodePeak122	Pf3D7_06_v3	1407769	1408084	1407822	1407823	116	NA	NA	NA	YES
PlasmoDBv26_50-150_ALL_1083	t05_encodePeak123	Pf3D7_06_v3	1408348	1409388	1408526	1408527	96	NA	NA	NA	YES
PlasmoDBv26_50-150_ALL_1084	t40_encodePeak778	Pf3D7_06_v3	1409751	1410153	1409972	1409973	55	NA	NA	NA	YES
PlasmoDBv26_50-150_ALL_1085	t05_encodePeak125	Pf3D7_06_v3	1410452	1411975	1410602	1410603	108	NA	NA	NA	YES
PlasmoDBv26_50-150_ALL_1086	t40_encodePeak782	Pf3D7_06_v3	1416861	1416974	1416924	1416925	52	NA	NA	NA	YES
PlasmoDBv26_50-150_ALL_1087	t05_encodePeak126	Pf3D7_07_v3	5948	6746	6564	6565	62	NA	NA	NA	YES
PlasmoDBv26_50-150_ALL_1088	t40_encodePeak784	Pf3D7_07_v3	7358	7795	7433	7434	92	NA	NA	NA	YES
PlasmoDBv26_50-150_ALL_1089	t40_encodePeak785	Pf3D7_07_v3	18264	18516	18360	18361	441	PF3D7_0700100	+	-1946	YES
PlasmoDBv26_50-150_ALL_109	t05_encodePeak18	Pf3D7_02_v3	8092	8378	8110	8111	52	NA	NA	NA	YES
PlasmoDBv26_50-150_ALL_1090	t40_encodePeak786	Pf3D7_07_v3	19123	19283	19191	19192	99	PF3D7_0700100	+	-1115	YES
PlasmoDBv26_50-150_ALL_1091	t40_encodePeak787	Pf3D7_07_v3	87853	88039	87892	87893	93	PF3D7_0702100	+	-792	NO
PlasmoDBv26_50-150_ALL_1092	t20_encodePeak344	Pf3D7_07_v3	93865	94420	94024	94025	184	PF3D7_0702200	-	-884	YES
PlasmoDBv26_50-150_ALL_1093	t10_encodePeak173	Pf3D7_07_v3	95862	96135	95931	95932	203	PF3D7_0702300	+	-829	YES
PlasmoDBv26_50-150_ALL_1094	t30_encodePeak829	Pf3D7_07_v3	99543	100299	100148	100149	221	PF3D7_0702400	+	-1545	YES
PlasmoDBv26_50-150_ALL_1095	t20_encodePeak348	Pf3D7_07_v3	100533	101029	100894	100895	332	PF3D7_0702400	+	-799	YES
PlasmoDBv26_50-150_ALL_1096	t30_encodePeak831	Pf3D7_07_v3	106815	108119	107573	107574	293	PF3D7_0702500	-	-1585	YES
PlasmoDBv26_50-150_ALL_1097	t25_encodePeak555	Pf3D7_07_v3	111360	111594	111433	111434	642	NA	NA	NA	YES
PlasmoDBv26_50-150_ALL_1098	t35_encodePeak747	Pf3D7_07_v3	111919	112173	111990	111991	1030	PF3D7_0702800	+	-58	YES
PlasmoDBv26_50-150_ALL_1099	t40_encodePeak794	Pf3D7_07_v3	114286	114573	114508	114509	117	PF3D7_0702900	-	-561	YES
PlasmoDBv26_50-150_ALL_11	t35_encodePeak4	Pf3D7_01_v3	110147	110328	110298	110299	54	PF3D7_0102400	-	-1951	NO
PlasmoDBv26_50-150_ALL_110	t40_encodePeak69	Pf3D7_02_v3	8594	8822	8635	8636	75	NA	NA	NA	YES
PlasmoDBv26_50-150_ALL_1100	t30_encodePeak835	Pf3D7_07_v3	121055	121197	121125	121126	146	PF3D7_0703100	+	-288	YES
PlasmoDBv26_50-150_ALL_1101	t35_encodePeak749	Pf3D7_07_v3	127506	127999	127911	127912	402	PF3D7_0703300	+	-628	YES
PlasmoDBv26_50-150_ALL_1102	t30_encodePeak837	Pf3D7_07_v3	132376	133016	132786	132787	146	PF3D7_0703400	-	-955	YES
PlasmoDBv26_50-150_ALL_1103	t40_encodePeak796	Pf3D7_07_v3	133139	134412	133801	133802	705	PF3D7_0703500	+	-1804	YES
PlasmoDBv26_50-150_ALL_1104	t40_encodePeak797	Pf3D7_07_v3	142967	143860	143669	143670	556	PF3D7_0703600	+	-349	YES
PlasmoDBv26_50-150_ALL_1105	t25_encodePeak561	Pf3D7_07_v3	147756	148424	148108	148109	300	PF3D7_0703700	-	-715	YES
PlasmoDBv26_50-150_ALL_1106	t20_encodePeak354	Pf3D7_07_v3	166911	167154	167063	167064	104	PF3D7_0703900	-	-668	NO
PlasmoDBv26_50-150_ALL_1107	t30_encodePeak841	Pf3D7_07_v3	177623	177828	177754	177755	146	PF3D7_0704000	-	-460	YES
PlasmoDBv26_50-150_ALL_1108	t40_encodePeak799	Pf3D7_07_v3	178548	179152	178898	178899	601	PF3D7_0704100	+	-1137	YES
PlasmoDBv26_50-150_ALL_1109	t35_encodePeak757	Pf3D7_07_v3	196026	196885	196479	196480	378	PF3D7_0704300	+	-1211	YES
PlasmoDBv26_50-150_ALL_111	t40_encodePeak70	Pf3D7_02_v3	23253	23461	23315	23316	313	PF3D7_0200100	+	-1916	YES
PlasmoDBv26_50-150_ALL_1110	t35_encodePeak758	Pf3D7_07_v3	204046	204360	204100	204101	233	PF3D7_0704400	+	-617	YES
PlasmoDBv26_50-150_ALL_1111	t40_encodePeak802	Pf3D7_07_v3	215118	216510	215389	215390	1137	PF3D7_0704500	-	-1889	YES
PlasmoDBv26_50-150_ALL_1112	t30_encodePeak844	Pf3D7_07_v3	229444	229693	229468	229469	39	PF3D7_0704600	-	-397	NO
PlasmoDBv26_50-150_ALL_1113	t30_encodePeak845	Pf3D7_07_v3	229928	230215	230063	230064	716	PF3D7_0704600	-	-992	YES
PlasmoDBv26_50-150_ALL_1114	t40_encodePeak804	Pf3D7_07_v3	230715	230962	230812	230813	180	PF3D7_0704600	-	-1741	YES
PlasmoDBv26_50-150_ALL_1115	t30_encodePeak847	Pf3D7_07_v3	242100	242259	242152	242153	79	PF3D7_0704800	-	-101	YES
PlasmoDBv26_50-150_ALL_1116	t40_encodePeak805	Pf3D7_07_v3	242601	243147	242810	242811	185	PF3D7_0704800	-	-759	YES
PlasmoDBv26_50-150_ALL_1117	t30_encodePeak848	Pf3D7_07_v3	245353	245679	245535	245536	128	PF3D7_0704900	-	-520	YES
PlasmoDBv26_50-150_ALL_1118	t35_encodePeak763	Pf3D7_07_v3	250476	250881	250787	250788	200	PF3D7_0705000	-	-636	YES
PlasmoDBv26_50-150_ALL_1119	t40_encodePeak807	Pf3D7_07_v3	251438	251629	251509	251510	371	PF3D7_0705100	+	-772	YES
PlasmoDBv26_50-150_ALL_112	t20_encodePeak25	Pf3D7_02_v3	74620	75434	75168	75169	590	PF3D7_0201500	-	-773	YES
PlasmoDBv26_50-150_ALL_1120	t30_encodePeak850	Pf3D7_07_v3	255550	255790	255750	255751	48	PF3D7_0705200	+	-335	YES
PlasmoDBv26_50-150_ALL_1121	t40_encodePeak808	Pf3D7_07_v3	261105	261273	261201	261202	258	PF3D7_0705300	+	-775	YES
PlasmoDBv26_50-150_ALL_1122	t40_encodePeak809	Pf3D7_07_v3	267948	268178	268047	268048	79	PF3D7_0705400	-	-610	YES
PlasmoDBv26_50-150_ALL_1123	t40_encodePeak810	Pf3D7_07_v3	279710	280228	279791	279792	127	PF3D7_0705500	-	-1086	NO
PlasmoDBv26_50-150_ALL_1124	t30_encodePeak852	Pf3D7_07_v3	284169	284341	284312	284313	72	NA	NA	NA	YES
PlasmoDBv26_50-150_ALL_1125	t30_encodePeak853	Pf3D7_07_v3	284505	285035	284582	284583	62	PF3D7_0705600	-	-150	YES
PlasmoDBv26_50-150_ALL_1126	t30_encodePeak854	Pf3D7_07_v3	286413	286877	286480	286481	593	PF3D7_0705700	-	-315	YES
PlasmoDBv26_50-150_ALL_1127	t35_encodePeak768	Pf3D7_07_v3	287038	287364	287092	287093	76	PF3D7_0705700	-	-927	YES
PlasmoDBv26_50-150_ALL_1128	t40_encodePeak812	Pf3D7_07_v3	291583	292125	291759	291760	553	PF3D7_0705900	-	-540	YES
PlasmoDBv26_50-150_ALL_1129	t35_encodePeak770	Pf3D7_07_v3	303645	304000	303764	303765	86	PF3D7_0706200	+	-550	YES
PlasmoDBv26_50-150_ALL_113	t30_encodePeak72	Pf3D7_02_v3	75594	76445	75891	75892	220	PF3D7_0201500	-	-1496	YES
PlasmoDBv26_50-150_ALL_1130	t35_encodePeak771	Pf3D7_07_v3	307413	308223	307991	307992	845	PF3D7_0706400	-	-859	YES
PlasmoDBv26_50-150_ALL_1131	t35_encodePeak772	Pf3D7_07_v3	308409	308740	308525	308526	268	PF3D7_0706400	-	-1393	YES
PlasmoDBv26_50-150_ALL_1132	t30_encodePeak860	Pf3D7_07_v3	315724	316227	315918	315919	90	PF3D7_0706500	-	-897	YES
PlasmoDBv26_50-150_ALL_1133	t30_encodePeak861	Pf3D7_07_v3	316402	316858	316628	316629	274	PF3D7_0706500	-	-1607	YES
PlasmoDBv26_50-150_ALL_1134	t35_encodePeak776	Pf3D7_07_v3	325809	326966	326803	326804	658	PF3D7_0706900	-	-7	YES
PlasmoDBv26_50-150_ALL_1135	t35_encodePeak778	Pf3D7_07_v3	327663	329288	329075	329076	1128	NA	NA	NA	YES
PlasmoDBv26_50-150_ALL_1136	t40_encodePeak822	Pf3D7_07_v3	336887	337667	337559	337560	587	PF3D7_0707200	-	-1235	YES
PlasmoDBv26_50-150_ALL_1137	t40_encodePeak823	Pf3D7_07_v3	337843	338509	338118	338119	795	PF3D7_0707300	+	-766	YES
PlasmoDBv26_50-150_ALL_1138	t25_encodePeak577	Pf3D7_07_v3	343050	343495	343105	343106	293	PF3D7_0707400	+	-806	YES
PlasmoDBv26_50-150_ALL_1139	t20_encodePeak367	Pf3D7_07_v3	346748	346926	346813	346814	314	PF3D7_0707500	+	-1463	YES
PlasmoDBv26_50-150_ALL_114	t20_encodePeak26	Pf3D7_02_v3	78992	79448	79229	79230	122	PF3D7_0201600	-	-422	YES
PlasmoDBv26_50-150_ALL_1140	t10_encodePeak188	Pf3D7_07_v3	347080	347427	347163	347164	149	PF3D7_0707500	+	-1113	NO
PlasmoDBv26_50-150_ALL_1141	t40_encodePeak824	Pf3D7_07_v3	355557	356552	355955	355956	428	PF3D7_0707700	+	-1744	YES
PlasmoDBv26_50-150_ALL_1142	t30_encodePeak867	Pf3D7_07_v3	360902	361711	361585	361586	93	PF3D7_0707800	+	-419	YES
PlasmoDBv26_50-150_ALL_1143	t25_encodePeak581	Pf3D7_07_v3	366042	366565	366403	366404	462	PF3D7_0707900	+	-525	YES
PlasmoDBv26_50-150_ALL_1144	t30_encodePeak869	Pf3D7_07_v3	368158	368391	368211	368212	150	PF3D7_0708000	+	-495	YES
PlasmoDBv26_50-150_ALL_1145	t25_encodePeak583	Pf3D7_07_v3	373642	373908	373773	373774	360	PF3D7_0708100	-	-668	YES
PlasmoDBv26_50-150_ALL_1146	t30_encodePeak871	Pf3D7_07_v3	377483	377624	377563	377564	324	PF3D7_0708200	-	-171	YES
PlasmoDBv26_50-150_ALL_1147	t25_encodePeak585	Pf3D7_07_v3	379662	381030	380775	380776	788	PF3D7_0708400	+	-816	YES
PlasmoDBv26_50-150_ALL_1148	t30_encodePeak873	Pf3D7_07_v3	392591	392776	392749	392750	88	PF3D7_0708700	-	-562	NO
PlasmoDBv26_50-150_ALL_1149	t30_encodePeak874	Pf3D7_07_v3	393695	394758	393849	393850	434	PF3D7_0708700	-	-1662	YES
PlasmoDBv26_50-150_ALL_115	t30_encodePeak74	Pf3D7_02_v3	79614	79779	79651	79652	146	PF3D7_0201600	-	-844	YES
PlasmoDBv26_50-150_ALL_1150	t40_encodePeak830	Pf3D7_07_v3	400477	400777	400614	400615	119	PF3D7_0708900	-	-372	YES
PlasmoDBv26_50-150_ALL_1151	t20_encodePeak375	Pf3D7_07_v3	401119	402468	401684	401685	730	PF3D7_0708900	-	-1442	YES
PlasmoDBv26_50-150_ALL_1152	t35_encodePeak788	Pf3D7_07_v3	407502	407923	407766	407767	950	PF3D7_0709050	-	-319	YES
PlasmoDBv26_50-150_ALL_1153	t35_encodePeak789	Pf3D7_07_v3	422123	422529	422295	422296	235	PF3D7_0709300	-	-547	YES
PlasmoDBv26_50-150_ALL_1154	t40_encodePeak833	Pf3D7_07_v3	436930	437198	437075	437076	439	PF3D7_0709800	+	-824	YES
PlasmoDBv26_50-150_ALL_1155	t40_encodePeak834	Pf3D7_07_v3	459193	459521	459267	459268	363	PF3D7_0710000	-	-772	YES
PlasmoDBv26_50-150_ALL_1156	t35_encodePeak792	Pf3D7_07_v3	462080	462251	462171	462172	191	PF3D7_0710200	+	-933	YES
PlasmoDBv26_50-150_ALL_1157	t25_encodePeak592	Pf3D7_07_v3	473881	474249	473995	473996	183	PF3D7_0710300	-	-455	YES
PlasmoDBv26_50-150_ALL_1158	t30_encodePeak883	Pf3D7_07_v3	477691	477931	477768	477769	81	PF3D7_0710500	-	-217	YES
PlasmoDBv26_50-150_ALL_1159	t25_encodePeak593	Pf3D7_07_v3	479544	480494	479775	479776	600	PF3D7_0710600	-	-638	YES
PlasmoDBv26_50-150_ALL_116	t40_encodePeak73	Pf3D7_02_v3	85011	85446	85304	85305	403	PF3D7_0201700	-	-1140	YES
PlasmoDBv26_50-150_ALL_1160	t25_encodePeak594	Pf3D7_07_v3	482272	482443	482330	482331	176	PF3D7_0710700	-	-357	YES
PlasmoDBv26_50-150_ALL_1161	t30_encodePeak886	Pf3D7_07_v3	491213	491651	491494	491495	144	PF3D7_0711000	-	-525	YES
PlasmoDBv26_50-150_ALL_1162	t40_encodePeak837	Pf3D7_07_v3	494498	494923	494711	494712	338	PF3D7_0711200	+	-526	YES
PlasmoDBv26_50-150_ALL_1163	t25_encodePeak597	Pf3D7_07_v3	498732	498872	498785	498786	220	PF3D7_0711300	+	-550	YES
PlasmoDBv26_50-150_ALL_1164	t35_encodePeak798	Pf3D7_07_v3	504168	504810	504275	504276	510	PF3D7_0711500	+	-969	YES
PlasmoDBv26_50-150_ALL_1165	t40_encodePeak839	Pf3D7_07_v3	611815	612033	611874	611875	165	PF3D7_0713400	+	-583	YES
PlasmoDBv26_50-150_ALL_1166	t35_encodePeak800	Pf3D7_07_v3	623778	623928	623819	623820	143	PF3D7_0713700	-	-299	YES
PlasmoDBv26_50-150_ALL_1167	t40_encodePeak841	Pf3D7_07_v3	625732	625902	625772	625773	52	PF3D7_0713800	-	-473	NO
PlasmoDBv26_50-150_ALL_1168	t40_encodePeak842	Pf3D7_07_v3	626105	626253	626181	626182	111	PF3D7_0713800	-	-882	YES
PlasmoDBv26_50-150_ALL_1169	t25_encodePeak601	Pf3D7_07_v3	638665	639433	639151	639152	276	PF3D7_0713900	-	-1376	YES
PlasmoDBv26_50-150_ALL_117	t20_encodePeak28	Pf3D7_02_v3	89329	89912	89659	89660	522	PF3D7_0201800	-	-869	YES
PlasmoDBv26_50-150_ALL_1170	t40_encodePeak843	Pf3D7_07_v3	640587	641107	640902	640903	557	PF3D7_0713900	-	-3127	YES
PlasmoDBv26_50-150_ALL_1171	t40_encodePeak844	Pf3D7_07_v3	641942	642078	642063	642064	38	PF3D7_0713900	-	-4288	NO
PlasmoDBv26_50-150_ALL_1172	t40_encodePeak845	Pf3D7_07_v3	644013	645579	644476	644477	856	PF3D7_0714000	-	-1005	YES
PlasmoDBv26_50-150_ALL_1173	t30_encodePeak896	Pf3D7_07_v3	650248	650430	650303	650304	184	PF3D7_0714200	+	-530	YES
PlasmoDBv26_50-150_ALL_1174	t30_encodePeak897	Pf3D7_07_v3	656078	656361	656259	656260	227	PF3D7_0714300	+	-611	YES
PlasmoDBv26_50-150_ALL_1175	t30_encodePeak898	Pf3D7_07_v3	663912	664349	663974	663975	249	PF3D7_0714400	-	-568	YES
PlasmoDBv26_50-150_ALL_1176	t30_encodePeak899	Pf3D7_07_v3	667008	667516	667164	667165	152	PF3D7_0714600	+	-820	YES
PlasmoDBv26_50-150_ALL_1177	t25_encodePeak606	Pf3D7_07_v3	670531	670912	670740	670741	1304	PF3D7_0714700	+	-54	YES
PlasmoDBv26_50-150_ALL_1178	t25_encodePeak608	Pf3D7_07_v3	671543	672953	672668	672669	1007	NA	NA	NA	YES
PlasmoDBv26_50-150_ALL_1179	t40_encodePeak852	Pf3D7_07_v3	683230	683464	683313	683314	237	PF3D7_0715200	-	-633	YES
PlasmoDBv26_50-150_ALL_118	t20_encodePeak30	Pf3D7_02_v3	99558	100692	100012	100013	637	PF3D7_0201900	-	-1175	YES
PlasmoDBv26_50-150_ALL_1180	t40_encodePeak853	Pf3D7_07_v3	683676	683779	683751	683752	50	PF3D7_0715200	-	-1071	NO
PlasmoDBv26_50-150_ALL_1181	t35_encodePeak813	Pf3D7_07_v3	684278	684560	684444	684445	160	PF3D7_0715200	-	-1764	YES
PlasmoDBv26_50-150_ALL_1182	t30_encodePeak903	Pf3D7_07_v3	690256	690679	690376	690377	171	PF3D7_0715500	-	-320	YES
PlasmoDBv26_50-150_ALL_1183	t35_encodePeak815	Pf3D7_07_v3	697567	697940	697659	697660	581	PF3D7_0715800	-	-756	YES
PlasmoDBv26_50-150_ALL_1184	t30_encodePeak905	Pf3D7_07_v3	702206	702357	702323	702324	51	PF3D7_0716000	+	-883	YES
PlasmoDBv26_50-150_ALL_1185	t25_encodePeak610	Pf3D7_07_v3	702562	702871	702611	702612	112	PF3D7_0716000	+	-595	YES
PlasmoDBv26_50-150_ALL_1186	t25_encodePeak611	Pf3D7_07_v3	711176	711598	711358	711359	587	PF3D7_0716100	-	-451	YES
PlasmoDBv26_50-150_ALL_1187	t35_encodePeak818	Pf3D7_07_v3	715848	716864	716543	716544	552	PF3D7_0716300	+	-737	YES
PlasmoDBv26_50-150_ALL_1188	t30_encodePeak909	Pf3D7_07_v3	727510	727797	727688	727689	217	PF3D7_0716700	+	-420	YES
PlasmoDBv26_50-150_ALL_1189	t25_encodePeak614	Pf3D7_07_v3	734007	735031	734336	734337	605	PF3D7_0716800	-	-841	YES
PlasmoDBv26_50-150_ALL_119	t30_encodePeak78	Pf3D7_02_v3	100880	101693	100999	101000	82	PF3D7_0201900	-	-2162	YES
PlasmoDBv26_50-150_ALL_1190	t40_encodePeak860	Pf3D7_07_v3	737810	737930	737926	737927	32	PF3D7_0717000	+	-651	NO
PlasmoDBv26_50-150_ALL_1191	t35_encodePeak821	Pf3D7_07_v3	741288	741466	741401	741402	79	PF3D7_0717100	+	-608	YES
PlasmoDBv26_50-150_ALL_1192	t25_encodePeak615	Pf3D7_07_v3	747498	748219	747912	747913	142	PF3D7_0717300	+	-1077	YES
PlasmoDBv26_50-150_ALL_1193	t20_encodePeak391	Pf3D7_07_v3	751255	751461	751306	751307	166	PF3D7_0717400	+	-570	YES
PlasmoDBv26_50-150_ALL_1194	t40_encodePeak862	Pf3D7_07_v3	754761	755026	754913	754914	749	PF3D7_0717500	+	-849	YES
PlasmoDBv26_50-150_ALL_1195	t40_encodePeak863	Pf3D7_07_v3	763707	764004	763827	763828	352	PF3D7_0717600	-	-951	YES
PlasmoDBv26_50-150_ALL_1196	t30_encodePeak914	Pf3D7_07_v3	766567	767015	766867	766868	262	PF3D7_0717700	-	-455	YES
PlasmoDBv26_50-150_ALL_1197	t30_encodePeak915	Pf3D7_07_v3	775589	775740	775663	775664	58	PF3D7_0717900	-	-400	YES
PlasmoDBv26_50-150_ALL_1198	t30_encodePeak916	Pf3D7_07_v3	806152	806311	806194	806195	76	PF3D7_0718100	-	-1456	YES
PlasmoDBv26_50-150_ALL_1199	t40_encodePeak866	Pf3D7_07_v3	807859	808279	808014	808015	59	PF3D7_0718100	-	-3276	YES
PlasmoDBv26_50-150_ALL_12	t05_encodePeak8	Pf3D7_01_v3	116969	117261	117018	117019	89	PF3D7_0102500	-	-1220	YES
PlasmoDBv26_50-150_ALL_120	t20_encodePeak31	Pf3D7_02_v3	106339	107152	106796	106797	588	PF3D7_0202000	-	-1001	YES
PlasmoDBv26_50-150_ALL_1200	t40_encodePeak867	Pf3D7_07_v3	808451	810909	809626	809627	145	PF3D7_0718100	-	-4888	YES
PlasmoDBv26_50-150_ALL_1201	t40_encodePeak868	Pf3D7_07_v3	811064	812092	811562	811563	107	PF3D7_0718100	-	-6824	NO
PlasmoDBv26_50-150_ALL_1202	t40_encodePeak869	Pf3D7_07_v3	812359	812778	812400	812401	58	NA	NA	NA	YES
PlasmoDBv26_50-150_ALL_1203	t40_encodePeak870	Pf3D7_07_v3	821383	821527	821433	821434	62	PF3D7_0718300	-	-799	YES
PlasmoDBv26_50-150_ALL_1204	t30_encodePeak917	Pf3D7_07_v3	821719	821885	821794	821795	239	PF3D7_0718400	+	-643	YES
PlasmoDBv26_50-150_ALL_1205	t40_encodePeak872	Pf3D7_07_v3	823943	824171	824033	824034	138	PF3D7_0718500	+	-411	YES
PlasmoDBv26_50-150_ALL_1206	t30_encodePeak919	Pf3D7_07_v3	833053	833267	833196	833197	106	PF3D7_0718700	-	-275	YES
PlasmoDBv26_50-150_ALL_1207	t30_encodePeak920	Pf3D7_07_v3	837564	837958	837804	837805	406	PF3D7_0719000	+	-330	YES
PlasmoDBv26_50-150_ALL_1208	t30_encodePeak921	Pf3D7_07_v3	840141	840307	840180	840181	80	PF3D7_0719100	-	-157	YES
PlasmoDBv26_50-150_ALL_1209	t25_encodePeak620	Pf3D7_07_v3	843550	843759	843606	843607	145	PF3D7_0719300	+	-888	YES
PlasmoDBv26_50-150_ALL_121	t30_encodePeak80	Pf3D7_02_v3	107851	109142	108285	108286	344	PF3D7_0202000	-	-2490	YES
PlasmoDBv26_50-150_ALL_1210	t40_encodePeak874	Pf3D7_07_v3	854109	854243	854158	854159	59	PF3D7_0719400	-	-566	YES
PlasmoDBv26_50-150_ALL_1211	t35_encodePeak834	Pf3D7_07_v3	857132	857292	857144	857145	40	PF3D7_0719500	-	-491	YES
PlasmoDBv26_50-150_ALL_1212	t35_encodePeak835	Pf3D7_07_v3	859668	861137	860556	860557	884	PF3D7_0719700	+	-1026	YES
PlasmoDBv26_50-150_ALL_1213	t35_encodePeak836	Pf3D7_07_v3	865402	865781	865464	865465	177	PF3D7_0719900	+	-462	YES
PlasmoDBv26_50-150_ALL_1214	t30_encodePeak925	Pf3D7_07_v3	876152	876400	876355	876356	108	PF3D7_0720000	+	-439	YES
PlasmoDBv26_50-150_ALL_1215	t30_encodePeak926	Pf3D7_07_v3	879058	879298	879175	879176	144	PF3D7_0720200	+	-278	YES
PlasmoDBv26_50-150_ALL_1216	t30_encodePeak927	Pf3D7_07_v3	882169	882606	882305	882306	183	PF3D7_0720400	+	-630	YES
PlasmoDBv26_50-150_ALL_1217	t30_encodePeak928	Pf3D7_07_v3	885617	886096	885746	885747	198	PF3D7_0720500	+	-599	YES
PlasmoDBv26_50-150_ALL_1218	t40_encodePeak878	Pf3D7_07_v3	889668	889914	889805	889806	192	PF3D7_0720600	-	-428	YES
PlasmoDBv26_50-150_ALL_1219	t40_encodePeak879	Pf3D7_07_v3	890534	891231	890992	890993	108	PF3D7_0720700	+	-690	YES
PlasmoDBv26_50-150_ALL_122	t10_encodePeak18	Pf3D7_02_v3	115103	115225	115177	115178	287	PF3D7_0202200	-	-1496	YES
PlasmoDBv26_50-150_ALL_1220	t30_encodePeak931	Pf3D7_07_v3	899183	899493	899256	899257	84	PF3D7_0720800	+	-494	YES
PlasmoDBv26_50-150_ALL_1221	t35_encodePeak841	Pf3D7_07_v3	901113	901257	901194	901195	92	PF3D7_0720900	+	-354	YES
PlasmoDBv26_50-150_ALL_1222	t35_encodePeak842	Pf3D7_07_v3	915104	915739	915340	915341	274	PF3D7_0721100	+	-1093	YES
PlasmoDBv26_50-150_ALL_1223	t25_encodePeak630	Pf3D7_07_v3	921203	921568	921280	921281	127	PF3D7_0721200	-	-465	YES
PlasmoDBv26_50-150_ALL_1224	t30_encodePeak934	Pf3D7_07_v3	925969	926438	926085	926086	138	PF3D7_0721400	+	-606	YES
PlasmoDBv26_50-150_ALL_1225	t35_encodePeak844	Pf3D7_07_v3	932702	933452	933217	933218	1181	PF3D7_0721600	-	-1054	YES
PlasmoDBv26_50-150_ALL_1226	t35_encodePeak845	Pf3D7_07_v3	937557	937752	937690	937691	181	PF3D7_0721800	+	-588	YES
PlasmoDBv26_50-150_ALL_1227	t30_encodePeak937	Pf3D7_07_v3	940946	941247	941086	941087	72	PF3D7_0722000	+	-689	YES
PlasmoDBv26_50-150_ALL_1228	t30_encodePeak938	Pf3D7_07_v3	943418	943888	943556	943557	191	PF3D7_0722100	+	-466	YES
PlasmoDBv26_50-150_ALL_1229	t40_encodePeak885	Pf3D7_07_v3	945618	946201	945762	945763	541	PF3D7_0722200	+	-600	YES
PlasmoDBv26_50-150_ALL_123	t10_encodePeak19	Pf3D7_02_v3	115512	115651	115594	115595	88	PF3D7_0202300	+	-1630	YES
PlasmoDBv26_50-150_ALL_1230	t30_encodePeak939	Pf3D7_07_v3	954060	954480	954176	954177	389	PF3D7_0722400	+	-607	YES
PlasmoDBv26_50-150_ALL_1231	t40_encodePeak887	Pf3D7_07_v3	961292	961572	961538	961539	201	PF3D7_0722700	+	-492	YES
PlasmoDBv26_50-150_ALL_1232	t25_encodePeak637	Pf3D7_07_v3	983630	984052	983821	983822	576	PF3D7_0723400	-	-634	YES
PlasmoDBv26_50-150_ALL_1233	t30_encodePeak942	Pf3D7_07_v3	985968	986227	986107	986108	460	PF3D7_0723600	+	-490	YES
PlasmoDBv26_50-150_ALL_1234	t25_encodePeak639	Pf3D7_07_v3	987723	987897	987764	987765	152	PF3D7_0723700	+	-380	YES
PlasmoDBv26_50-150_ALL_1235	t40_encodePeak890	Pf3D7_07_v3	991473	992086	991759	991760	422	PF3D7_0723800	+	-1472	YES
PlasmoDBv26_50-150_ALL_1236	t40_encodePeak891	Pf3D7_07_v3	1000597	1000707	1000645	1000646	75	NA	NA	NA	YES
PlasmoDBv26_50-150_ALL_1237	t40_encodePeak892	Pf3D7_07_v3	1005485	1005952	1005902	1005903	215	PF3D7_0724000	+	-432	YES
PlasmoDBv26_50-150_ALL_1238	t35_encodePeak854	Pf3D7_07_v3	1017528	1018711	1018205	1018206	418	PF3D7_0724100	-	-1757	YES
PlasmoDBv26_50-150_ALL_1239	t30_encodePeak947	Pf3D7_07_v3	1020720	1021092	1020935	1020936	90	PF3D7_0724200	-	-269	YES
PlasmoDBv26_50-150_ALL_124	t25_encodePeak48	Pf3D7_02_v3	116777	117298	116917	116918	143	PF3D7_0202300	+	-307	YES
PlasmoDBv26_50-150_ALL_1240	t25_encodePeak644	Pf3D7_07_v3	1022930	1023131	1023079	1023080	239	PF3D7_0724400	+	-571	YES
PlasmoDBv26_50-150_ALL_1241	t40_encodePeak896	Pf3D7_07_v3	1033639	1033979	1033846	1033847	144	PF3D7_0724600	-	-770	YES
PlasmoDBv26_50-150_ALL_1242	t30_encodePeak949	Pf3D7_07_v3	1046675	1047013	1046823	1046824	258	PF3D7_0724700	-	-715	YES
PlasmoDBv26_50-150_ALL_1243	t30_encodePeak950	Pf3D7_07_v3	1047200	1047323	1047241	1047242	77	PF3D7_0724700	-	-1133	YES
PlasmoDBv26_50-150_ALL_1244	t35_encodePeak859	Pf3D7_07_v3	1063889	1064271	1064044	1064045	287	PF3D7_0725000	-	-1069	YES
PlasmoDBv26_50-150_ALL_1245	t30_encodePeak952	Pf3D7_07_v3	1070412	1070690	1070447	1070448	102	PF3D7_0725200	+	-532	YES
PlasmoDBv26_50-150_ALL_1246	t30_encodePeak953	Pf3D7_07_v3	1075199	1075380	1075343	1075344	105	PF3D7_0725300	-	-590	YES
PlasmoDBv26_50-150_ALL_1247	t40_encodePeak899	Pf3D7_07_v3	1077464	1078675	1077766	1077767	262	PF3D7_0725400	+	-1248	YES
PlasmoDBv26_50-150_ALL_1248	t30_encodePeak954	Pf3D7_07_v3	1079441	1079722	1079597	1079598	84	NA	NA	NA	YES
PlasmoDBv26_50-150_ALL_1249	t20_encodePeak401	Pf3D7_07_v3	1081730	1083774	1082381	1082382	2093	PF3D7_0725500	-	-39	YES
PlasmoDBv26_50-150_ALL_125	t25_encodePeak49	Pf3D7_02_v3	119026	120299	119709	119710	439	PF3D7_0202400	+	-814	YES
PlasmoDBv26_50-150_ALL_1250	t35_encodePeak864	Pf3D7_07_v3	1084319	1084578	1084485	1084486	1454	NA	NA	NA	YES
PlasmoDBv26_50-150_ALL_1251	t35_encodePeak865	Pf3D7_07_v3	1085385	1086206	1085719	1085720	2527	NA	NA	NA	YES
PlasmoDBv26_50-150_ALL_1252	t35_encodePeak866	Pf3D7_07_v3	1086418	1086937	1086690	1086691	1907	NA	NA	NA	YES
PlasmoDBv26_50-150_ALL_1253	t35_encodePeak867	Pf3D7_07_v3	1087169	1087442	1087349	1087350	1743	NA	NA	NA	YES
PlasmoDBv26_50-150_ALL_1254	t35_encodePeak868	Pf3D7_07_v3	1087635	1087828	1087744	1087745	1974	NA	NA	NA	YES
PlasmoDBv26_50-150_ALL_1255	t40_encodePeak906	Pf3D7_07_v3	1088141	1088335	1088237	1088238	1845	NA	NA	NA	YES
PlasmoDBv26_50-150_ALL_1256	t35_encodePeak870	Pf3D7_07_v3	1090019	1096172	1092559	1092560	1740	NA	NA	NA	YES
PlasmoDBv26_50-150_ALL_1257	t30_encodePeak964	Pf3D7_07_v3	1096412	1096817	1096788	1096789	80	PF3D7_0726100	-	-667	NO
PlasmoDBv26_50-150_ALL_1258	t30_encodePeak965	Pf3D7_07_v3	1097284	1097413	1097314	1097315	42	PF3D7_0726100	-	-1193	YES
PlasmoDBv26_50-150_ALL_1259	t30_encodePeak966	Pf3D7_07_v3	1098262	1098482	1098318	1098319	62	PF3D7_0726200	+	-1815	YES
PlasmoDBv26_50-150_ALL_126	t20_encodePeak34	Pf3D7_02_v3	126804	127501	127118	127119	445	PF3D7_0202500	+	-875	YES
PlasmoDBv26_50-150_ALL_1260	t25_encodePeak657	Pf3D7_07_v3	1099043	1099206	1099104	1099105	229	PF3D7_0726200	+	-1029	YES
PlasmoDBv26_50-150_ALL_1261	t35_encodePeak871	Pf3D7_07_v3	1125084	1125301	1125260	1125261	173	PF3D7_0726400	-	-769	YES
PlasmoDBv26_50-150_ALL_1262	t30_encodePeak969	Pf3D7_07_v3	1125606	1125859	1125821	1125822	59	PF3D7_0726400	-	-1330	YES
PlasmoDBv26_50-150_ALL_1263	t30_encodePeak970	Pf3D7_07_v3	1137445	1137608	1137565	1137566	84	PF3D7_0726500	-	-989	YES
PlasmoDBv26_50-150_ALL_1264	t35_encodePeak872	Pf3D7_07_v3	1137896	1138974	1138233	1138234	332	PF3D7_0726500	-	-1657	YES
PlasmoDBv26_50-150_ALL_1265	t35_encodePeak873	Pf3D7_07_v3	1143985	1144344	1144159	1144160	391	NA	NA	NA	YES
PlasmoDBv26_50-150_ALL_1266	t30_encodePeak973	Pf3D7_07_v3	1144912	1145286	1145116	1145117	272	PF3D7_0726800	-	-387	YES
PlasmoDBv26_50-150_ALL_1267	t30_encodePeak974	Pf3D7_07_v3	1155851	1156284	1156054	1156055	314	PF3D7_0727100	-	-700	YES
PlasmoDBv26_50-150_ALL_1268	t30_encodePeak975	Pf3D7_07_v3	1158919	1159254	1159196	1159197	103	PF3D7_0727200	-	-788	YES
PlasmoDBv26_50-150_ALL_1269	t35_encodePeak876	Pf3D7_07_v3	1161917	1162507	1162329	1162330	301	PF3D7_0727400	+	-380	YES
PlasmoDBv26_50-150_ALL_127	t35_encodePeak70	Pf3D7_02_v3	134190	134629	134480	134481	599	PF3D7_0202600.1	-	-918	YES
PlasmoDBv26_50-150_ALL_1270	t30_encodePeak977	Pf3D7_07_v3	1166940	1167165	1167110	1167111	65	PF3D7_0727600	+	-330	YES
PlasmoDBv26_50-150_ALL_1271	t30_encodePeak978	Pf3D7_07_v3	1167417	1167523	1167455	1167456	81	NA	NA	NA	YES
PlasmoDBv26_50-150_ALL_1272	t35_encodePeak877	Pf3D7_07_v3	1174941	1175141	1175040	1175041	225	PF3D7_0727700	-	-885	YES
PlasmoDBv26_50-150_ALL_1273	t40_encodePeak916	Pf3D7_07_v3	1182565	1182845	1182756	1182757	115	PF3D7_0727900	+	-1644	NO
PlasmoDBv26_50-150_ALL_1274	t25_encodePeak665	Pf3D7_07_v3	1183184	1183426	1183247	1183248	145	PF3D7_0727900	+	-1153	NO
PlasmoDBv26_50-150_ALL_1275	t25_encodePeak666	Pf3D7_07_v3	1192746	1193434	1192929	1192930	511	PF3D7_0728000	-	-641	YES
PlasmoDBv26_50-150_ALL_1276	t30_encodePeak982	Pf3D7_07_v3	1214735	1215051	1214801	1214802	132	PF3D7_0728300	-	-326	YES
PlasmoDBv26_50-150_ALL_1277	t35_encodePeak880	Pf3D7_07_v3	1217061	1217473	1217118	1217119	250	NA	NA	NA	YES
PlasmoDBv26_50-150_ALL_1278	t30_encodePeak984	Pf3D7_07_v3	1229984	1230396	1230353	1230354	53	PF3D7_0728800	+	-235	YES
PlasmoDBv26_50-150_ALL_1279	t25_encodePeak667	Pf3D7_07_v3	1234856	1235218	1235029	1235030	252	PF3D7_0728900	-	-358	YES
PlasmoDBv26_50-150_ALL_128	t35_encodePeak71	Pf3D7_02_v3	138410	138562	138537	138538	51	PF3D7_0202800	-	-149	YES
PlasmoDBv26_50-150_ALL_1280	t35_encodePeak882	Pf3D7_07_v3	1237415	1237923	1237584	1237585	201	PF3D7_0729100	+	-861	YES
PlasmoDBv26_50-150_ALL_1281	t30_encodePeak987	Pf3D7_07_v3	1246666	1246785	1246703	1246704	48	PF3D7_0729200	+	-694	NO
PlasmoDBv26_50-150_ALL_1282	t25_encodePeak669	Pf3D7_07_v3	1251836	1252258	1252021	1252022	205	PF3D7_0729300	-	-519	YES
PlasmoDBv26_50-150_ALL_1283	t30_encodePeak989	Pf3D7_07_v3	1254641	1254860	1254679	1254680	116	PF3D7_0729500	+	-691	YES
PlasmoDBv26_50-150_ALL_1284	t30_encodePeak990	Pf3D7_07_v3	1257985	1258104	1258072	1258073	51	PF3D7_0729600	+	-714	YES
PlasmoDBv26_50-150_ALL_1285	t30_encodePeak991	Pf3D7_07_v3	1258275	1258499	1258461	1258462	70	PF3D7_0729600	+	-325	YES
PlasmoDBv26_50-150_ALL_1286	t30_encodePeak992	Pf3D7_07_v3	1290044	1290569	1290099	1290100	106	PF3D7_0730200	-	-701	YES
PlasmoDBv26_50-150_ALL_1287	t25_encodePeak672	Pf3D7_07_v3	1291896	1293911	1293636	1293637	407	PF3D7_0730300	+	-3822	YES
PlasmoDBv26_50-150_ALL_1288	t10_encodePeak219	Pf3D7_07_v3	1294083	1294461	1294279	1294280	108	PF3D7_0730300	+	-3179	YES
PlasmoDBv26_50-150_ALL_1289	t40_encodePeak926	Pf3D7_07_v3	1315479	1315667	1315549	1315550	229	PF3D7_0730500	-	-1335	YES
PlasmoDBv26_50-150_ALL_129	t40_encodePeak84	Pf3D7_02_v3	148695	148796	148742	148743	173	PF3D7_0203000	-	-1179	YES
PlasmoDBv26_50-150_ALL_1290	t25_encodePeak673	Pf3D7_07_v3	1317938	1318257	1318002	1318003	781	PF3D7_0730600	+	-56	YES
PlasmoDBv26_50-150_ALL_1291	t35_encodePeak891	Pf3D7_07_v3	1318440	1319129	1319073	1319074	1056	NA	NA	NA	YES
PlasmoDBv26_50-150_ALL_1292	t10_encodePeak222	Pf3D7_07_v3	1319911	1320182	1320081	1320082	126	PF3D7_0730700	-	-1000	YES
PlasmoDBv26_50-150_ALL_1293	t20_encodePeak424	Pf3D7_07_v3	1320404	1320821	1320556	1320557	659	PF3D7_0730800.1	+	-749	YES
PlasmoDBv26_50-150_ALL_1294	t20_encodePeak426	Pf3D7_07_v3	1322916	1324051	1323800	1323801	312	PF3D7_0730900	+	-1574	YES
PlasmoDBv26_50-150_ALL_1295	t25_encodePeak678	Pf3D7_07_v3	1324213	1324344	1324316	1324317	82	PF3D7_0730900	+	-1058	YES
PlasmoDBv26_50-150_ALL_1296	t05_encodePeak160	Pf3D7_07_v3	1334876	1335524	1334970	1334971	187	PF3D7_0731000	-	-33	YES
PlasmoDBv26_50-150_ALL_1297	t40_encodePeak930	Pf3D7_07_v3	1344750	1344929	1344834	1344835	166	PF3D7_0731200	-	-839	YES
PlasmoDBv26_50-150_ALL_1298	t30_encodePeak1002	Pf3D7_07_v3	1346976	1347195	1347023	1347024	71	PF3D7_0731300	+	-3008	YES
PlasmoDBv26_50-150_ALL_1299	t35_encodePeak894	Pf3D7_07_v3	1347377	1348735	1348523	1348524	775	PF3D7_0731300	+	-1508	YES
PlasmoDBv26_50-150_ALL_13	t30_encodePeak3	Pf3D7_01_v3	122657	122843	122786	122787	113	PF3D7_0102600	-	-1538	YES
PlasmoDBv26_50-150_ALL_130	t30_encodePeak85	Pf3D7_02_v3	159877	160267	159982	159983	132	PF3D7_0203200	-	-323	YES
PlasmoDBv26_50-150_ALL_1300	t30_encodePeak1004	Pf3D7_07_v3	1349156	1349368	1349202	1349203	66	PF3D7_0731300	+	-829	YES
PlasmoDBv26_50-150_ALL_1301	t30_encodePeak1005	Pf3D7_07_v3	1352232	1352574	1352432	1352433	116	PF3D7_0731400	+	-1325	YES
PlasmoDBv26_50-150_ALL_1302	t10_encodePeak230	Pf3D7_07_v3	1357249	1357498	1357296	1357297	63	PF3D7_0731500	+	-758	YES
PlasmoDBv26_50-150_ALL_1303	t30_encodePeak1006	Pf3D7_07_v3	1363070	1363237	1363198	1363199	92	PF3D7_0731600	+	-4962	YES
PlasmoDBv26_50-150_ALL_1304	t30_encodePeak1007	Pf3D7_07_v3	1365638	1366650	1366426	1366427	367	PF3D7_0731600	+	-1734	YES
PlasmoDBv26_50-150_ALL_1305	t30_encodePeak1008	Pf3D7_07_v3	1367020	1367318	1367153	1367154	112	PF3D7_0731600	+	-1007	YES
PlasmoDBv26_50-150_ALL_1306	t10_encodePeak231	Pf3D7_07_v3	1376657	1376786	1376728	1376729	154	PF3D7_0731800	+	-1889	YES
PlasmoDBv26_50-150_ALL_1307	t40_encodePeak934	Pf3D7_07_v3	1427787	1427950	1427894	1427895	127	PF3D7_0733000	-	-1661	YES
PlasmoDBv26_50-150_ALL_1308	t40_encodePeak935	Pf3D7_07_v3	1438675	1438877	1438698	1438699	63	NA	NA	NA	YES
PlasmoDBv26_50-150_ALL_1309	t05_encodePeak162	Pf3D7_07_v3	1439232	1439562	1439354	1439355	68	NA	NA	NA	YES
PlasmoDBv26_50-150_ALL_131	t40_encodePeak86	Pf3D7_02_v3	163121	163440	163242	163243	126	PF3D7_0203400	-	-343	YES
PlasmoDBv26_50-150_ALL_1310	t05_encodePeak163	Pf3D7_07_v3	1439909	1440269	1440028	1440029	51	NA	NA	NA	YES
PlasmoDBv26_50-150_ALL_1311	t05_encodePeak164	Pf3D7_07_v3	1440703	1440932	1440707	1440708	39	NA	NA	NA	YES
PlasmoDBv26_50-150_ALL_1312	t05_encodePeak165	Pf3D7_08_v3	5513	5759	5607	5608	62	NA	NA	NA	YES
PlasmoDBv26_50-150_ALL_1313	t40_encodePeak937	Pf3D7_08_v3	5979	6117	6108	6109	52	NA	NA	NA	YES
PlasmoDBv26_50-150_ALL_1314	t05_encodePeak166	Pf3D7_08_v3	6589	6718	6667	6668	98	NA	NA	NA	YES
PlasmoDBv26_50-150_ALL_1315	t40_encodePeak938	Pf3D7_08_v3	6934	7161	6988	6989	90	NA	NA	NA	YES
PlasmoDBv26_50-150_ALL_1316	t40_encodePeak939	Pf3D7_08_v3	19405	19649	19541	19542	330	PF3D7_0800100	+	-1819	YES
PlasmoDBv26_50-150_ALL_1317	t35_encodePeak900	Pf3D7_08_v3	64705	64816	64762	64763	432	PF3D7_0800600	-	-2628	YES
PlasmoDBv26_50-150_ALL_1318	t30_encodePeak1010	Pf3D7_08_v3	72724	72899	72843	72844	50	PF3D7_0800700	-	-1059	YES
PlasmoDBv26_50-150_ALL_1319	t30_encodePeak1011	Pf3D7_08_v3	73143	73409	73189	73190	84	PF3D7_0800700	-	-1405	YES
PlasmoDBv26_50-150_ALL_132	t30_encodePeak87	Pf3D7_02_v3	164155	164348	164205	164206	122	PF3D7_0203500	+	-63	YES
PlasmoDBv26_50-150_ALL_1320	t40_encodePeak941	Pf3D7_08_v3	73931	74266	73985	73986	76	PF3D7_0800700	-	-2201	YES
PlasmoDBv26_50-150_ALL_1321	t20_encodePeak432	Pf3D7_08_v3	78499	78692	78640	78641	121	PF3D7_0800800	+	-1182	YES
PlasmoDBv26_50-150_ALL_1322	t35_encodePeak901	Pf3D7_08_v3	84370	84698	84392	84393	54	NA	NA	NA	NO
PlasmoDBv26_50-150_ALL_1323	t35_encodePeak902	Pf3D7_08_v3	85585	85943	85672	85673	61	NA	NA	NA	YES
PlasmoDBv26_50-150_ALL_1324	t35_encodePeak903	Pf3D7_08_v3	86134	86302	86254	86255	68	NA	NA	NA	NO
PlasmoDBv26_50-150_ALL_1325	t35_encodePeak904	Pf3D7_08_v3	86525	88349	86643	86644	98	NA	NA	NA	YES
PlasmoDBv26_50-150_ALL_1326	t25_encodePeak689	Pf3D7_08_v3	89418	92705	89698	89699	479	PF3D7_0801000	-	-1277	YES
PlasmoDBv26_50-150_ALL_1327	t35_encodePeak906	Pf3D7_08_v3	92941	95032	94236	94237	331	NA	NA	NA	YES
PlasmoDBv26_50-150_ALL_1328	t35_encodePeak907	Pf3D7_08_v3	95201	100339	95393	95394	337	NA	NA	NA	YES
PlasmoDBv26_50-150_ALL_1329	t30_encodePeak1023	Pf3D7_08_v3	108546	108843	108647	108648	206	PF3D7_0801500	-	-406	YES
PlasmoDBv26_50-150_ALL_133	t35_encodePeak74	Pf3D7_02_v3	165331	165513	165435	165436	113	PF3D7_0203600	+	-708	YES
PlasmoDBv26_50-150_ALL_1330	t30_encodePeak1024	Pf3D7_08_v3	111257	111661	111466	111467	239	PF3D7_0801700	+	-832	YES
PlasmoDBv26_50-150_ALL_1331	t35_encodePeak911	Pf3D7_08_v3	123372	124958	124742	124743	466	PF3D7_0801800	-	-2676	YES
PlasmoDBv26_50-150_ALL_1332	t30_encodePeak1026	Pf3D7_08_v3	126162	126747	126458	126459	250	PF3D7_0801900	+	-2390	YES
PlasmoDBv26_50-150_ALL_1333	t25_encodePeak695	Pf3D7_08_v3	144284	145190	144970	144971	519	PF3D7_0802000	+	-1118	YES
PlasmoDBv26_50-150_ALL_1334	t30_encodePeak1028	Pf3D7_08_v3	145352	145503	145369	145370	52	PF3D7_0802000	+	-719	YES
PlasmoDBv26_50-150_ALL_1335	t40_encodePeak951	Pf3D7_08_v3	161604	162047	161688	161689	357	PF3D7_0802100	-	-2021	YES
PlasmoDBv26_50-150_ALL_1336	t40_encodePeak952	Pf3D7_08_v3	162435	163056	162721	162722	329	PF3D7_0802200	+	-2694	YES
PlasmoDBv26_50-150_ALL_1337	t40_encodePeak953	Pf3D7_08_v3	163238	163353	163282	163283	57	PF3D7_0802200	+	-2133	NO
PlasmoDBv26_50-150_ALL_1338	t40_encodePeak954	Pf3D7_08_v3	163927	164055	164004	164005	624	PF3D7_0802200	+	-1411	YES
PlasmoDBv26_50-150_ALL_1339	t30_encodePeak1029	Pf3D7_08_v3	164742	165071	164944	164945	250	PF3D7_0802200	+	-471	YES
PlasmoDBv26_50-150_ALL_134	t25_encodePeak54	Pf3D7_02_v3	170746	170920	170786	170787	116	PF3D7_0203700	-	-651	NO
PlasmoDBv26_50-150_ALL_1340	t25_encodePeak697	Pf3D7_08_v3	171027	171162	171039	171040	54	PF3D7_0802300	-	-606	NO
PlasmoDBv26_50-150_ALL_1341	t40_encodePeak955	Pf3D7_08_v3	179702	179944	179893	179894	60	PF3D7_0802600	+	-669	NO
PlasmoDBv26_50-150_ALL_1342	t40_encodePeak956	Pf3D7_08_v3	191131	191574	191302	191303	535	PF3D7_0802800	+	-673	YES
PlasmoDBv26_50-150_ALL_1343	t30_encodePeak1030	Pf3D7_08_v3	203323	203756	203504	203505	462	PF3D7_0803100	-	-587	YES
PlasmoDBv26_50-150_ALL_1344	t40_encodePeak958	Pf3D7_08_v3	207287	208002	207794	207795	540	PF3D7_0803300	+	-656	YES
PlasmoDBv26_50-150_ALL_1345	t05_encodePeak168	Pf3D7_08_v3	216524	216934	216903	216904	138	PF3D7_0803500	+	-984	YES
PlasmoDBv26_50-150_ALL_1346	t40_encodePeak959	Pf3D7_08_v3	222989	223231	223033	223034	124	PF3D7_0803600	+	-728	YES
PlasmoDBv26_50-150_ALL_1347	t30_encodePeak1032	Pf3D7_08_v3	230614	230875	230847	230848	77	PF3D7_0803700	+	-550	NO
PlasmoDBv26_50-150_ALL_1348	t40_encodePeak960	Pf3D7_08_v3	234872	235185	234999	235000	316	PF3D7_0803800	-	-574	YES
PlasmoDBv26_50-150_ALL_1349	t25_encodePeak700	Pf3D7_08_v3	236440	237431	236673	236674	798	PF3D7_0803900	-	-103	YES
PlasmoDBv26_50-150_ALL_135	t40_encodePeak89	Pf3D7_02_v3	189920	190304	190219	190220	205	PF3D7_0204100	-	-1105	YES
PlasmoDBv26_50-150_ALL_1350	t40_encodePeak962	Pf3D7_08_v3	248272	248620	248564	248565	137	PF3D7_0804500	+	-1518	YES
PlasmoDBv26_50-150_ALL_1351	t25_encodePeak701	Pf3D7_08_v3	271126	271290	271238	271239	130	PF3D7_0804600	-	-543	YES
PlasmoDBv26_50-150_ALL_1352	t30_encodePeak1037	Pf3D7_08_v3	277927	278117	278009	278010	118	PF3D7_0804800	+	-371	YES
PlasmoDBv26_50-150_ALL_1353	t30_encodePeak1038	Pf3D7_08_v3	282111	282727	282326	282327	506	PF3D7_0804900	-	-1141	YES
PlasmoDBv26_50-150_ALL_1354	t40_encodePeak966	Pf3D7_08_v3	285863	285975	285955	285956	104	PF3D7_0805100	+	-1003	YES
PlasmoDBv26_50-150_ALL_1355	t10_encodePeak236	Pf3D7_08_v3	290132	290384	290271	290272	176	PF3D7_0805200	+	-630	YES
PlasmoDBv26_50-150_ALL_1356	t40_encodePeak967	Pf3D7_08_v3	297319	297778	297622	297623	81	PF3D7_0805300	-	-752	YES
PlasmoDBv26_50-150_ALL_1357	t40_encodePeak968	Pf3D7_08_v3	297932	298981	298196	298197	159	PF3D7_0805300	-	-1326	YES
PlasmoDBv26_50-150_ALL_1358	t40_encodePeak969	Pf3D7_08_v3	299365	300642	300231	300232	89	PF3D7_0805300	-	-3361	NO
PlasmoDBv26_50-150_ALL_1359	t40_encodePeak970	Pf3D7_08_v3	300864	301679	301654	301655	71	PF3D7_0805300	-	-4784	NO
PlasmoDBv26_50-150_ALL_136	t40_encodePeak90	Pf3D7_02_v3	190476	190752	190552	190553	190	PF3D7_0204100	-	-1438	YES
PlasmoDBv26_50-150_ALL_1360	t40_encodePeak971	Pf3D7_08_v3	301912	302707	302499	302500	69	PF3D7_0805300	-	-5629	YES
PlasmoDBv26_50-150_ALL_1361	t10_encodePeak237	Pf3D7_08_v3	308776	308939	308813	308814	60	PF3D7_0805500	-	-265	NO
PlasmoDBv26_50-150_ALL_1362	t30_encodePeak1039	Pf3D7_08_v3	309425	310677	310520	310521	185	PF3D7_0805600	+	-1513	YES
PlasmoDBv26_50-150_ALL_1363	t40_encodePeak973	Pf3D7_08_v3	310830	311504	311285	311286	280	PF3D7_0805600	+	-748	YES
PlasmoDBv26_50-150_ALL_1364	t40_encodePeak974	Pf3D7_08_v3	320650	321857	321051	321052	618	PF3D7_0805700	-	-2326	YES
PlasmoDBv26_50-150_ALL_1365	t35_encodePeak932	Pf3D7_08_v3	330120	330386	330336	330337	129	PF3D7_0806100	+	-314	YES
PlasmoDBv26_50-150_ALL_1366	t40_encodePeak976	Pf3D7_08_v3	332823	333007	332952	332953	169	PF3D7_0806200	+	-426	YES
PlasmoDBv26_50-150_ALL_1367	t40_encodePeak977	Pf3D7_08_v3	343701	343954	343870	343871	439	PF3D7_0806400	+	-417	YES
PlasmoDBv26_50-150_ALL_1368	t30_encodePeak1043	Pf3D7_08_v3	348172	348369	348324	348325	165	PF3D7_0806500	-	-871	YES
PlasmoDBv26_50-150_ALL_1369	t40_encodePeak978	Pf3D7_08_v3	362676	362832	362804	362805	97	NA	NA	NA	YES
PlasmoDBv26_50-150_ALL_137	t25_encodePeak55	Pf3D7_02_v3	191642	192023	191986	191987	103	PF3D7_0204200	+	-831	YES
PlasmoDBv26_50-150_ALL_1370	t40_encodePeak979	Pf3D7_08_v3	367260	367914	367591	367592	438	PF3D7_0806800	-	-1171	YES
PlasmoDBv26_50-150_ALL_1371	t30_encodePeak1045	Pf3D7_08_v3	370089	370496	370249	370250	105	PF3D7_0806900	-	-504	YES
PlasmoDBv26_50-150_ALL_1372	t40_encodePeak980	Pf3D7_08_v3	379790	381277	380496	380497	865	PF3D7_0807300	+	-1067	YES
PlasmoDBv26_50-150_ALL_1373	t40_encodePeak981	Pf3D7_08_v3	382780	383021	382853	382854	335	PF3D7_0807400	+	-1444	YES
PlasmoDBv26_50-150_ALL_1374	t30_encodePeak1047	Pf3D7_08_v3	383448	384080	383470	383471	55	PF3D7_0807400	+	-827	YES
PlasmoDBv26_50-150_ALL_1375	t30_encodePeak1048	Pf3D7_08_v3	386209	386743	386443	386444	544	PF3D7_0807500	+	-775	YES
PlasmoDBv26_50-150_ALL_1376	t25_encodePeak713	Pf3D7_08_v3	394496	395048	394881	394882	469	PF3D7_0807600	-	-623	YES
PlasmoDBv26_50-150_ALL_1377	t40_encodePeak984	Pf3D7_08_v3	401511	402285	402127	402128	586	PF3D7_0807900	+	-467	YES
PlasmoDBv26_50-150_ALL_1378	t30_encodePeak1051	Pf3D7_08_v3	404354	404738	404489	404490	111	PF3D7_0808000	+	-506	YES
PlasmoDBv26_50-150_ALL_1379	t10_encodePeak241	Pf3D7_08_v3	420351	420718	420499	420500	126	PF3D7_0808300	+	-993	YES
PlasmoDBv26_50-150_ALL_138	t35_encodePeak76	Pf3D7_02_v3	192319	192437	192380	192381	109	PF3D7_0204200	+	-437	YES
PlasmoDBv26_50-150_ALL_1380	t40_encodePeak985	Pf3D7_08_v3	421029	421226	421065	421066	67	PF3D7_0808300	+	-427	NO
PlasmoDBv26_50-150_ALL_1381	t30_encodePeak1053	Pf3D7_08_v3	466770	466910	466825	466826	66	NA	NA	NA	YES
PlasmoDBv26_50-150_ALL_1382	t30_encodePeak1054	Pf3D7_08_v3	467087	467507	467205	467206	147	NA	NA	NA	YES
PlasmoDBv26_50-150_ALL_1383	t25_encodePeak717	Pf3D7_08_v3	472994	473253	473118	473119	336	PF3D7_0809200	-	-1226	YES
PlasmoDBv26_50-150_ALL_1384	t30_encodePeak1056	Pf3D7_08_v3	475146	475470	475232	475233	72	NA	NA	NA	YES
PlasmoDBv26_50-150_ALL_1385	t30_encodePeak1057	Pf3D7_08_v3	479173	479273	479211	479212	100	PF3D7_0809500	-	-386	YES
PlasmoDBv26_50-150_ALL_1386	t30_encodePeak1058	Pf3D7_08_v3	498329	498546	498470	498471	49	PF3D7_0809600	-	-1089	YES
PlasmoDBv26_50-150_ALL_1387	t40_encodePeak988	Pf3D7_08_v3	499159	499309	499215	499216	102	PF3D7_0809600	-	-1834	NO
PlasmoDBv26_50-150_ALL_1388	t30_encodePeak1059	Pf3D7_08_v3	503500	503702	503609	503610	76	NA	NA	NA	YES
PlasmoDBv26_50-150_ALL_1389	t30_encodePeak1060	Pf3D7_08_v3	506041	506211	506121	506122	342	NA	NA	NA	YES
PlasmoDBv26_50-150_ALL_139	t30_encodePeak92	Pf3D7_02_v3	199911	200029	199959	199960	73	PF3D7_0204500	-	-390	YES
PlasmoDBv26_50-150_ALL_1390	t35_encodePeak946	Pf3D7_08_v3	513454	513749	513567	513568	271	PF3D7_0809900	-	-1140	YES
PlasmoDBv26_50-150_ALL_1391	t15_encodePeak191	Pf3D7_08_v3	515363	515599	515506	515507	108	PF3D7_0809900	-	-3079	YES
PlasmoDBv26_50-150_ALL_1392	t30_encodePeak1062	Pf3D7_08_v3	520596	520911	520862	520863	112	PF3D7_0810200	+	-324	YES
PlasmoDBv26_50-150_ALL_1393	t40_encodePeak992	Pf3D7_08_v3	528066	528615	528299	528300	431	PF3D7_0810300	-	-696	YES
PlasmoDBv26_50-150_ALL_1394	t30_encodePeak1064	Pf3D7_08_v3	530879	531054	530975	530976	86	PF3D7_0810400	+	-1244	YES
PlasmoDBv26_50-150_ALL_1395	t30_encodePeak1065	Pf3D7_08_v3	531569	531947	531677	531678	160	PF3D7_0810400	+	-542	YES
PlasmoDBv26_50-150_ALL_1396	t30_encodePeak1066	Pf3D7_08_v3	536806	537034	536929	536930	51	PF3D7_0810500	-	-311	YES
PlasmoDBv26_50-150_ALL_1397	t35_encodePeak951	Pf3D7_08_v3	538165	538293	538284	538285	35	PF3D7_0810500	-	-1666	YES
PlasmoDBv26_50-150_ALL_1398	t35_encodePeak952	Pf3D7_08_v3	538489	538655	538605	538606	61	PF3D7_0810500	-	-1987	NO
PlasmoDBv26_50-150_ALL_1399	t35_encodePeak953	Pf3D7_08_v3	539618	541000	540752	540753	576	PF3D7_0810600	+	-1218	YES
PlasmoDBv26_50-150_ALL_14	t40_encodePeak9	Pf3D7_01_v3	128348	128527	128472	128473	143	PF3D7_0102800	-	-332	YES
PlasmoDBv26_50-150_ALL_140	t30_encodePeak93	Pf3D7_02_v3	204213	204398	204388	204389	55	PF3D7_0204600	-	-341	YES
PlasmoDBv26_50-150_ALL_1400	t30_encodePeak1069	Pf3D7_08_v3	545390	545575	545540	545541	55	NA	NA	NA	YES
PlasmoDBv26_50-150_ALL_1401	t30_encodePeak1070	Pf3D7_08_v3	547601	547907	547676	547677	181	PF3D7_0810700	-	-312	YES
PlasmoDBv26_50-150_ALL_1402	t40_encodePeak995	Pf3D7_08_v3	552819	553533	552956	552957	289	PF3D7_0810900.1	-	-529	YES
PlasmoDBv26_50-150_ALL_1403	t40_encodePeak996	Pf3D7_08_v3	553868	554052	553985	553986	136	PF3D7_0811000	+	-451	YES
PlasmoDBv26_50-150_ALL_1404	t30_encodePeak1071	Pf3D7_08_v3	560031	560286	560201	560202	323	PF3D7_0811200	+	-542	YES
PlasmoDBv26_50-150_ALL_1405	t35_encodePeak957	Pf3D7_08_v3	565251	565689	565395	565396	375	PF3D7_0811300	+	-2428	YES
PlasmoDBv26_50-150_ALL_1406	t35_encodePeak958	Pf3D7_08_v3	566093	566473	566329	566330	131	PF3D7_0811300	+	-1494	YES
PlasmoDBv26_50-150_ALL_1407	t35_encodePeak959	Pf3D7_08_v3	566786	566909	566863	566864	203	PF3D7_0811300	+	-960	YES
PlasmoDBv26_50-150_ALL_1408	t25_encodePeak725	Pf3D7_08_v3	575037	575554	575150	575151	651	PF3D7_0811400	+	-835	YES
PlasmoDBv26_50-150_ALL_1409	t30_encodePeak1076	Pf3D7_08_v3	587681	588333	588220	588221	156	PF3D7_0811600	-	-1268	YES
PlasmoDBv26_50-150_ALL_141	t30_encodePeak94	Pf3D7_02_v3	205060	205232	205097	205098	97	PF3D7_0204600	-	-1050	YES
PlasmoDBv26_50-150_ALL_1410	t40_encodePeak1003	Pf3D7_08_v3	589876	590242	590106	590107	512	NA	NA	NA	YES
PlasmoDBv26_50-150_ALL_1411	t30_encodePeak1077	Pf3D7_08_v3	602393	602513	602488	602489	47	PF3D7_0812000	-	-242	YES
PlasmoDBv26_50-150_ALL_1412	t20_encodePeak458	Pf3D7_08_v3	603537	603815	603598	603599	363	PF3D7_0812100	+	-1324	YES
PlasmoDBv26_50-150_ALL_1413	t30_encodePeak1079	Pf3D7_08_v3	603972	604240	604190	604191	196	PF3D7_0812100	+	-732	YES
PlasmoDBv26_50-150_ALL_1414	t35_encodePeak964	Pf3D7_08_v3	604488	604650	604625	604626	43	PF3D7_0812100	+	-297	YES
PlasmoDBv26_50-150_ALL_1415	t30_encodePeak1080	Pf3D7_08_v3	615292	615766	615501	615502	225	NA	NA	NA	YES
PlasmoDBv26_50-150_ALL_1416	t30_encodePeak1081	Pf3D7_08_v3	624004	624704	624333	624334	166	PF3D7_0812400	-	-892	YES
PlasmoDBv26_50-150_ALL_1417	t35_encodePeak967	Pf3D7_08_v3	625002	625377	625329	625330	203	PF3D7_0812400	-	-1888	YES
PlasmoDBv26_50-150_ALL_1418	t30_encodePeak1083	Pf3D7_08_v3	629405	629801	629678	629679	468	PF3D7_0812500	-	-734	YES
PlasmoDBv26_50-150_ALL_1419	t30_encodePeak1084	Pf3D7_08_v3	633024	633503	633141	633142	276	PF3D7_0812700	+	-848	YES
PlasmoDBv26_50-150_ALL_142	t30_encodePeak95	Pf3D7_02_v3	207919	208096	208058	208059	72	PF3D7_0204700	-	-656	YES
PlasmoDBv26_50-150_ALL_1420	t30_encodePeak1085	Pf3D7_08_v3	636193	636359	636236	636237	72	PF3D7_0812800	-	-482	YES
PlasmoDBv26_50-150_ALL_1421	t35_encodePeak970	Pf3D7_08_v3	646106	646571	646205	646206	240	PF3D7_0813000	-	-1321	YES
PlasmoDBv26_50-150_ALL_1422	t40_encodePeak1011	Pf3D7_08_v3	649843	650343	650118	650119	300	PF3D7_0813100	-	-815	YES
PlasmoDBv26_50-150_ALL_1423	t40_encodePeak1012	Pf3D7_08_v3	653578	653789	653685	653686	57	PF3D7_0813200	-	-882	YES
PlasmoDBv26_50-150_ALL_1424	t25_encodePeak732	Pf3D7_08_v3	655123	655714	655532	655533	418	PF3D7_0813300	+	-545	YES
PlasmoDBv26_50-150_ALL_1425	t30_encodePeak1088	Pf3D7_08_v3	662796	663002	662969	662970	36	PF3D7_0813400	-	-875	YES
PlasmoDBv26_50-150_ALL_1426	t20_encodePeak464	Pf3D7_08_v3	663160	664431	663817	663818	696	PF3D7_0813400	-	-1723	YES
PlasmoDBv26_50-150_ALL_1427	t30_encodePeak1090	Pf3D7_08_v3	664585	665032	664744	664745	191	PF3D7_0813400	-	-2650	YES
PlasmoDBv26_50-150_ALL_1428	t30_encodePeak1091	Pf3D7_08_v3	667422	667654	667521	667522	144	PF3D7_0813500	-	-427	YES
PlasmoDBv26_50-150_ALL_1429	t30_encodePeak1092	Pf3D7_08_v3	668984	669129	669101	669102	39	PF3D7_0813600	+	-439	NO
PlasmoDBv26_50-150_ALL_143	t30_encodePeak96	Pf3D7_02_v3	208399	208570	208435	208436	92	PF3D7_0204700	-	-1033	YES
PlasmoDBv26_50-150_ALL_1430	t35_encodePeak977	Pf3D7_08_v3	679092	680272	679915	679916	1054	PF3D7_0814000	+	-1041	YES
PlasmoDBv26_50-150_ALL_1431	t35_encodePeak978	Pf3D7_08_v3	684221	685691	685158	685159	551	PF3D7_0814100	-	-1587	YES
PlasmoDBv26_50-150_ALL_1432	t35_encodePeak979	Pf3D7_08_v3	687896	688047	687964	687965	47	NA	NA	NA	YES
PlasmoDBv26_50-150_ALL_1433	t30_encodePeak1095	Pf3D7_08_v3	689023	689499	689089	689090	94	NA	NA	NA	YES
PlasmoDBv26_50-150_ALL_1434	t30_encodePeak1096	Pf3D7_08_v3	694419	694666	694634	694635	146	PF3D7_0814300	-	-492	YES
PlasmoDBv26_50-150_ALL_1435	t40_encodePeak1017	Pf3D7_08_v3	707421	707814	707662	707663	698	PF3D7_0814900	+	-565	YES
PlasmoDBv26_50-150_ALL_1436	t35_encodePeak982	Pf3D7_08_v3	714894	715657	715225	715226	449	PF3D7_0815200	+	-1887	YES
PlasmoDBv26_50-150_ALL_1437	t30_encodePeak1099	Pf3D7_08_v3	715916	716057	715986	715987	62	PF3D7_0815200	+	-1126	YES
PlasmoDBv26_50-150_ALL_1438	t30_encodePeak1100	Pf3D7_08_v3	721015	721283	721045	721046	51	PF3D7_0815300	+	-882	YES
PlasmoDBv26_50-150_ALL_1439	t35_encodePeak983	Pf3D7_08_v3	726794	727077	726941	726942	618	PF3D7_0815400	-	-440	YES
PlasmoDBv26_50-150_ALL_144	t30_encodePeak97	Pf3D7_02_v3	208716	209009	208880	208881	77	PF3D7_0204700	-	-1478	YES
PlasmoDBv26_50-150_ALL_1440	t30_encodePeak1102	Pf3D7_08_v3	732359	732613	732478	732479	136	PF3D7_0815600	-	-292	YES
PlasmoDBv26_50-150_ALL_1441	t30_encodePeak1103	Pf3D7_08_v3	735136	735340	735191	735192	109	PF3D7_0815700	-	-619	YES
PlasmoDBv26_50-150_ALL_1442	t40_encodePeak1021	Pf3D7_08_v3	741345	741621	741396	741397	145	PF3D7_0815800	-	-216	YES
PlasmoDBv26_50-150_ALL_1443	t35_encodePeak985	Pf3D7_08_v3	741706	742245	741892	741893	824	PF3D7_0815800	-	-712	YES
PlasmoDBv26_50-150_ALL_1444	t25_encodePeak742	Pf3D7_08_v3	748006	748188	748130	748131	247	PF3D7_0816100	+	-522	YES
PlasmoDBv26_50-150_ALL_1445	t30_encodePeak1106	Pf3D7_08_v3	766073	766299	766130	766131	269	PF3D7_0816600	-	-801	YES
PlasmoDBv26_50-150_ALL_1446	t40_encodePeak1023	Pf3D7_08_v3	780599	780727	780662	780663	83	PF3D7_0817200	-	-1016	YES
PlasmoDBv26_50-150_ALL_1447	t35_encodePeak989	Pf3D7_08_v3	792025	795101	793548	793549	482	PF3D7_0817300	-	-3933	YES
PlasmoDBv26_50-150_ALL_1448	t35_encodePeak990	Pf3D7_08_v3	798109	799057	798262	798263	155	PF3D7_0817400	-	-457	YES
PlasmoDBv26_50-150_ALL_1449	t40_encodePeak1026	Pf3D7_08_v3	804413	804698	804557	804558	575	PF3D7_0817600	-	-524	YES
PlasmoDBv26_50-150_ALL_145	t40_encodePeak92	Pf3D7_02_v3	209116	209244	209191	209192	66	PF3D7_0204700	-	-1789	YES
PlasmoDBv26_50-150_ALL_1450	t40_encodePeak1027	Pf3D7_08_v3	813829	814217	814113	814114	596	PF3D7_0817700	-	-649	YES
PlasmoDBv26_50-150_ALL_1451	t40_encodePeak1028	Pf3D7_08_v3	814747	814879	814827	814828	126	PF3D7_0817800	+	-322	YES
PlasmoDBv26_50-150_ALL_1452	t40_encodePeak1029	Pf3D7_08_v3	818140	819574	818672	818673	731	PF3D7_0817900	-	-1571	YES
PlasmoDBv26_50-150_ALL_1453	t40_encodePeak1030	Pf3D7_08_v3	823282	823509	823374	823375	140	PF3D7_0818100	+	-1189	YES
PlasmoDBv26_50-150_ALL_1454	t40_encodePeak1031	Pf3D7_08_v3	827435	829530	828054	828055	701	PF3D7_0818200	+	-1951	YES
PlasmoDBv26_50-150_ALL_1455	t30_encodePeak1114	Pf3D7_08_v3	831657	831926	831797	831798	164	PF3D7_0818300	+	-1387	YES
PlasmoDBv26_50-150_ALL_1456	t35_encodePeak997	Pf3D7_08_v3	832604	832799	832793	832794	41	PF3D7_0818300	+	-391	YES
PlasmoDBv26_50-150_ALL_1457	t30_encodePeak1115	Pf3D7_08_v3	836883	837179	837109	837110	127	PF3D7_0818400	-	-262	YES
PlasmoDBv26_50-150_ALL_1458	t30_encodePeak1116	Pf3D7_08_v3	838571	839437	839275	839276	227	PF3D7_0818400	-	-2428	YES
PlasmoDBv26_50-150_ALL_1459	t35_encodePeak999	Pf3D7_08_v3	853926	854155	854089	854090	112	PF3D7_0818700	-	-1143	YES
PlasmoDBv26_50-150_ALL_146	t30_encodePeak98	Pf3D7_02_v3	213003	213110	213058	213059	117	NA	NA	NA	YES
PlasmoDBv26_50-150_ALL_1460	t30_encodePeak1118	Pf3D7_08_v3	854309	854838	854686	854687	160	PF3D7_0818700	-	-1740	YES
PlasmoDBv26_50-150_ALL_1461	t20_encodePeak478	Pf3D7_08_v3	857314	857535	857420	857421	99	PF3D7_0818800	-	-679	YES
PlasmoDBv26_50-150_ALL_1462	t35_encodePeak1001	Pf3D7_08_v3	857892	859845	859229	859230	667	PF3D7_0818900	+	-1154	YES
PlasmoDBv26_50-150_ALL_1463	t35_encodePeak1002	Pf3D7_08_v3	860489	860792	860587	860588	62	NA	NA	NA	YES
PlasmoDBv26_50-150_ALL_1464	t35_encodePeak1003	Pf3D7_08_v3	862129	862405	862237	862238	83	NA	NA	NA	YES
PlasmoDBv26_50-150_ALL_1465	t30_encodePeak1121	Pf3D7_08_v3	862599	863170	863095	863096	100	NA	NA	NA	YES
PlasmoDBv26_50-150_ALL_1466	t25_encodePeak758	Pf3D7_08_v3	868641	868961	868905	868906	320	PF3D7_0819100	+	-656	YES
PlasmoDBv26_50-150_ALL_1467	t30_encodePeak1123	Pf3D7_08_v3	873751	874108	873776	873777	51	PF3D7_0819300	+	-590	YES
PlasmoDBv26_50-150_ALL_1468	t30_encodePeak1124	Pf3D7_08_v3	880603	880741	880651	880652	90	PF3D7_0819500	+	-938	NO
PlasmoDBv26_50-150_ALL_1469	t25_encodePeak759	Pf3D7_08_v3	881032	881139	881072	881073	153	PF3D7_0819500	+	-517	YES
PlasmoDBv26_50-150_ALL_147	t25_encodePeak57	Pf3D7_02_v3	222713	222985	222872	222873	168	PF3D7_0205400	+	-605	YES
PlasmoDBv26_50-150_ALL_1470	t40_encodePeak1037	Pf3D7_08_v3	886622	886724	886664	886665	61	PF3D7_0819600	-	-529	NO
PlasmoDBv26_50-150_ALL_1471	t40_encodePeak1038	Pf3D7_08_v3	886882	887040	887036	887037	41	PF3D7_0819600	-	-901	NO
PlasmoDBv26_50-150_ALL_1472	t40_encodePeak1039	Pf3D7_08_v3	887342	887980	887513	887514	227	PF3D7_0819600	-	-1378	YES
PlasmoDBv26_50-150_ALL_1473	t35_encodePeak1005	Pf3D7_08_v3	890740	891462	891414	891415	188	PF3D7_0819700	-	-944	YES
PlasmoDBv26_50-150_ALL_1474	t30_encodePeak1127	Pf3D7_08_v3	899869	900286	900038	900039	100	PF3D7_0819900	-	-382	YES
PlasmoDBv26_50-150_ALL_1475	t30_encodePeak1128	Pf3D7_08_v3	908391	909124	908595	908596	72	PF3D7_0820000	-	-882	YES
PlasmoDBv26_50-150_ALL_1476	t30_encodePeak1129	Pf3D7_08_v3	910741	911192	911018	911019	185	PF3D7_0820100	-	-303	YES
PlasmoDBv26_50-150_ALL_1477	t30_encodePeak1130	Pf3D7_08_v3	914677	915140	914958	914959	227	PF3D7_0820200	-	-710	YES
PlasmoDBv26_50-150_ALL_1478	t40_encodePeak1042	Pf3D7_08_v3	915257	915758	915596	915597	330	PF3D7_0820200	-	-1348	YES
PlasmoDBv26_50-150_ALL_1479	t20_encodePeak482	Pf3D7_08_v3	917227	918232	918169	918170	479	PF3D7_0820300	+	-885	YES
PlasmoDBv26_50-150_ALL_148	t30_encodePeak100	Pf3D7_02_v3	226485	226668	226519	226520	72	PF3D7_0205500	-	-275	YES
PlasmoDBv26_50-150_ALL_1480	t30_encodePeak1133	Pf3D7_08_v3	924351	924615	924563	924564	220	PF3D7_0820500	+	-549	YES
PlasmoDBv26_50-150_ALL_1481	t40_encodePeak1045	Pf3D7_08_v3	928339	928517	928434	928435	153	PF3D7_0820600	+	-710	YES
PlasmoDBv26_50-150_ALL_1482	t30_encodePeak1134	Pf3D7_08_v3	931173	931443	931309	931310	118	PF3D7_0820700	+	-1011	YES
PlasmoDBv26_50-150_ALL_1483	t40_encodePeak1046	Pf3D7_08_v3	935844	936003	935886	935887	59	NA	NA	NA	NO
PlasmoDBv26_50-150_ALL_1484	t35_encodePeak1014	Pf3D7_08_v3	938955	939303	939114	939115	219	PF3D7_0820800	-	-239	YES
PlasmoDBv26_50-150_ALL_1485	t40_encodePeak1048	Pf3D7_08_v3	944859	945218	945137	945138	256	PF3D7_0820900	-	-493	YES
PlasmoDBv26_50-150_ALL_1486	t35_encodePeak1016	Pf3D7_08_v3	946601	946893	946720	946721	366	PF3D7_0821000	+	-2024	YES
PlasmoDBv26_50-150_ALL_1487	t40_encodePeak1050	Pf3D7_08_v3	947067	947819	947551	947552	305	PF3D7_0821000	+	-1193	YES
PlasmoDBv26_50-150_ALL_1488	t40_encodePeak1051	Pf3D7_08_v3	947894	948206	948039	948040	225	PF3D7_0821000	+	-705	YES
PlasmoDBv26_50-150_ALL_1489	t35_encodePeak1019	Pf3D7_08_v3	952169	952465	952314	952315	218	PF3D7_0821100	+	-1133	YES
PlasmoDBv26_50-150_ALL_149	t35_encodePeak80	Pf3D7_02_v3	227335	227730	227593	227594	354	PF3D7_0205600	+	-431	YES
PlasmoDBv26_50-150_ALL_1490	t30_encodePeak1139	Pf3D7_08_v3	962112	962284	962155	962156	89	PF3D7_0821300	-	-416	YES
PlasmoDBv26_50-150_ALL_1491	t40_encodePeak1053	Pf3D7_08_v3	963083	963519	963263	963264	109	PF3D7_0821300	-	-1524	YES
PlasmoDBv26_50-150_ALL_1492	t40_encodePeak1054	Pf3D7_08_v3	963696	965189	964837	964838	363	PF3D7_0821400	+	-984	YES
PlasmoDBv26_50-150_ALL_1493	t20_encodePeak487	Pf3D7_08_v3	969065	969307	969229	969230	394	PF3D7_0821600	+	-460	YES
PlasmoDBv26_50-150_ALL_1494	t35_encodePeak1023	Pf3D7_08_v3	971961	972946	972601	972602	440	PF3D7_0821700	+	-984	YES
PlasmoDBv26_50-150_ALL_1495	t30_encodePeak1144	Pf3D7_08_v3	974743	975595	975540	975541	332	PF3D7_0821800	+	-533	YES
PlasmoDBv26_50-150_ALL_1496	t30_encodePeak1145	Pf3D7_08_v3	978290	978563	978491	978492	111	PF3D7_0821900	-	-304	YES
PlasmoDBv26_50-150_ALL_1497	t25_encodePeak776	Pf3D7_08_v3	982075	982328	982220	982221	191	PF3D7_0822200	+	-349	YES
PlasmoDBv26_50-150_ALL_1498	t25_encodePeak777	Pf3D7_08_v3	988992	989309	989192	989193	198	PF3D7_0822300	-	-430	YES
PlasmoDBv26_50-150_ALL_1499	t30_encodePeak1148	Pf3D7_08_v3	995511	995937	995622	995623	72	PF3D7_0822600	+	-1432	NO
PlasmoDBv26_50-150_ALL_15	t30_encodePeak5	Pf3D7_01_v3	131134	131362	131231	131232	128	PF3D7_0102900	-	-392	YES
PlasmoDBv26_50-150_ALL_150	t30_encodePeak102	Pf3D7_02_v3	230434	230771	230575	230576	94	PF3D7_0205700.1	+	-565	YES
PlasmoDBv26_50-150_ALL_1500	t25_encodePeak779	Pf3D7_08_v3	1005193	1005378	1005237	1005238	153	PF3D7_0822800	+	-598	YES
PlasmoDBv26_50-150_ALL_1501	t30_encodePeak1150	Pf3D7_08_v3	1007702	1007862	1007744	1007745	50	NA	NA	NA	YES
PlasmoDBv26_50-150_ALL_1502	t05_encodePeak184	Pf3D7_08_v3	1011866	1012548	1012121	1012122	183	PF3D7_0822900	-	-815	YES
PlasmoDBv26_50-150_ALL_1503	t30_encodePeak1151	Pf3D7_08_v3	1019680	1020553	1020058	1020059	149	PF3D7_0823100	-	-791	YES
PlasmoDBv26_50-150_ALL_1504	t30_encodePeak1153	Pf3D7_08_v3	1021036	1021469	1021260	1021261	175	PF3D7_0823100	-	-1993	YES
PlasmoDBv26_50-150_ALL_1505	t25_encodePeak782	Pf3D7_08_v3	1024894	1025096	1025023	1025024	145	PF3D7_0823200	-	-1178	YES
PlasmoDBv26_50-150_ALL_1506	t35_encodePeak1031	Pf3D7_08_v3	1025611	1027565	1026036	1026037	1066	PF3D7_0823200	-	-2191	YES
PlasmoDBv26_50-150_ALL_1507	t25_encodePeak786	Pf3D7_08_v3	1027718	1028206	1027848	1027849	294	PF3D7_0823300	+	-903	YES
PlasmoDBv26_50-150_ALL_1508	t25_encodePeak787	Pf3D7_08_v3	1042433	1043102	1042817	1042818	429	PF3D7_0823700	-	-491	YES
PlasmoDBv26_50-150_ALL_1509	t30_encodePeak1158	Pf3D7_08_v3	1046804	1047129	1046977	1046978	253	PF3D7_0823900	+	-573	YES
PlasmoDBv26_50-150_ALL_151	t30_encodePeak103	Pf3D7_02_v3	231635	231804	231714	231715	91	NA	NA	NA	YES
PlasmoDBv26_50-150_ALL_1510	t30_encodePeak1159	Pf3D7_08_v3	1052224	1052428	1052251	1052252	89	PF3D7_0824100	+	-519	YES
PlasmoDBv26_50-150_ALL_1511	t30_encodePeak1160	Pf3D7_08_v3	1054742	1054988	1054882	1054883	218	PF3D7_0824200	+	-252	YES
PlasmoDBv26_50-150_ALL_1512	t30_encodePeak1161	Pf3D7_08_v3	1061614	1061785	1061643	1061644	49	PF3D7_0824300	-	-77	YES
PlasmoDBv26_50-150_ALL_1513	t30_encodePeak1162	Pf3D7_08_v3	1064695	1065772	1065367	1065368	557	PF3D7_0824500	+	-786	YES
PlasmoDBv26_50-150_ALL_1514	t35_encodePeak1038	Pf3D7_08_v3	1070409	1070555	1070438	1070439	61	PF3D7_0824700	+	-549	YES
PlasmoDBv26_50-150_ALL_1515	t30_encodePeak1163	Pf3D7_08_v3	1074867	1075405	1075077	1075078	648	PF3D7_0824800	+	-722	YES
PlasmoDBv26_50-150_ALL_1516	t20_encodePeak499	Pf3D7_08_v3	1083357	1083632	1083506	1083507	277	PF3D7_0824900	-	-516	YES
PlasmoDBv26_50-150_ALL_1517	t30_encodePeak1165	Pf3D7_08_v3	1083801	1083964	1083896	1083897	158	PF3D7_0824900	-	-906	YES
PlasmoDBv26_50-150_ALL_1518	t40_encodePeak1067	Pf3D7_08_v3	1084387	1085043	1084799	1084800	304	PF3D7_0825000	+	-1248	YES
PlasmoDBv26_50-150_ALL_1519	t30_encodePeak1167	Pf3D7_08_v3	1095779	1095889	1095882	1095883	35	PF3D7_0825300	-	-321	YES
PlasmoDBv26_50-150_ALL_152	t35_encodePeak82	Pf3D7_02_v3	234016	234634	234404	234405	606	PF3D7_0205900	+	-832	YES
PlasmoDBv26_50-150_ALL_1520	t20_encodePeak500	Pf3D7_08_v3	1097719	1098115	1097803	1097804	909	PF3D7_0825500	+	-680	YES
PlasmoDBv26_50-150_ALL_1521	t30_encodePeak1169	Pf3D7_08_v3	1108521	1108976	1108617	1108618	120	PF3D7_0826000	+	-658	YES
PlasmoDBv26_50-150_ALL_1522	t30_encodePeak1170	Pf3D7_08_v3	1140307	1140809	1140673	1140674	220	PF3D7_0826100	-	-1530	YES
PlasmoDBv26_50-150_ALL_1523	t30_encodePeak1171	Pf3D7_08_v3	1141053	1141290	1141130	1141131	78	PF3D7_0826100	-	-1987	YES
PlasmoDBv26_50-150_ALL_1524	t40_encodePeak1071	Pf3D7_08_v3	1144933	1145060	1144960	1144961	89	PF3D7_0826200	-	-654	YES
PlasmoDBv26_50-150_ALL_1525	t40_encodePeak1072	Pf3D7_08_v3	1150068	1150379	1150237	1150238	264	PF3D7_0826400	-	-408	YES
PlasmoDBv26_50-150_ALL_1526	t35_encodePeak1044	Pf3D7_08_v3	1151015	1151696	1151391	1151392	229	PF3D7_0826500	+	-910	YES
PlasmoDBv26_50-150_ALL_1527	t40_encodePeak1074	Pf3D7_08_v3	1158285	1159356	1158907	1158908	115	PF3D7_0826600	-	-757	YES
PlasmoDBv26_50-150_ALL_1528	t25_encodePeak799	Pf3D7_08_v3	1162144	1163898	1163055	1163056	541	PF3D7_0826700	-	-1348	YES
PlasmoDBv26_50-150_ALL_1529	t40_encodePeak1076	Pf3D7_08_v3	1164083	1164235	1164186	1164187	46	PF3D7_0826900	+	-468	YES
PlasmoDBv26_50-150_ALL_153	t30_encodePeak105	Pf3D7_02_v3	244627	244882	244674	244675	62	PF3D7_0206100	+	-683	YES
PlasmoDBv26_50-150_ALL_1530	t30_encodePeak1176	Pf3D7_08_v3	1171711	1172024	1171867	1171868	240	PF3D7_0827000	-	-420	YES
PlasmoDBv26_50-150_ALL_1531	t40_encodePeak1078	Pf3D7_08_v3	1185459	1185759	1185571	1185572	117	PF3D7_0827500	+	-603	YES
PlasmoDBv26_50-150_ALL_1532	t30_encodePeak1178	Pf3D7_08_v3	1193476	1193697	1193523	1193524	128	PF3D7_0827600	-	-599	YES
PlasmoDBv26_50-150_ALL_1533	t40_encodePeak1079	Pf3D7_08_v3	1198094	1198361	1198154	1198155	238	PF3D7_0827800	+	-703	YES
PlasmoDBv26_50-150_ALL_1534	t40_encodePeak1080	Pf3D7_08_v3	1208627	1209550	1209194	1209195	465	PF3D7_0827900	-	-801	YES
PlasmoDBv26_50-150_ALL_1535	t30_encodePeak1181	Pf3D7_08_v3	1215723	1216007	1215876	1215877	236	PF3D7_0828100	-	-247	YES
PlasmoDBv26_50-150_ALL_1536	t30_encodePeak1182	Pf3D7_08_v3	1223415	1223714	1223545	1223546	66	PF3D7_0828300	-	-863	YES
PlasmoDBv26_50-150_ALL_1537	t40_encodePeak1082	Pf3D7_08_v3	1232411	1232600	1232583	1232584	57	PF3D7_0828600	-	-452	YES
PlasmoDBv26_50-150_ALL_1538	t40_encodePeak1083	Pf3D7_08_v3	1240955	1241323	1241270	1241271	104	PF3D7_0828800	-	-1770	YES
PlasmoDBv26_50-150_ALL_1539	t40_encodePeak1084	Pf3D7_08_v3	1243250	1243764	1243486	1243487	256	PF3D7_0828900	-	-592	YES
PlasmoDBv26_50-150_ALL_154	t40_encodePeak96	Pf3D7_02_v3	247477	247666	247601	247602	131	PF3D7_0206200	+	-1428	YES
PlasmoDBv26_50-150_ALL_1540	t30_encodePeak1183	Pf3D7_08_v3	1244514	1244614	1244552	1244553	58	PF3D7_0829000	+	-658	YES
PlasmoDBv26_50-150_ALL_1541	t30_encodePeak1184	Pf3D7_08_v3	1251508	1251811	1251652	1251653	147	PF3D7_0829100	+	-696	YES
PlasmoDBv26_50-150_ALL_1542	t30_encodePeak1185	Pf3D7_08_v3	1253467	1253957	1253794	1253795	160	NA	NA	NA	YES
PlasmoDBv26_50-150_ALL_1543	t35_encodePeak1056	Pf3D7_08_v3	1255845	1256217	1256072	1256073	275	PF3D7_0829300	+	-482	YES
PlasmoDBv26_50-150_ALL_1544	t35_encodePeak1057	Pf3D7_08_v3	1260039	1260330	1260179	1260180	119	NA	NA	NA	YES
PlasmoDBv26_50-150_ALL_1545	t40_encodePeak1087	Pf3D7_08_v3	1270228	1270346	1270308	1270309	93	PF3D7_0829700	+	-969	YES
PlasmoDBv26_50-150_ALL_1546	t40_encodePeak1088	Pf3D7_08_v3	1280558	1280912	1280682	1280683	184	PF3D7_0830100	+	-252	YES
PlasmoDBv26_50-150_ALL_1547	t25_encodePeak808	Pf3D7_08_v3	1293081	1293624	1293369	1293370	494	PF3D7_0830400	+	-652	YES
PlasmoDBv26_50-150_ALL_1548	t10_encodePeak268	Pf3D7_08_v3	1299377	1299739	1299685	1299686	360	PF3D7_0830500	-	-1358	YES
PlasmoDBv26_50-150_ALL_1549	t35_encodePeak1060	Pf3D7_08_v3	1300782	1301146	1301097	1301098	63	PF3D7_0830600	+	-2225	YES
PlasmoDBv26_50-150_ALL_155	t35_encodePeak84	Pf3D7_02_v3	251048	251796	251634	251635	638	PF3D7_0206300	+	-759	YES
PlasmoDBv26_50-150_ALL_1550	t30_encodePeak1190	Pf3D7_08_v3	1304980	1306566	1305061	1305062	364	PF3D7_0830700	+	-1991	YES
PlasmoDBv26_50-150_ALL_1551	t40_encodePeak1091	Pf3D7_08_v3	1308456	1308622	1308560	1308561	238	PF3D7_0830800	+	-2076	YES
PlasmoDBv26_50-150_ALL_1552	t30_encodePeak1192	Pf3D7_08_v3	1309109	1309543	1309250	1309251	158	PF3D7_0830800	+	-1386	YES
PlasmoDBv26_50-150_ALL_1553	t20_encodePeak512	Pf3D7_08_v3	1314515	1314621	1314558	1314559	53	NA	NA	NA	NO
PlasmoDBv26_50-150_ALL_1554	t30_encodePeak1193	Pf3D7_08_v3	1316796	1317046	1316964	1316965	82	NA	NA	NA	YES
PlasmoDBv26_50-150_ALL_1555	t30_encodePeak1194	Pf3D7_08_v3	1318797	1319090	1318852	1318853	84	PF3D7_0830900	-	-512	YES
PlasmoDBv26_50-150_ALL_1556	t20_encodePeak514	Pf3D7_08_v3	1320345	1320770	1320711	1320712	189	PF3D7_0831000	+	-705	YES
PlasmoDBv26_50-150_ALL_1557	t30_encodePeak1195	Pf3D7_08_v3	1324027	1324362	1324231	1324232	171	PF3D7_0831100	+	-912	YES
PlasmoDBv26_50-150_ALL_1558	t25_encodePeak815	Pf3D7_08_v3	1330333	1331163	1331085	1331086	451	NA	NA	NA	YES
PlasmoDBv26_50-150_ALL_1559	t30_encodePeak1197	Pf3D7_08_v3	1342504	1343305	1342939	1342940	194	NA	NA	NA	YES
PlasmoDBv26_50-150_ALL_156	t25_encodePeak63	Pf3D7_02_v3	268294	268500	268431	268432	300	PF3D7_0206500	-	-1085	YES
PlasmoDBv26_50-150_ALL_1560	t25_encodePeak817	Pf3D7_08_v3	1345655	1346679	1346097	1346098	463	PF3D7_0831400	-	-611	YES
PlasmoDBv26_50-150_ALL_1561	t25_encodePeak818	Pf3D7_08_v3	1349514	1350333	1349998	1349999	261	PF3D7_0831500	+	-3457	YES
PlasmoDBv26_50-150_ALL_1562	t10_encodePeak269	Pf3D7_08_v3	1351877	1352241	1352096	1352097	260	PF3D7_0831500	+	-1359	YES
PlasmoDBv26_50-150_ALL_1563	t25_encodePeak820	Pf3D7_08_v3	1352487	1353231	1352706	1352707	412	PF3D7_0831500	+	-749	YES
PlasmoDBv26_50-150_ALL_1564	t40_encodePeak1093	Pf3D7_08_v3	1356834	1357504	1357321	1357322	513	PF3D7_0831600	+	-992	YES
PlasmoDBv26_50-150_ALL_1565	t40_encodePeak1094	Pf3D7_08_v3	1357671	1357930	1357908	1357909	71	PF3D7_0831600	+	-405	NO
PlasmoDBv26_50-150_ALL_1566	t15_encodePeak210	Pf3D7_08_v3	1368007	1368200	1368054	1368055	82	PF3D7_0831700	-	-549	YES
PlasmoDBv26_50-150_ALL_1567	t30_encodePeak1204	Pf3D7_08_v3	1368850	1370134	1369065	1369066	433	PF3D7_0831700	-	-1560	YES
PlasmoDBv26_50-150_ALL_1568	t30_encodePeak1205	Pf3D7_08_v3	1373114	1373267	1373193	1373194	91	NA	NA	NA	YES
PlasmoDBv26_50-150_ALL_1569	t30_encodePeak1206	Pf3D7_08_v3	1373439	1373557	1373527	1373528	62	NA	NA	NA	NO
PlasmoDBv26_50-150_ALL_157	t25_encodePeak64	Pf3D7_02_v3	268747	269063	268887	268888	595	PF3D7_0206500	-	-1541	YES
PlasmoDBv26_50-150_ALL_1570	t40_encodePeak1096	Pf3D7_08_v3	1374110	1374317	1374264	1374265	65	NA	NA	NA	YES
PlasmoDBv26_50-150_ALL_1571	t20_encodePeak521	Pf3D7_08_v3	1376081	1376519	1376363	1376364	369	PF3D7_0831800	-	-1065	YES
PlasmoDBv26_50-150_ALL_1572	t30_encodePeak1208	Pf3D7_08_v3	1377379	1377505	1377380	1377381	39	PF3D7_0831800	-	-2082	NO
PlasmoDBv26_50-150_ALL_1573	t40_encodePeak1097	Pf3D7_08_v3	1377870	1378254	1378015	1378016	621	PF3D7_0831800	-	-2717	YES
PlasmoDBv26_50-150_ALL_1574	t30_encodePeak1210	Pf3D7_08_v3	1380340	1380544	1380377	1380378	108	PF3D7_0831900	+	-456	YES
PlasmoDBv26_50-150_ALL_1575	t25_encodePeak825	Pf3D7_08_v3	1390911	1391635	1391282	1391283	299	PF3D7_0832200.1	+	-885	YES
PlasmoDBv26_50-150_ALL_1576	t40_encodePeak1099	Pf3D7_08_v3	1445089	1445334	1445189	1445190	382	PF3D7_0833500	-	-1741	YES
PlasmoDBv26_50-150_ALL_1577	t40_encodePeak1100	Pf3D7_08_v3	1464096	1464304	1464269	1464270	46	NA	NA	NA	YES
PlasmoDBv26_50-150_ALL_1578	t05_encodePeak191	Pf3D7_08_v3	1465157	1465548	1465307	1465308	53	NA	NA	NA	YES
PlasmoDBv26_50-150_ALL_1579	t05_encodePeak192	Pf3D7_08_v3	1465798	1466049	1465963	1465964	76	NA	NA	NA	YES
PlasmoDBv26_50-150_ALL_158	t30_encodePeak110	Pf3D7_02_v3	271123	271276	271157	271158	81	PF3D7_0206700	+	-436	YES
PlasmoDBv26_50-150_ALL_1580	t05_encodePeak193	Pf3D7_09_v3	4780	5686	5546	5547	52	NA	NA	NA	YES
PlasmoDBv26_50-150_ALL_1581	t05_encodePeak194	Pf3D7_09_v3	6025	6271	6061	6062	67	NA	NA	NA	YES
PlasmoDBv26_50-150_ALL_1582	t40_encodePeak1103	Pf3D7_09_v3	6547	6863	6588	6589	70	NA	NA	NA	YES
PlasmoDBv26_50-150_ALL_1583	t40_encodePeak1104	Pf3D7_09_v3	17777	17900	17830	17831	126	PF3D7_0900100	+	-2249	YES
PlasmoDBv26_50-150_ALL_1584	t40_encodePeak1105	Pf3D7_09_v3	18207	18408	18274	18275	352	PF3D7_0900100	+	-1805	YES
PlasmoDBv26_50-150_ALL_1585	t30_encodePeak1212	Pf3D7_09_v3	79721	79877	79831	79832	66	NA	NA	NA	YES
PlasmoDBv26_50-150_ALL_1586	t35_encodePeak1074	Pf3D7_09_v3	80021	80217	80134	80135	71	NA	NA	NA	YES
PlasmoDBv26_50-150_ALL_1587	t30_encodePeak1213	Pf3D7_09_v3	83198	84030	83574	83575	316	PF3D7_0901700	-	-577	YES
PlasmoDBv26_50-150_ALL_1588	t30_encodePeak1214	Pf3D7_09_v3	84224	84370	84326	84327	95	PF3D7_0901800	+	-297	YES
PlasmoDBv26_50-150_ALL_1589	t20_encodePeak525	Pf3D7_09_v3	91893	92199	92040	92041	304	PF3D7_0902000	-	-746	YES
PlasmoDBv26_50-150_ALL_159	t40_encodePeak99	Pf3D7_02_v3	274720	275393	274992	274993	1384	PF3D7_0206800	-	-486	YES
PlasmoDBv26_50-150_ALL_1590	t30_encodePeak1216	Pf3D7_09_v3	92521	93392	93168	93169	288	PF3D7_0902000	-	-1874	YES
PlasmoDBv26_50-150_ALL_1591	t40_encodePeak1108	Pf3D7_09_v3	95797	95929	95853	95854	84	PF3D7_0902100	-	-241	NO
PlasmoDBv26_50-150_ALL_1592	t30_encodePeak1217	Pf3D7_09_v3	101187	101946	101697	101698	253	PF3D7_0902200	-	-1359	YES
PlasmoDBv26_50-150_ALL_1593	t20_encodePeak527	Pf3D7_09_v3	105489	105752	105622	105623	185	PF3D7_0902300	-	-1030	YES
PlasmoDBv26_50-150_ALL_1594	t10_encodePeak274	Pf3D7_09_v3	112014	112235	112055	112056	165	PF3D7_0902500	-	-727	YES
PlasmoDBv26_50-150_ALL_1595	t30_encodePeak1219	Pf3D7_09_v3	116506	116821	116755	116756	177	PF3D7_0902600	-	-1207	YES
PlasmoDBv26_50-150_ALL_1596	t30_encodePeak1220	Pf3D7_09_v3	117382	118013	117875	117876	368	PF3D7_0902600	-	-2327	YES
PlasmoDBv26_50-150_ALL_1597	t30_encodePeak1221	Pf3D7_09_v3	120998	121441	121333	121334	315	PF3D7_0902700	-	-585	YES
PlasmoDBv26_50-150_ALL_1598	t30_encodePeak1222	Pf3D7_09_v3	125245	125441	125403	125404	195	PF3D7_0902800	-	-398	YES
PlasmoDBv26_50-150_ALL_1599	t30_encodePeak1223	Pf3D7_09_v3	128660	128900	128849	128850	73	PF3D7_0903000	+	-374	YES
PlasmoDBv26_50-150_ALL_16	t30_encodePeak6	Pf3D7_01_v3	142481	143258	142687	142688	370	PF3D7_0103200	-	-469	YES
PlasmoDBv26_50-150_ALL_160	t30_encodePeak111	Pf3D7_02_v3	276760	277124	277007	277008	128	PF3D7_0206900.1	-	-431	YES
PlasmoDBv26_50-150_ALL_1600	t25_encodePeak834	Pf3D7_09_v3	131497	133119	132729	132730	442	PF3D7_0903100	-	-1793	YES
PlasmoDBv26_50-150_ALL_1601	t35_encodePeak1088	Pf3D7_09_v3	135802	136716	136448	136449	1041	PF3D7_0903200	-	-862	YES
PlasmoDBv26_50-150_ALL_1602	t40_encodePeak1117	Pf3D7_09_v3	138032	138583	138402	138403	805	PF3D7_0903300	+	-2574	YES
PlasmoDBv26_50-150_ALL_1603	t20_encodePeak530	Pf3D7_09_v3	160156	160517	160303	160304	538	PF3D7_0903400	-	-763	YES
PlasmoDBv26_50-150_ALL_1604	t30_encodePeak1228	Pf3D7_09_v3	161853	162028	161945	161946	100	PF3D7_0903500	+	-823	YES
PlasmoDBv26_50-150_ALL_1605	t40_encodePeak1119	Pf3D7_09_v3	167745	168000	167819	167820	87	PF3D7_0903600.1	+	-673	YES
PlasmoDBv26_50-150_ALL_1606	t40_encodePeak1120	Pf3D7_09_v3	174561	175179	174768	174769	607	PF3D7_0903700	+	-773	YES
PlasmoDBv26_50-150_ALL_1607	t25_encodePeak839	Pf3D7_09_v3	184280	185538	184797	184798	581	PF3D7_0903900	+	-1023	YES
PlasmoDBv26_50-150_ALL_1608	t35_encodePeak1093	Pf3D7_09_v3	189387	189976	189515	189516	498	PF3D7_0904000	-	-894	YES
PlasmoDBv26_50-150_ALL_1609	t40_encodePeak1123	Pf3D7_09_v3	190495	190640	190594	190595	82	PF3D7_0904000	-	-1973	NO
PlasmoDBv26_50-150_ALL_161	t40_encodePeak101	Pf3D7_02_v3	278767	279631	278885	278886	643	PF3D7_0207000	-	-430	YES
PlasmoDBv26_50-150_ALL_1610	t30_encodePeak1232	Pf3D7_09_v3	196306	196602	196431	196432	108	PF3D7_0904100	-	-605	YES
PlasmoDBv26_50-150_ALL_1611	t30_encodePeak1233	Pf3D7_09_v3	208952	209867	209382	209383	217	PF3D7_0904400	-	-658	YES
PlasmoDBv26_50-150_ALL_1612	t30_encodePeak1234	Pf3D7_09_v3	210978	211153	211059	211060	62	PF3D7_0904600	+	-1455	YES
PlasmoDBv26_50-150_ALL_1613	t40_encodePeak1127	Pf3D7_09_v3	211326	211688	211418	211419	270	PF3D7_0904600	+	-1096	YES
PlasmoDBv26_50-150_ALL_1614	t30_encodePeak1236	Pf3D7_09_v3	214785	214892	214832	214833	94	NA	NA	NA	YES
PlasmoDBv26_50-150_ALL_1615	t40_encodePeak1128	Pf3D7_09_v3	219810	220228	219946	219947	305	PF3D7_0904700	-	-485	YES
PlasmoDBv26_50-150_ALL_1616	t30_encodePeak1237	Pf3D7_09_v3	221721	221942	221793	221794	100	PF3D7_0904800	+	-477	NO
PlasmoDBv26_50-150_ALL_1617	t35_encodePeak1099	Pf3D7_09_v3	233455	234093	233803	233804	781	PF3D7_0904900	-	-973	YES
PlasmoDBv26_50-150_ALL_1618	t40_encodePeak1131	Pf3D7_09_v3	235452	235875	235800	235801	75	PF3D7_0905000	-	-455	YES
PlasmoDBv26_50-150_ALL_1619	t40_encodePeak1132	Pf3D7_09_v3	243488	244331	244155	244156	426	PF3D7_0905100	-	-1187	YES
PlasmoDBv26_50-150_ALL_162	t35_encodePeak89	Pf3D7_02_v3	283378	283662	283542	283543	284	NA	NA	NA	YES
PlasmoDBv26_50-150_ALL_1620	t25_encodePeak845	Pf3D7_09_v3	249710	250557	250139	250140	212	PF3D7_0905200	-	-1280	YES
PlasmoDBv26_50-150_ALL_1621	t40_encodePeak1133	Pf3D7_09_v3	274229	274899	274681	274682	231	NA	NA	NA	YES
PlasmoDBv26_50-150_ALL_1622	t40_encodePeak1134	Pf3D7_09_v3	275077	276353	275718	275719	1578	PF3D7_0905400	-	-930	YES
PlasmoDBv26_50-150_ALL_1623	t40_encodePeak1135	Pf3D7_09_v3	277382	277944	277693	277694	426	PF3D7_0905500	+	-675	YES
PlasmoDBv26_50-150_ALL_1624	t30_encodePeak1242	Pf3D7_09_v3	287387	287774	287600	287601	294	PF3D7_0905700.1	-	-961	YES
PlasmoDBv26_50-150_ALL_1625	t35_encodePeak1107	Pf3D7_09_v3	297169	297418	297352	297353	165	PF3D7_0905900	-	-736	YES
PlasmoDBv26_50-150_ALL_1626	t30_encodePeak1244	Pf3D7_09_v3	304353	304693	304520	304521	136	PF3D7_0906000	-	-342	YES
PlasmoDBv26_50-150_ALL_1627	t35_encodePeak1109	Pf3D7_09_v3	309362	309630	309484	309485	117	PF3D7_0906200	-	-446	YES
PlasmoDBv26_50-150_ALL_1628	t35_encodePeak1110	Pf3D7_09_v3	316668	316835	316768	316769	376	PF3D7_0906500	+	-1542	YES
PlasmoDBv26_50-150_ALL_1629	t25_encodePeak851	Pf3D7_09_v3	317083	317501	317310	317311	274	PF3D7_0906500	+	-1000	YES
PlasmoDBv26_50-150_ALL_163	t40_encodePeak103	Pf3D7_02_v3	297858	298138	297981	297982	341	PF3D7_0207400	-	-366	YES
PlasmoDBv26_50-150_ALL_1630	t30_encodePeak1248	Pf3D7_09_v3	325011	325214	325035	325036	45	PF3D7_0906600	-	-1694	YES
PlasmoDBv26_50-150_ALL_1631	t30_encodePeak1249	Pf3D7_09_v3	327963	329968	329449	329450	473	PF3D7_0906890	+	-5621	YES
PlasmoDBv26_50-150_ALL_1632	t30_encodePeak1250	Pf3D7_09_v3	337203	337391	337280	337281	165	PF3D7_0907000	+	-283	YES
PlasmoDBv26_50-150_ALL_1633	t40_encodePeak1142	Pf3D7_09_v3	343836	344280	344163	344164	592	PF3D7_0907200	+	-1728	YES
PlasmoDBv26_50-150_ALL_1634	t30_encodePeak1251	Pf3D7_09_v3	355000	355548	355271	355272	253	PF3D7_0907400	-	-549	YES
PlasmoDBv26_50-150_ALL_1635	t40_encodePeak1144	Pf3D7_09_v3	355674	356392	356139	356140	717	PF3D7_0907400	-	-1417	YES
PlasmoDBv26_50-150_ALL_1636	t40_encodePeak1145	Pf3D7_09_v3	358494	358643	358578	358579	115	PF3D7_0907500	-	-896	YES
PlasmoDBv26_50-150_ALL_1637	t30_encodePeak1252	Pf3D7_09_v3	359591	360152	359736	359737	132	PF3D7_0907600	+	-798	YES
PlasmoDBv26_50-150_ALL_1638	t40_encodePeak1146	Pf3D7_09_v3	366027	366253	366164	366165	359	PF3D7_0907800	+	-760	YES
PlasmoDBv26_50-150_ALL_1639	t35_encodePeak1118	Pf3D7_09_v3	368962	369127	369042	369043	219	PF3D7_0907900	-	-254	YES
PlasmoDBv26_50-150_ALL_164	t40_encodePeak104	Pf3D7_02_v3	302645	303138	302849	302850	254	PF3D7_0207500	-	-286	YES
PlasmoDBv26_50-150_ALL_1640	t40_encodePeak1148	Pf3D7_09_v3	372024	372149	372091	372092	98	PF3D7_0908000	-	-538	YES
PlasmoDBv26_50-150_ALL_1641	t40_encodePeak1149	Pf3D7_09_v3	376085	376295	376130	376131	217	PF3D7_0908100	-	-545	YES
PlasmoDBv26_50-150_ALL_1642	t30_encodePeak1255	Pf3D7_09_v3	386025	386195	386169	386170	58	PF3D7_0908300.1	-	-454	NO
PlasmoDBv26_50-150_ALL_1643	t40_encodePeak1150	Pf3D7_09_v3	386808	387491	387359	387360	391	PF3D7_0908400	+	-789	YES
PlasmoDBv26_50-150_ALL_1644	t40_encodePeak1151	Pf3D7_09_v3	387737	387932	387899	387900	47	PF3D7_0908400	+	-249	NO
PlasmoDBv26_50-150_ALL_1645	t40_encodePeak1152	Pf3D7_09_v3	398085	398435	398258	398259	176	PF3D7_0908500	-	-416	YES
PlasmoDBv26_50-150_ALL_1646	t30_encodePeak1257	Pf3D7_09_v3	400970	401266	401141	401142	189	PF3D7_0908600	-	-417	YES
PlasmoDBv26_50-150_ALL_1647	t30_encodePeak1258	Pf3D7_09_v3	403526	403922	403686	403687	241	PF3D7_0908700	-	-293	YES
PlasmoDBv26_50-150_ALL_1648	t35_encodePeak1124	Pf3D7_09_v3	422175	422782	422628	422629	337	PF3D7_0909300	-	-947	YES
PlasmoDBv26_50-150_ALL_1649	t40_encodePeak1155	Pf3D7_09_v3	435575	435796	435609	435610	68	PF3D7_0909600	-	-237	YES
PlasmoDBv26_50-150_ALL_165	t40_encodePeak105	Pf3D7_02_v3	306995	308314	307493	307494	1126	PF3D7_0207600	-	-467	YES
PlasmoDBv26_50-150_ALL_1650	t25_encodePeak859	Pf3D7_09_v3	437211	437518	437280	437281	208	PF3D7_0909600	-	-1908	YES
PlasmoDBv26_50-150_ALL_1651	t35_encodePeak1127	Pf3D7_09_v3	438466	438728	438502	438503	80	PF3D7_0909700	+	-2411	YES
PlasmoDBv26_50-150_ALL_1652	t30_encodePeak1261	Pf3D7_09_v3	445035	445338	445125	445126	194	PF3D7_0909800	+	-662	YES
PlasmoDBv26_50-150_ALL_1653	t40_encodePeak1158	Pf3D7_09_v3	447064	447195	447103	447104	107	PF3D7_0909900	+	-824	NO
PlasmoDBv26_50-150_ALL_1654	t35_encodePeak1129	Pf3D7_09_v3	462199	462991	462358	462359	266	PF3D7_0910100	-	-1041	YES
PlasmoDBv26_50-150_ALL_1655	t35_encodePeak1130	Pf3D7_09_v3	463271	463710	463610	463611	65	PF3D7_0910200	+	-948	YES
PlasmoDBv26_50-150_ALL_1656	t40_encodePeak1161	Pf3D7_09_v3	468204	468485	468330	468331	620	NA	NA	NA	YES
PlasmoDBv26_50-150_ALL_1657	t25_encodePeak863	Pf3D7_09_v3	474278	475409	475076	475077	292	PF3D7_0910300	+	-594	YES
PlasmoDBv26_50-150_ALL_1658	t30_encodePeak1265	Pf3D7_09_v3	481747	482002	481891	481892	268	PF3D7_0910400	-	-534	YES
PlasmoDBv26_50-150_ALL_1659	t40_encodePeak1164	Pf3D7_09_v3	488437	488619	488582	488583	57	PF3D7_0910600	+	-884	YES
PlasmoDBv26_50-150_ALL_166	t40_encodePeak106	Pf3D7_02_v3	312368	312954	312530	312531	574	PF3D7_0207700	-	-376	YES
PlasmoDBv26_50-150_ALL_1660	t30_encodePeak1267	Pf3D7_09_v3	493480	493807	493669	493670	118	PF3D7_0910800	+	-493	YES
PlasmoDBv26_50-150_ALL_1661	t40_encodePeak1165	Pf3D7_09_v3	499656	499822	499711	499712	104	PF3D7_0911000	+	-471	YES
PlasmoDBv26_50-150_ALL_1662	t05_encodePeak205	Pf3D7_09_v3	503893	504569	504057	504058	296	PF3D7_0911100	+	-354	YES
PlasmoDBv26_50-150_ALL_1663	t40_encodePeak1167	Pf3D7_09_v3	509032	509150	509065	509066	58	PF3D7_0911200	+	-868	YES
PlasmoDBv26_50-150_ALL_1664	t30_encodePeak1268	Pf3D7_09_v3	531588	531790	531761	531762	35	PF3D7_0911700	+	-579	YES
PlasmoDBv26_50-150_ALL_1665	t40_encodePeak1168	Pf3D7_09_v3	536898	537130	537035	537036	271	PF3D7_0911800	-	-355	YES
PlasmoDBv26_50-150_ALL_1666	t40_encodePeak1169	Pf3D7_09_v3	540124	540776	540234	540235	185	PF3D7_0911900	-	-363	YES
PlasmoDBv26_50-150_ALL_1667	t35_encodePeak1139	Pf3D7_09_v3	546306	546901	546804	546805	124	NA	NA	NA	YES
PlasmoDBv26_50-150_ALL_1668	t35_encodePeak1140	Pf3D7_09_v3	553507	553868	553810	553811	184	PF3D7_0912400	-	-644	YES
PlasmoDBv26_50-150_ALL_1669	t35_encodePeak1141	Pf3D7_09_v3	554089	554907	554722	554723	472	PF3D7_0912500	+	-1367	YES
PlasmoDBv26_50-150_ALL_167	t40_encodePeak107	Pf3D7_02_v3	316947	317119	317019	317020	141	PF3D7_0207800	-	-279	YES
PlasmoDBv26_50-150_ALL_1670	t25_encodePeak869	Pf3D7_09_v3	555260	555646	555398	555399	210	PF3D7_0912500	+	-691	YES
PlasmoDBv26_50-150_ALL_1671	t20_encodePeak550	Pf3D7_09_v3	556009	556317	556155	556156	380	NA	NA	NA	YES
PlasmoDBv26_50-150_ALL_1672	t30_encodePeak1275	Pf3D7_09_v3	562083	562314	562111	562112	62	PF3D7_0912700	+	-565	YES
PlasmoDBv26_50-150_ALL_1673	t35_encodePeak1143	Pf3D7_09_v3	565712	566857	566283	566284	480	PF3D7_0912900	+	-999	YES
PlasmoDBv26_50-150_ALL_1674	t25_encodePeak872	Pf3D7_09_v3	570636	570918	570806	570807	643	PF3D7_0913000	-	-433	YES
PlasmoDBv26_50-150_ALL_1675	t25_encodePeak873	Pf3D7_09_v3	574165	575326	574890	574891	276	PF3D7_0913200	+	-788	YES
PlasmoDBv26_50-150_ALL_1676	t30_encodePeak1279	Pf3D7_09_v3	579387	580083	579536	579537	311	PF3D7_0913300	-	-511	YES
PlasmoDBv26_50-150_ALL_1677	t35_encodePeak1148	Pf3D7_09_v3	584242	584401	584280	584281	68	PF3D7_0913500	-	-313	NO
PlasmoDBv26_50-150_ALL_1678	t30_encodePeak1280	Pf3D7_09_v3	588756	589046	588899	588900	137	PF3D7_0913700	+	-363	YES
PlasmoDBv26_50-150_ALL_1679	t40_encodePeak1179	Pf3D7_09_v3	606029	606167	606086	606087	93	PF3D7_0914100	-	-1511	YES
PlasmoDBv26_50-150_ALL_168	t40_encodePeak108	Pf3D7_02_v3	327526	327630	327574	327575	59	PF3D7_0208100.1	+	-357	YES
PlasmoDBv26_50-150_ALL_1680	t25_encodePeak875	Pf3D7_09_v3	611572	611918	611729	611730	106	PF3D7_0914200	-	-1655	YES
PlasmoDBv26_50-150_ALL_1681	t30_encodePeak1282	Pf3D7_09_v3	615563	615836	615593	615594	62	PF3D7_0914300	-	-102	YES
PlasmoDBv26_50-150_ALL_1682	t40_encodePeak1180	Pf3D7_09_v3	616431	617392	616984	616985	804	PF3D7_0914400	+	-978	YES
PlasmoDBv26_50-150_ALL_1683	t35_encodePeak1151	Pf3D7_09_v3	626792	627165	627012	627013	345	PF3D7_0914600	+	-741	YES
PlasmoDBv26_50-150_ALL_1684	t20_encodePeak557	Pf3D7_09_v3	629197	629919	629769	629770	240	PF3D7_0914700	+	-887	YES
PlasmoDBv26_50-150_ALL_1685	t40_encodePeak1184	Pf3D7_09_v3	635181	635734	635450	635451	505	PF3D7_0914900	+	-1170	YES
PlasmoDBv26_50-150_ALL_1686	t30_encodePeak1286	Pf3D7_09_v3	639313	639452	639374	639375	59	NA	NA	NA	YES
PlasmoDBv26_50-150_ALL_1687	t40_encodePeak1185	Pf3D7_09_v3	641670	642013	641812	641813	76	PF3D7_0915000	-	-554	YES
PlasmoDBv26_50-150_ALL_1688	t40_encodePeak1186	Pf3D7_09_v3	642169	642396	642240	642241	192	PF3D7_0915000	-	-982	YES
PlasmoDBv26_50-150_ALL_1689	t30_encodePeak1289	Pf3D7_09_v3	644718	645120	644821	644822	151	PF3D7_0915100	-	-779	YES
PlasmoDBv26_50-150_ALL_169	t25_encodePeak67	Pf3D7_02_v3	336942	337233	337085	337086	223	PF3D7_0208300	+	-472	YES
PlasmoDBv26_50-150_ALL_1690	t30_encodePeak1290	Pf3D7_09_v3	649388	649833	649620	649621	331	PF3D7_0915300	-	-505	YES
PlasmoDBv26_50-150_ALL_1691	t20_encodePeak558	Pf3D7_09_v3	655290	656749	655864	655865	1274	PF3D7_0915400	-	-1024	YES
PlasmoDBv26_50-150_ALL_1692	t25_encodePeak882	Pf3D7_09_v3	659733	659928	659902	659903	88	PF3D7_0915600	+	-273	YES
PlasmoDBv26_50-150_ALL_1693	t40_encodePeak1189	Pf3D7_09_v3	662877	663059	662928	662929	46	PF3D7_0915700	-	-603	NO
PlasmoDBv26_50-150_ALL_1694	t30_encodePeak1293	Pf3D7_09_v3	665246	665624	665342	665343	392	PF3D7_0915900	+	-635	YES
PlasmoDBv26_50-150_ALL_1695	t40_encodePeak1191	Pf3D7_09_v3	672545	672911	672668	672669	275	PF3D7_0916000	-	-944	YES
PlasmoDBv26_50-150_ALL_1696	t30_encodePeak1294	Pf3D7_09_v3	675324	675489	675452	675453	49	PF3D7_0916200	+	-469	YES
PlasmoDBv26_50-150_ALL_1697	t30_encodePeak1295	Pf3D7_09_v3	686666	686800	686762	686763	72	NA	NA	NA	YES
PlasmoDBv26_50-150_ALL_1698	t30_encodePeak1296	Pf3D7_09_v3	693492	693611	693539	693540	81	NA	NA	NA	YES
PlasmoDBv26_50-150_ALL_1699	t30_encodePeak1297	Pf3D7_09_v3	693899	694303	694252	694253	168	PF3D7_0916500	-	-683	YES
PlasmoDBv26_50-150_ALL_17	t25_encodePeak6	Pf3D7_01_v3	153137	153388	153339	153340	156	PF3D7_0103400	-	-563	YES
PlasmoDBv26_50-150_ALL_170	t40_encodePeak110	Pf3D7_02_v3	351313	351859	351534	351535	561	PF3D7_0208500	+	-1301	YES
PlasmoDBv26_50-150_ALL_1700	t35_encodePeak1161	Pf3D7_09_v3	698482	698611	698536	698537	46	PF3D7_0916700	-	-508	YES
PlasmoDBv26_50-150_ALL_1701	t20_encodePeak560	Pf3D7_09_v3	699364	700956	700764	700765	483	PF3D7_0916800	+	-2603	YES
PlasmoDBv26_50-150_ALL_1702	t30_encodePeak1300	Pf3D7_09_v3	702515	703159	702756	702757	270	PF3D7_0916800	+	-611	YES
PlasmoDBv26_50-150_ALL_1703	t30_encodePeak1301	Pf3D7_09_v3	703860	704116	703892	703893	55	PF3D7_0916900	+	-1464	YES
PlasmoDBv26_50-150_ALL_1704	t30_encodePeak1302	Pf3D7_09_v3	704417	704653	704601	704602	111	PF3D7_0916900	+	-755	YES
PlasmoDBv26_50-150_ALL_1705	t30_encodePeak1303	Pf3D7_09_v3	712472	713290	712870	712871	191	PF3D7_0917000	-	-799	YES
PlasmoDBv26_50-150_ALL_1706	t40_encodePeak1198	Pf3D7_09_v3	717750	718083	717893	717894	599	PF3D7_0917300	+	-627	YES
PlasmoDBv26_50-150_ALL_1707	t40_encodePeak1199	Pf3D7_09_v3	725981	726453	726244	726245	134	PF3D7_0917500	+	-458	YES
PlasmoDBv26_50-150_ALL_1708	t30_encodePeak1305	Pf3D7_09_v3	732467	732665	732568	732569	248	PF3D7_0917700	+	-382	YES
PlasmoDBv26_50-150_ALL_1709	t40_encodePeak1200	Pf3D7_09_v3	736351	737646	736854	736855	774	PF3D7_0917900	+	-1130	YES
PlasmoDBv26_50-150_ALL_171	t30_encodePeak117	Pf3D7_02_v3	352018	352373	352227	352228	118	PF3D7_0208500	+	-608	YES
PlasmoDBv26_50-150_ALL_1710	t40_encodePeak1201	Pf3D7_09_v3	744226	745629	744634	744635	992	PF3D7_0918000	-	-951	YES
PlasmoDBv26_50-150_ALL_1711	t40_encodePeak1202	Pf3D7_09_v3	746720	747023	746889	746890	489	PF3D7_0918100	+	-283	YES
PlasmoDBv26_50-150_ALL_1712	t30_encodePeak1309	Pf3D7_09_v3	750321	750952	750442	750443	166	PF3D7_0918200	-	-181	YES
PlasmoDBv26_50-150_ALL_1713	t30_encodePeak1310	Pf3D7_09_v3	752598	753272	752746	752747	214	PF3D7_0918300	-	-325	YES
PlasmoDBv26_50-150_ALL_1714	t35_encodePeak1174	Pf3D7_09_v3	760806	761759	761034	761035	443	PF3D7_0918500	+	-176	YES
PlasmoDBv26_50-150_ALL_1715	t30_encodePeak1312	Pf3D7_09_v3	764150	764449	764186	764187	122	PF3D7_0918600	+	-661	YES
PlasmoDBv26_50-150_ALL_1716	t10_encodePeak295	Pf3D7_09_v3	768076	768303	768202	768203	65	PF3D7_0918700	+	-1249	YES
PlasmoDBv26_50-150_ALL_1717	t25_encodePeak895	Pf3D7_09_v3	774554	775036	774803	774804	136	PF3D7_0918800	-	-425	YES
PlasmoDBv26_50-150_ALL_1718	t30_encodePeak1314	Pf3D7_09_v3	775434	775534	775472	775473	49	PF3D7_0918800	-	-1094	YES
PlasmoDBv26_50-150_ALL_1719	t40_encodePeak1206	Pf3D7_09_v3	782880	783730	783171	783172	126	PF3D7_0919000	-	-497	YES
PlasmoDBv26_50-150_ALL_172	t30_encodePeak118	Pf3D7_02_v3	353708	353829	353773	353774	55	PF3D7_0208600	+	-847	NO
PlasmoDBv26_50-150_ALL_1720	t35_encodePeak1176	Pf3D7_09_v3	785399	785852	785562	785563	740	PF3D7_0919100	+	-593	YES
PlasmoDBv26_50-150_ALL_1721	t30_encodePeak1317	Pf3D7_09_v3	802427	802801	802678	802679	357	PF3D7_0919700	+	-350	YES
PlasmoDBv26_50-150_ALL_1722	t40_encodePeak1208	Pf3D7_09_v3	808597	808882	808663	808664	170	PF3D7_0919800	-	-744	YES
PlasmoDBv26_50-150_ALL_1723	t40_encodePeak1209	Pf3D7_09_v3	820870	821410	821060	821061	869	PF3D7_0919900	-	-1257	YES
PlasmoDBv26_50-150_ALL_1724	t30_encodePeak1319	Pf3D7_09_v3	826982	827126	827034	827035	108	NA	NA	NA	YES
PlasmoDBv26_50-150_ALL_1725	t40_encodePeak1210	Pf3D7_09_v3	839990	840266	840112	840113	305	PF3D7_0920500	+	-1423	YES
PlasmoDBv26_50-150_ALL_1726	t35_encodePeak1180	Pf3D7_09_v3	842968	843243	843102	843103	126	PF3D7_0920600	+	-438	YES
PlasmoDBv26_50-150_ALL_1727	t40_encodePeak1212	Pf3D7_09_v3	848557	848705	848683	848684	70	PF3D7_0920700	+	-831	YES
PlasmoDBv26_50-150_ALL_1728	t30_encodePeak1322	Pf3D7_09_v3	854805	855041	854977	854978	146	PF3D7_0920900	+	-538	YES
PlasmoDBv26_50-150_ALL_1729	t30_encodePeak1323	Pf3D7_09_v3	859248	860433	859770	859771	184	PF3D7_0921000.1	-	-942	YES
PlasmoDBv26_50-150_ALL_173	t35_encodePeak97	Pf3D7_02_v3	353999	354335	354309	354310	145	PF3D7_0208600	+	-311	YES
PlasmoDBv26_50-150_ALL_1730	t30_encodePeak1324	Pf3D7_09_v3	861149	861401	861366	861367	35	PF3D7_0921100	+	-25	YES
PlasmoDBv26_50-150_ALL_1731	t25_encodePeak901	Pf3D7_09_v3	870952	871397	871121	871122	442	PF3D7_0921200	-	-631	YES
PlasmoDBv26_50-150_ALL_1732	t30_encodePeak1326	Pf3D7_09_v3	875171	875322	875253	875254	132	PF3D7_0921400	-	-297	YES
PlasmoDBv26_50-150_ALL_1733	t25_encodePeak902	Pf3D7_09_v3	877233	877529	877359	877360	723	PF3D7_0921600	+	-644	YES
PlasmoDBv26_50-150_ALL_1734	t30_encodePeak1328	Pf3D7_09_v3	885915	886068	886031	886032	51	PF3D7_0921700	-	-440	YES
PlasmoDBv26_50-150_ALL_1735	t30_encodePeak1329	Pf3D7_09_v3	887908	888243	887974	887975	388	PF3D7_0921900	+	-584	YES
PlasmoDBv26_50-150_ALL_1736	t20_encodePeak573	Pf3D7_09_v3	894062	894760	894599	894600	553	PF3D7_0922100	+	-815	YES
PlasmoDBv26_50-150_ALL_1737	t35_encodePeak1187	Pf3D7_09_v3	901145	902639	901860	901861	472	PF3D7_0922200	+	-1501	YES
PlasmoDBv26_50-150_ALL_1738	t35_encodePeak1188	Pf3D7_09_v3	911791	912715	912496	912497	842	PF3D7_0922500	+	-733	YES
PlasmoDBv26_50-150_ALL_1739	t30_encodePeak1333	Pf3D7_09_v3	915216	915468	915325	915326	84	PF3D7_0922600	+	-1277	YES
PlasmoDBv26_50-150_ALL_174	t25_encodePeak68	Pf3D7_02_v3	358241	358799	358408	358409	259	PF3D7_0208700.1	-	-395	YES
PlasmoDBv26_50-150_ALL_1740	t30_encodePeak1334	Pf3D7_09_v3	915653	916149	915782	915783	110	PF3D7_0922600	+	-820	YES
PlasmoDBv26_50-150_ALL_1741	t30_encodePeak1335	Pf3D7_09_v3	935784	936234	936115	936116	129	PF3D7_0922800	-	-744	YES
PlasmoDBv26_50-150_ALL_1742	t25_encodePeak909	Pf3D7_09_v3	940824	941347	941181	941182	362	PF3D7_0923000	-	-595	YES
PlasmoDBv26_50-150_ALL_1743	t30_encodePeak1337	Pf3D7_09_v3	942869	943218	943157	943158	232	PF3D7_0923100	-	-660	YES
PlasmoDBv26_50-150_ALL_1744	t30_encodePeak1338	Pf3D7_09_v3	949802	950007	949958	949959	269	PF3D7_0923400	+	-449	YES
PlasmoDBv26_50-150_ALL_1745	t35_encodePeak1193	Pf3D7_09_v3	954037	955067	954291	954292	294	PF3D7_0923500	+	-2313	YES
PlasmoDBv26_50-150_ALL_1746	t35_encodePeak1194	Pf3D7_09_v3	968220	969063	968577	968578	634	PF3D7_0923900	-	-509	YES
PlasmoDBv26_50-150_ALL_1747	t30_encodePeak1341	Pf3D7_09_v3	980377	980726	980544	980545	154	PF3D7_0924100	-	-580	YES
PlasmoDBv26_50-150_ALL_1748	t35_encodePeak1196	Pf3D7_09_v3	986309	986564	986405	986406	258	PF3D7_0924300	-	-389	YES
PlasmoDBv26_50-150_ALL_1749	t35_encodePeak1197	Pf3D7_09_v3	986723	987153	987008	987009	233	PF3D7_0924300	-	-992	YES
PlasmoDBv26_50-150_ALL_175	t35_encodePeak99	Pf3D7_02_v3	384081	384443	384125	384126	94	PF3D7_0209100	-	-681	YES
PlasmoDBv26_50-150_ALL_1750	t40_encodePeak1226	Pf3D7_09_v3	987344	987682	987519	987520	359	PF3D7_0924400	+	-1457	YES
PlasmoDBv26_50-150_ALL_1751	t25_encodePeak915	Pf3D7_09_v3	987929	988300	987997	987998	208	PF3D7_0924400	+	-979	YES
PlasmoDBv26_50-150_ALL_1752	t30_encodePeak1346	Pf3D7_09_v3	994009	994284	994093	994094	89	NA	NA	NA	YES
PlasmoDBv26_50-150_ALL_1753	t30_encodePeak1347	Pf3D7_09_v3	1006094	1006494	1006164	1006165	275	PF3D7_0924700	+	-608	YES
PlasmoDBv26_50-150_ALL_1754	t35_encodePeak1200	Pf3D7_09_v3	1021039	1021251	1021138	1021139	89	PF3D7_0925300	-	-236	YES
PlasmoDBv26_50-150_ALL_1755	t40_encodePeak1229	Pf3D7_09_v3	1030958	1031886	1031159	1031160	272	PF3D7_0925700	-	-1150	YES
PlasmoDBv26_50-150_ALL_1756	t35_encodePeak1203	Pf3D7_09_v3	1032096	1032223	1032096	1032097	32	PF3D7_0925800	+	-1218	YES
PlasmoDBv26_50-150_ALL_1757	t30_encodePeak1351	Pf3D7_09_v3	1038879	1039027	1038892	1038893	44	PF3D7_0925900	+	-1820	YES
PlasmoDBv26_50-150_ALL_1758	t25_encodePeak918	Pf3D7_09_v3	1039209	1040397	1039508	1039509	526	PF3D7_0925900	+	-1204	YES
PlasmoDBv26_50-150_ALL_1759	t25_encodePeak919	Pf3D7_09_v3	1058846	1059343	1059087	1059088	279	PF3D7_0926100	-	-1272	YES
PlasmoDBv26_50-150_ALL_176	t40_encodePeak114	Pf3D7_02_v3	399188	399586	399386	399387	757	PF3D7_0209600	-	-642	YES
PlasmoDBv26_50-150_ALL_1760	t40_encodePeak1233	Pf3D7_09_v3	1060403	1061421	1060688	1060689	298	PF3D7_0926200	+	-2364	YES
PlasmoDBv26_50-150_ALL_1761	t30_encodePeak1355	Pf3D7_09_v3	1061740	1062561	1062374	1062375	192	PF3D7_0926200	+	-678	YES
PlasmoDBv26_50-150_ALL_1762	t40_encodePeak1235	Pf3D7_09_v3	1073489	1073936	1073570	1073571	182	PF3D7_0926400	-	-616	YES
PlasmoDBv26_50-150_ALL_1763	t35_encodePeak1209	Pf3D7_09_v3	1083074	1083373	1083212	1083213	427	PF3D7_0926600	+	-1483	YES
PlasmoDBv26_50-150_ALL_1764	t30_encodePeak1358	Pf3D7_09_v3	1089228	1089458	1089416	1089417	111	PF3D7_0926700	+	-494	YES
PlasmoDBv26_50-150_ALL_1765	t40_encodePeak1238	Pf3D7_09_v3	1101215	1101668	1101268	1101269	102	PF3D7_0927100	-	-438	YES
PlasmoDBv26_50-150_ALL_1766	t40_encodePeak1239	Pf3D7_09_v3	1113035	1113452	1113140	1113141	130	PF3D7_0927300	+	-817	YES
PlasmoDBv26_50-150_ALL_1767	t40_encodePeak1240	Pf3D7_09_v3	1121653	1122077	1121850	1121851	400	PF3D7_0927500	-	-520	YES
PlasmoDBv26_50-150_ALL_1768	t40_encodePeak1241	Pf3D7_09_v3	1122559	1122958	1122759	1122760	834	PF3D7_0927600	+	-1101	YES
PlasmoDBv26_50-150_ALL_1769	t30_encodePeak1361	Pf3D7_09_v3	1128210	1128383	1128336	1128337	173	PF3D7_0927700	-	-409	YES
PlasmoDBv26_50-150_ALL_177	t25_encodePeak69	Pf3D7_02_v3	402297	402673	402439	402440	290	PF3D7_0209700	-	-581	YES
PlasmoDBv26_50-150_ALL_1770	t20_encodePeak586	Pf3D7_09_v3	1134126	1134725	1134346	1134347	461	PF3D7_0928000.1	+	-1198	YES
PlasmoDBv26_50-150_ALL_1771	t40_encodePeak1243	Pf3D7_09_v3	1134865	1135211	1135105	1135106	817	PF3D7_0928000.1	+	-439	YES
PlasmoDBv26_50-150_ALL_1772	t40_encodePeak1244	Pf3D7_09_v3	1135462	1136022	1135651	1135652	408	NA	NA	NA	YES
PlasmoDBv26_50-150_ALL_1773	t25_encodePeak924	Pf3D7_09_v3	1147276	1147422	1147407	1147408	32	PF3D7_0928500	-	-211	NO
PlasmoDBv26_50-150_ALL_1774	t30_encodePeak1364	Pf3D7_09_v3	1147723	1147852	1147753	1147754	44	PF3D7_0928500	-	-557	NO
PlasmoDBv26_50-150_ALL_1775	t25_encodePeak925	Pf3D7_09_v3	1148637	1150482	1149794	1149795	611	PF3D7_0928600	-	-1293	YES
PlasmoDBv26_50-150_ALL_1776	t30_encodePeak1366	Pf3D7_09_v3	1155151	1155416	1155357	1155358	60	PF3D7_0928700	-	-205	YES
PlasmoDBv26_50-150_ALL_1777	t30_encodePeak1367	Pf3D7_09_v3	1158938	1159515	1159051	1159052	62	PF3D7_0928900	+	-824	YES
PlasmoDBv26_50-150_ALL_1778	t30_encodePeak1368	Pf3D7_09_v3	1160571	1160779	1160614	1160615	121	PF3D7_0929000	+	-465	NO
PlasmoDBv26_50-150_ALL_1779	t30_encodePeak1369	Pf3D7_09_v3	1165840	1166822	1166243	1166244	248	PF3D7_0929200	+	-1598	YES
PlasmoDBv26_50-150_ALL_178	t20_encodePeak46	Pf3D7_02_v3	406740	407254	407113	407114	435	PF3D7_0209800	-	-759	YES
PlasmoDBv26_50-150_ALL_1780	t40_encodePeak1248	Pf3D7_09_v3	1173695	1174584	1174362	1174363	1015	PF3D7_0929400	+	-840	YES
PlasmoDBv26_50-150_ALL_1781	t30_encodePeak1370	Pf3D7_09_v3	1195357	1195902	1195618	1195619	232	PF3D7_0930100	-	-380	YES
PlasmoDBv26_50-150_ALL_1782	t40_encodePeak1250	Pf3D7_09_v3	1200043	1202127	1201070	1201071	2170	PF3D7_0930300	+	-741	YES
PlasmoDBv26_50-150_ALL_1783	t30_encodePeak1372	Pf3D7_09_v3	1207216	1207490	1207409	1207410	233	PF3D7_0930400.1	+	-564	YES
PlasmoDBv26_50-150_ALL_1784	t40_encodePeak1252	Pf3D7_09_v3	1211051	1211692	1211320	1211321	793	NA	NA	NA	YES
PlasmoDBv26_50-150_ALL_1785	t40_encodePeak1253	Pf3D7_09_v3	1217457	1217620	1217569	1217570	65	PF3D7_0930500	-	-1070	YES
PlasmoDBv26_50-150_ALL_1786	t30_encodePeak1373	Pf3D7_09_v3	1221146	1221445	1221261	1221262	253	PF3D7_0930600	-	-262	YES
PlasmoDBv26_50-150_ALL_1787	t30_encodePeak1374	Pf3D7_09_v3	1223998	1224169	1224089	1224090	84	PF3D7_0930800	+	-1466	YES
PlasmoDBv26_50-150_ALL_1788	t35_encodePeak1223	Pf3D7_09_v3	1239796	1240652	1240411	1240412	128	NA	NA	NA	YES
PlasmoDBv26_50-150_ALL_1789	t40_encodePeak1256	Pf3D7_09_v3	1241051	1242096	1242052	1242053	90	NA	NA	NA	YES
PlasmoDBv26_50-150_ALL_179	t40_encodePeak117	Pf3D7_02_v3	408569	409334	409147	409148	794	PF3D7_0210000	+	-835	YES
PlasmoDBv26_50-150_ALL_1790	t40_encodePeak1257	Pf3D7_09_v3	1242255	1242555	1242391	1242392	54	NA	NA	NA	NO
PlasmoDBv26_50-150_ALL_1791	t40_encodePeak1258	Pf3D7_09_v3	1242709	1243577	1243288	1243289	107	NA	NA	NA	NO
PlasmoDBv26_50-150_ALL_1792	t40_encodePeak1259	Pf3D7_09_v3	1244436	1245112	1244789	1244790	102	NA	NA	NA	YES
PlasmoDBv26_50-150_ALL_1793	t35_encodePeak1226	Pf3D7_09_v3	1252491	1252653	1252557	1252558	83	PF3D7_0931000	-	-957	YES
PlasmoDBv26_50-150_ALL_1794	t25_encodePeak933	Pf3D7_09_v3	1252915	1253773	1253630	1253631	269	PF3D7_0931100	+	-1184	YES
PlasmoDBv26_50-150_ALL_1795	t35_encodePeak1227	Pf3D7_09_v3	1257792	1257994	1257851	1257852	72	PF3D7_0931200	+	-697	YES
PlasmoDBv26_50-150_ALL_1796	t35_encodePeak1228	Pf3D7_09_v3	1260458	1260631	1260556	1260557	388	PF3D7_0931300	+	-470	YES
PlasmoDBv26_50-150_ALL_1797	t35_encodePeak1229	Pf3D7_09_v3	1262659	1262989	1262817	1262818	100	PF3D7_0931400	+	-529	YES
PlasmoDBv26_50-150_ALL_1798	t40_encodePeak1263	Pf3D7_09_v3	1266536	1267156	1266689	1266690	521	PF3D7_0931500	-	-675	YES
PlasmoDBv26_50-150_ALL_1799	t40_encodePeak1264	Pf3D7_09_v3	1267402	1267940	1267806	1267807	88	PF3D7_0931600	+	-470	YES
PlasmoDBv26_50-150_ALL_18	t30_encodePeak8	Pf3D7_01_v3	153620	153768	153670	153671	47	PF3D7_0103500	+	-505	YES
PlasmoDBv26_50-150_ALL_180	t30_encodePeak125	Pf3D7_02_v3	409495	409731	409520	409521	62	PF3D7_0210000	+	-462	YES
PlasmoDBv26_50-150_ALL_1800	t40_encodePeak1265	Pf3D7_09_v3	1272485	1272667	1272560	1272561	154	NA	NA	NA	YES
PlasmoDBv26_50-150_ALL_1801	t40_encodePeak1266	Pf3D7_09_v3	1274588	1274971	1274713	1274714	269	PF3D7_0931800	-	-784	YES
PlasmoDBv26_50-150_ALL_1802	t40_encodePeak1267	Pf3D7_09_v3	1277229	1277345	1277251	1277252	48	PF3D7_0932000	+	-755	YES
PlasmoDBv26_50-150_ALL_1803	t40_encodePeak1268	Pf3D7_09_v3	1286435	1286722	1286510	1286511	585	PF3D7_0932200	+	-497	YES
PlasmoDBv26_50-150_ALL_1804	t25_encodePeak936	Pf3D7_09_v3	1291384	1291764	1291609	1291610	315	PF3D7_0932300	-	-583	YES
PlasmoDBv26_50-150_ALL_1805	t30_encodePeak1382	Pf3D7_09_v3	1294420	1294570	1294497	1294498	95	NA	NA	NA	YES
PlasmoDBv26_50-150_ALL_1806	t40_encodePeak1269	Pf3D7_09_v3	1296949	1297081	1296995	1296996	48	PF3D7_0932500	-	-352	NO
PlasmoDBv26_50-150_ALL_1807	t30_encodePeak1383	Pf3D7_09_v3	1298286	1298612	1298465	1298466	99	PF3D7_0932600	-	-227	YES
PlasmoDBv26_50-150_ALL_1808	t30_encodePeak1384	Pf3D7_09_v3	1308578	1308892	1308716	1308717	118	PF3D7_0932800	-	-928	YES
PlasmoDBv26_50-150_ALL_1809	t30_encodePeak1385	Pf3D7_09_v3	1309081	1309462	1309195	1309196	159	PF3D7_0932800	-	-1407	YES
PlasmoDBv26_50-150_ALL_181	t25_encodePeak73	Pf3D7_02_v3	411010	411997	411579	411580	770	PF3D7_0210100.1	+	-695	YES
PlasmoDBv26_50-150_ALL_1810	t25_encodePeak939	Pf3D7_09_v3	1310713	1311025	1310893	1310894	332	PF3D7_0933000	+	-546	YES
PlasmoDBv26_50-150_ALL_1811	t30_encodePeak1387	Pf3D7_09_v3	1319617	1320011	1319736	1319737	250	PF3D7_0933200	-	-269	YES
PlasmoDBv26_50-150_ALL_1812	t30_encodePeak1388	Pf3D7_09_v3	1323482	1323715	1323691	1323692	54	PF3D7_0933400	+	-201	YES
PlasmoDBv26_50-150_ALL_1813	t35_encodePeak1240	Pf3D7_09_v3	1330133	1330521	1330336	1330337	104	PF3D7_0933500	-	-551	YES
PlasmoDBv26_50-150_ALL_1814	t30_encodePeak1390	Pf3D7_09_v3	1333135	1333525	1333369	1333370	138	PF3D7_0933600	-	-567	YES
PlasmoDBv26_50-150_ALL_1815	t40_encodePeak1275	Pf3D7_09_v3	1335161	1335263	1335220	1335221	110	PF3D7_0933700	-	-427	YES
PlasmoDBv26_50-150_ALL_1816	t25_encodePeak942	Pf3D7_09_v3	1342135	1342729	1342574	1342575	256	PF3D7_0934000	-	-582	YES
PlasmoDBv26_50-150_ALL_1817	t40_encodePeak1278	Pf3D7_09_v3	1347528	1347728	1347591	1347592	210	PF3D7_0934200	-	-297	YES
PlasmoDBv26_50-150_ALL_1818	t30_encodePeak1393	Pf3D7_09_v3	1349178	1349501	1349236	1349237	80	PF3D7_0934400	+	-553	YES
PlasmoDBv26_50-150_ALL_1819	t30_encodePeak1394	Pf3D7_09_v3	1352033	1352133	1352094	1352095	37	PF3D7_0934500	-	-166	YES
PlasmoDBv26_50-150_ALL_182	t40_encodePeak120	Pf3D7_02_v3	421511	421808	421633	421634	143	PF3D7_0210200	-	-497	YES
PlasmoDBv26_50-150_ALL_1820	t40_encodePeak1279	Pf3D7_09_v3	1356116	1356363	1356146	1356147	54	PF3D7_0934700	+	-1264	YES
PlasmoDBv26_50-150_ALL_1821	t30_encodePeak1395	Pf3D7_09_v3	1356813	1357000	1356988	1356989	45	PF3D7_0934700	+	-422	YES
PlasmoDBv26_50-150_ALL_1822	t40_encodePeak1280	Pf3D7_09_v3	1359449	1360009	1359827	1359828	562	PF3D7_0934800	+	-2107	YES
PlasmoDBv26_50-150_ALL_1823	t40_encodePeak1281	Pf3D7_09_v3	1361221	1361848	1361497	1361498	427	PF3D7_0934800	+	-437	YES
PlasmoDBv26_50-150_ALL_1824	t30_encodePeak1396	Pf3D7_09_v3	1367505	1367772	1367724	1367725	166	PF3D7_0935100	-	-111	YES
PlasmoDBv26_50-150_ALL_1825	t30_encodePeak1397	Pf3D7_09_v3	1367967	1368109	1368065	1368066	95	PF3D7_0935100	-	-452	YES
PlasmoDBv26_50-150_ALL_1826	t30_encodePeak1398	Pf3D7_09_v3	1372487	1372751	1372588	1372589	322	PF3D7_0935300	+	-429	YES
PlasmoDBv26_50-150_ALL_1827	t35_encodePeak1245	Pf3D7_09_v3	1374225	1374555	1374382	1374383	394	PF3D7_0935200	-	-2346	YES
PlasmoDBv26_50-150_ALL_1828	t35_encodePeak1246	Pf3D7_09_v3	1374727	1374875	1374769	1374770	54	PF3D7_0935200	-	-2733	YES
PlasmoDBv26_50-150_ALL_1829	t40_encodePeak1284	Pf3D7_09_v3	1376332	1376656	1376533	1376534	304	PF3D7_0935400	+	-1419	YES
PlasmoDBv26_50-150_ALL_183	t30_encodePeak128	Pf3D7_02_v3	427088	427235	427130	427131	55	PF3D7_0210500	+	-359	YES
PlasmoDBv26_50-150_ALL_1830	t40_encodePeak1285	Pf3D7_09_v3	1383182	1383504	1383326	1383327	76	PF3D7_0935200	-	-11290	YES
PlasmoDBv26_50-150_ALL_1831	t35_encodePeak1248	Pf3D7_09_v3	1393598	1393761	1393661	1393662	333	PF3D7_0935500	+	-7138	YES
PlasmoDBv26_50-150_ALL_1832	t40_encodePeak1287	Pf3D7_09_v3	1393920	1394022	1393973	1393974	237	PF3D7_0935500	+	-6826	YES
PlasmoDBv26_50-150_ALL_1833	t40_encodePeak1288	Pf3D7_09_v3	1394764	1394892	1394836	1394837	142	PF3D7_0935500	+	-5963	YES
PlasmoDBv26_50-150_ALL_1834	t40_encodePeak1289	Pf3D7_09_v3	1396104	1396920	1396426	1396427	372	PF3D7_0935500	+	-4373	YES
PlasmoDBv26_50-150_ALL_1835	t30_encodePeak1403	Pf3D7_09_v3	1400147	1400318	1400256	1400257	84	PF3D7_0935500	+	-543	YES
PlasmoDBv26_50-150_ALL_1836	t10_encodePeak312	Pf3D7_09_v3	1403969	1404213	1404124	1404125	84	PF3D7_0935600	+	-1067	YES
PlasmoDBv26_50-150_ALL_1837	t40_encodePeak1290	Pf3D7_09_v3	1412411	1413330	1412804	1412805	1449	PF3D7_0935800	+	-1035	YES
PlasmoDBv26_50-150_ALL_1838	t10_encodePeak313	Pf3D7_09_v3	1424099	1424309	1424235	1424236	42	PF3D7_0935900	-	-1429	NO
PlasmoDBv26_50-150_ALL_1839	t20_encodePeak598	Pf3D7_09_v3	1424464	1424943	1424506	1424507	206	PF3D7_0935900	-	-1700	YES
PlasmoDBv26_50-150_ALL_184	t35_encodePeak107	Pf3D7_02_v3	434687	434957	434905	434906	73	PF3D7_0210600	-	-820	YES
PlasmoDBv26_50-150_ALL_1840	t20_encodePeak599	Pf3D7_09_v3	1428694	1429294	1428976	1428977	237	PF3D7_0936000	-	-955	YES
PlasmoDBv26_50-150_ALL_1841	t30_encodePeak1406	Pf3D7_09_v3	1435089	1435643	1435329	1435330	657	PF3D7_0936200	-	-1222	YES
PlasmoDBv26_50-150_ALL_1842	t30_encodePeak1407	Pf3D7_09_v3	1439186	1439295	1439227	1439228	57	PF3D7_0936300	-	-1247	YES
PlasmoDBv26_50-150_ALL_1843	t20_encodePeak601	Pf3D7_09_v3	1439550	1439948	1439812	1439813	62	PF3D7_0936400	+	-970	YES
PlasmoDBv26_50-150_ALL_1844	t15_encodePeak242	Pf3D7_09_v3	1445444	1445708	1445652	1445653	73	PF3D7_0936500	-	-806	YES
PlasmoDBv26_50-150_ALL_1845	t10_encodePeak317	Pf3D7_09_v3	1453098	1453258	1453138	1453139	68	PF3D7_0936700	+	-1283	NO
PlasmoDBv26_50-150_ALL_1846	t20_encodePeak602	Pf3D7_09_v3	1457463	1457721	1457636	1457637	179	PF3D7_0936800	+	-755	YES
PlasmoDBv26_50-150_ALL_1847	t40_encodePeak1293	Pf3D7_09_v3	1504967	1505158	1505078	1505079	339	PF3D7_0937800	-	-1743	YES
PlasmoDBv26_50-150_ALL_1848	t05_encodePeak223	Pf3D7_09_v3	1533089	1533396	1533125	1533126	81	NA	NA	NA	YES
PlasmoDBv26_50-150_ALL_1849	t05_encodePeak224	Pf3D7_09_v3	1533708	1535743	1534515	1534516	151	NA	NA	NA	YES
PlasmoDBv26_50-150_ALL_185	t20_encodePeak49	Pf3D7_02_v3	439585	439875	439635	439636	182	PF3D7_0210800	-	-634	YES
PlasmoDBv26_50-150_ALL_1850	t05_encodePeak225	Pf3D7_09_v3	1536209	1536388	1536374	1536375	42	NA	NA	NA	YES
PlasmoDBv26_50-150_ALL_1851	t40_encodePeak1299	Pf3D7_09_v3	1541402	1541523	1541506	1541507	48	NA	NA	NA	YES
PlasmoDBv26_50-150_ALL_1852	t40_encodePeak1300	Pf3D7_10_v3	535	651	641	642	44	NA	NA	NA	YES
PlasmoDBv26_50-150_ALL_1853	t05_encodePeak226	Pf3D7_10_v3	5152	6724	5874	5875	116	NA	NA	NA	YES
PlasmoDBv26_50-150_ALL_1854	t05_encodePeak227	Pf3D7_10_v3	6890	7134	7085	7086	45	NA	NA	NA	YES
PlasmoDBv26_50-150_ALL_1855	t40_encodePeak1303	Pf3D7_10_v3	8262	8510	8300	8301	88	NA	NA	NA	YES
PlasmoDBv26_50-150_ALL_1856	t40_encodePeak1304	Pf3D7_10_v3	26186	26338	26288	26289	99	PF3D7_1000100	+	-2201	YES
PlasmoDBv26_50-150_ALL_1857	t40_encodePeak1305	Pf3D7_10_v3	26500	26792	26663	26664	412	PF3D7_1000100	+	-1826	YES
PlasmoDBv26_50-150_ALL_1858	t25_encodePeak951	Pf3D7_10_v3	53527	53669	53667	53668	39	PF3D7_1000600	-	-1069	YES
PlasmoDBv26_50-150_ALL_1859	t25_encodePeak952	Pf3D7_10_v3	62690	62835	62757	62758	161	PF3D7_1001000	+	-394	YES
PlasmoDBv26_50-150_ALL_186	t25_encodePeak75	Pf3D7_02_v3	443445	443808	443681	443682	360	PF3D7_0211000	+	-142	YES
PlasmoDBv26_50-150_ALL_1860	t10_encodePeak319	Pf3D7_10_v3	69623	69878	69698	69699	229	PF3D7_1001100.1	-	-738	YES
PlasmoDBv26_50-150_ALL_1861	t30_encodePeak1413	Pf3D7_10_v3	70576	70843	70803	70804	62	NA	NA	NA	YES
PlasmoDBv26_50-150_ALL_1862	t30_encodePeak1414	Pf3D7_10_v3	71062	72087	71218	71219	584	PF3D7_1001200	-	-400	YES
PlasmoDBv26_50-150_ALL_1863	t30_encodePeak1415	Pf3D7_10_v3	74022	74176	74133	74134	62	PF3D7_1001300	-	-217	YES
PlasmoDBv26_50-150_ALL_1864	t30_encodePeak1416	Pf3D7_10_v3	77811	77975	77945	77946	39	PF3D7_1001400	-	-374	NO
PlasmoDBv26_50-150_ALL_1865	t10_encodePeak320	Pf3D7_10_v3	78961	79084	79049	79050	65	PF3D7_1001400	-	-1478	NO
PlasmoDBv26_50-150_ALL_1866	t15_encodePeak245	Pf3D7_10_v3	82154	82456	82322	82323	262	PF3D7_1001500	-	-584	YES
PlasmoDBv26_50-150_ALL_1867	t35_encodePeak1258	Pf3D7_10_v3	91133	92206	91651	91652	633	PF3D7_1001600	-	-2643	YES
PlasmoDBv26_50-150_ALL_1868	t40_encodePeak1308	Pf3D7_10_v3	93618	93869	93703	93704	191	PF3D7_1001700	-	-178	YES
PlasmoDBv26_50-150_ALL_1869	t35_encodePeak1259	Pf3D7_10_v3	94047	94230	94182	94183	166	PF3D7_1001700	-	-657	YES
PlasmoDBv26_50-150_ALL_187	t40_encodePeak124	Pf3D7_02_v3	446127	448944	448050	448051	126	PF3D7_0211100	+	-3700	YES
PlasmoDBv26_50-150_ALL_1870	t40_encodePeak1310	Pf3D7_10_v3	97932	98063	97982	97983	93	PF3D7_1001800	-	-952	NO
PlasmoDBv26_50-150_ALL_1871	t20_encodePeak607	Pf3D7_10_v3	100962	101711	101616	101617	330	PF3D7_1001900	-	-1256	YES
PlasmoDBv26_50-150_ALL_1872	t10_encodePeak323	Pf3D7_10_v3	105403	105506	105454	105455	75	PF3D7_1002000	-	-772	NO
PlasmoDBv26_50-150_ALL_1873	t10_encodePeak324	Pf3D7_10_v3	109479	109792	109542	109543	230	PF3D7_1002100	-	-881	YES
PlasmoDBv26_50-150_ALL_1874	t10_encodePeak325	Pf3D7_10_v3	110140	110346	110313	110314	97	PF3D7_1002100	-	-1652	YES
PlasmoDBv26_50-150_ALL_1875	t30_encodePeak1421	Pf3D7_10_v3	110961	111088	111007	111008	51	PF3D7_1002200	+	-1921	YES
PlasmoDBv26_50-150_ALL_1876	t30_encodePeak1422	Pf3D7_10_v3	111755	112456	112159	112160	495	PF3D7_1002200	+	-769	YES
PlasmoDBv26_50-150_ALL_1877	t30_encodePeak1423	Pf3D7_10_v3	119763	120327	120086	120087	422	PF3D7_1002400.1	+	-1028	YES
PlasmoDBv26_50-150_ALL_1878	t30_encodePeak1424	Pf3D7_10_v3	125502	125734	125647	125648	149	PF3D7_1002600	+	-291	YES
PlasmoDBv26_50-150_ALL_1879	t40_encodePeak1314	Pf3D7_10_v3	128402	128716	128663	128664	165	PF3D7_1002700	+	-612	YES
PlasmoDBv26_50-150_ALL_188	t40_encodePeak125	Pf3D7_02_v3	449137	449243	449140	449141	39	PF3D7_0211100	+	-2610	NO
PlasmoDBv26_50-150_ALL_1880	t40_encodePeak1315	Pf3D7_10_v3	138039	138276	138086	138087	343	PF3D7_1002900	+	-678	YES
PlasmoDBv26_50-150_ALL_1881	t40_encodePeak1316	Pf3D7_10_v3	140980	141280	141130	141131	591	PF3D7_1003000	+	-1288	YES
PlasmoDBv26_50-150_ALL_1882	t25_encodePeak962	Pf3D7_10_v3	151053	151715	151304	151305	253	PF3D7_1003300	-	-431	YES
PlasmoDBv26_50-150_ALL_1883	t40_encodePeak1318	Pf3D7_10_v3	159172	159486	159335	159336	279	PF3D7_1003400	-	-820	YES
PlasmoDBv26_50-150_ALL_1884	t40_encodePeak1319	Pf3D7_10_v3	159725	159829	159772	159773	58	PF3D7_1003400	-	-1257	NO
PlasmoDBv26_50-150_ALL_1885	t35_encodePeak1268	Pf3D7_10_v3	161124	162274	161597	161598	447	PF3D7_1003500	-	-636	YES
PlasmoDBv26_50-150_ALL_1886	t05_encodePeak233	Pf3D7_10_v3	163488	164413	164038	164039	312	PF3D7_1003600	+	-906	YES
PlasmoDBv26_50-150_ALL_1887	t30_encodePeak1429	Pf3D7_10_v3	171640	172106	171925	171926	114	PF3D7_1003700	-	-1257	YES
PlasmoDBv26_50-150_ALL_1888	t25_encodePeak964	Pf3D7_10_v3	176811	177146	176939	176940	199	PF3D7_1003800	-	-510	YES
PlasmoDBv26_50-150_ALL_1889	t35_encodePeak1270	Pf3D7_10_v3	180228	181128	180883	180884	625	PF3D7_1004000	-	-658	YES
PlasmoDBv26_50-150_ALL_189	t40_encodePeak126	Pf3D7_02_v3	449838	450386	450228	450229	73	PF3D7_0211100	+	-1522	NO
PlasmoDBv26_50-150_ALL_1890	t35_encodePeak1271	Pf3D7_10_v3	197473	198014	197531	197532	143	PF3D7_1004200	-	-578	YES
PlasmoDBv26_50-150_ALL_1891	t35_encodePeak1272	Pf3D7_10_v3	204230	205812	205218	205219	177	PF3D7_1004300	-	-2375	YES
PlasmoDBv26_50-150_ALL_1892	t30_encodePeak1434	Pf3D7_10_v3	210298	211138	210982	210983	529	PF3D7_1004400	-	-1341	YES
PlasmoDBv26_50-150_ALL_1893	t40_encodePeak1327	Pf3D7_10_v3	215016	215404	215260	215261	750	PF3D7_1004600	+	-456	YES
PlasmoDBv26_50-150_ALL_1894	t40_encodePeak1328	Pf3D7_10_v3	221485	221833	221700	221701	73	PF3D7_1004800	+	-244	YES
PlasmoDBv26_50-150_ALL_1895	t30_encodePeak1436	Pf3D7_10_v3	223699	223937	223749	223750	154	PF3D7_1004900	+	-498	YES
PlasmoDBv26_50-150_ALL_1896	t30_encodePeak1437	Pf3D7_10_v3	228078	228326	228158	228159	248	PF3D7_1005000	-	-454	YES
PlasmoDBv26_50-150_ALL_1897	t30_encodePeak1438	Pf3D7_10_v3	242895	243661	242998	242999	276	PF3D7_1005500	-	-754	YES
PlasmoDBv26_50-150_ALL_1898	t25_encodePeak971	Pf3D7_10_v3	246963	247252	247055	247056	213	PF3D7_1005600	-	-521	YES
PlasmoDBv26_50-150_ALL_1899	t40_encodePeak1331	Pf3D7_10_v3	250795	251000	250939	250940	120	PF3D7_1005800	+	-639	YES
PlasmoDBv26_50-150_ALL_19	t40_encodePeak13	Pf3D7_01_v3	176714	176871	176770	176771	147	PF3D7_0104100	+	-1316	YES
PlasmoDBv26_50-150_ALL_190	t40_encodePeak127	Pf3D7_02_v3	450596	450716	450690	450691	46	PF3D7_0211100	+	-1060	NO
PlasmoDBv26_50-150_ALL_1900	t35_encodePeak1279	Pf3D7_10_v3	253045	253156	253073	253074	54	PF3D7_1005900	+	-630	YES
PlasmoDBv26_50-150_ALL_1901	t35_encodePeak1280	Pf3D7_10_v3	263364	265257	263693	263694	307	PF3D7_1006200	-	-697	YES
PlasmoDBv26_50-150_ALL_1902	t30_encodePeak1441	Pf3D7_10_v3	270025	270250	270096	270097	95	PF3D7_1006400	-	-266	YES
PlasmoDBv26_50-150_ALL_1903	t25_encodePeak975	Pf3D7_10_v3	273428	273609	273560	273561	137	PF3D7_1006700	+	-530	YES
PlasmoDBv26_50-150_ALL_1904	t30_encodePeak1443	Pf3D7_10_v3	275868	276767	276541	276542	165	PF3D7_1006800	+	-1079	YES
PlasmoDBv26_50-150_ALL_1905	t30_encodePeak1444	Pf3D7_10_v3	280802	280950	280834	280835	62	PF3D7_1006900	+	-624	YES
PlasmoDBv26_50-150_ALL_1906	t40_encodePeak1333	Pf3D7_10_v3	291487	291847	291702	291703	294	PF3D7_1007200	-	-877	YES
PlasmoDBv26_50-150_ALL_1907	t40_encodePeak1334	Pf3D7_10_v3	292271	292569	292443	292444	132	PF3D7_1007300	+	-1406	YES
PlasmoDBv26_50-150_ALL_1908	t35_encodePeak1283	Pf3D7_10_v3	306653	308660	307368	307369	703	PF3D7_1007700	-	-1450	YES
PlasmoDBv26_50-150_ALL_1909	t35_encodePeak1285	Pf3D7_10_v3	308872	309420	309031	309032	196	PF3D7_1007700	-	-3113	YES
PlasmoDBv26_50-150_ALL_191	t40_encodePeak128	Pf3D7_02_v3	456632	456900	456757	456758	258	PF3D7_0211200	-	-472	YES
PlasmoDBv26_50-150_ALL_1910	t40_encodePeak1338	Pf3D7_10_v3	310026	310212	310204	310205	40	PF3D7_1007700	-	-4286	NO
PlasmoDBv26_50-150_ALL_1911	t40_encodePeak1339	Pf3D7_10_v3	310477	310648	310532	310533	266	PF3D7_1007700	-	-4614	YES
PlasmoDBv26_50-150_ALL_1912	t25_encodePeak979	Pf3D7_10_v3	315625	316074	315838	315839	358	PF3D7_1007900	+	-810	YES
PlasmoDBv26_50-150_ALL_1913	t40_encodePeak1341	Pf3D7_10_v3	319006	319416	319190	319191	83	PF3D7_1008000	+	-1820	YES
PlasmoDBv26_50-150_ALL_1914	t25_encodePeak982	Pf3D7_10_v3	328918	330186	329883	329884	833	PF3D7_1008100	+	-1362	YES
PlasmoDBv26_50-150_ALL_1915	t40_encodePeak1343	Pf3D7_10_v3	330311	330717	330532	330533	381	PF3D7_1008100	+	-713	YES
PlasmoDBv26_50-150_ALL_1916	t35_encodePeak1290	Pf3D7_10_v3	349167	349691	349346	349347	446	PF3D7_1008400	-	-680	YES
PlasmoDBv26_50-150_ALL_1917	t40_encodePeak1345	Pf3D7_10_v3	359933	360155	360099	360100	123	NA	NA	NA	YES
PlasmoDBv26_50-150_ALL_1918	t40_encodePeak1346	Pf3D7_10_v3	362943	363797	363033	363034	382	PF3D7_1008700	-	-554	YES
PlasmoDBv26_50-150_ALL_1919	t25_encodePeak985	Pf3D7_10_v3	367667	368410	367910	367911	402	PF3D7_1008800	-	-765	YES
PlasmoDBv26_50-150_ALL_192	t40_encodePeak129	Pf3D7_02_v3	467325	467719	467554	467555	411	PF3D7_0211600	+	-292	YES
PlasmoDBv26_50-150_ALL_1920	t25_encodePeak986	Pf3D7_10_v3	370488	371009	370722	370723	229	PF3D7_1008900	-	-498	YES
PlasmoDBv26_50-150_ALL_1921	t30_encodePeak1456	Pf3D7_10_v3	380622	380880	380813	380814	288	PF3D7_1009400	+	-547	YES
PlasmoDBv26_50-150_ALL_1922	t30_encodePeak1457	Pf3D7_10_v3	386174	386637	386497	386498	291	PF3D7_1009600	+	-478	YES
PlasmoDBv26_50-150_ALL_1923	t40_encodePeak1350	Pf3D7_10_v3	392219	392754	392660	392661	212	PF3D7_1009700	-	-1496	YES
PlasmoDBv26_50-150_ALL_1924	t40_encodePeak1351	Pf3D7_10_v3	393118	393264	393176	393177	123	PF3D7_1009700	-	-2012	YES
PlasmoDBv26_50-150_ALL_1925	t25_encodePeak989	Pf3D7_10_v3	398185	398585	398542	398543	109	PF3D7_1009800	-	-550	YES
PlasmoDBv26_50-150_ALL_1926	t35_encodePeak1297	Pf3D7_10_v3	402884	403150	403012	403013	189	PF3D7_1010000	-	-302	YES
PlasmoDBv26_50-150_ALL_1927	t25_encodePeak991	Pf3D7_10_v3	410760	411035	410821	410822	70	PF3D7_1010200	-	-286	YES
PlasmoDBv26_50-150_ALL_1928	t40_encodePeak1353	Pf3D7_10_v3	413084	413665	413453	413454	371	PF3D7_1010300	+	-1278	YES
PlasmoDBv26_50-150_ALL_1929	t35_encodePeak1299	Pf3D7_10_v3	421626	422447	422058	422059	743	PF3D7_1010700	+	-902	YES
PlasmoDBv26_50-150_ALL_193	t30_encodePeak133	Pf3D7_02_v3	468907	469314	469268	469269	100	PF3D7_0211700	+	-521	YES
PlasmoDBv26_50-150_ALL_1930	t30_encodePeak1463	Pf3D7_10_v3	426304	426419	426373	426374	147	PF3D7_1010900	+	-227	YES
PlasmoDBv26_50-150_ALL_1931	t30_encodePeak1464	Pf3D7_10_v3	428461	428672	428644	428645	56	NA	NA	NA	YES
PlasmoDBv26_50-150_ALL_1932	t40_encodePeak1355	Pf3D7_10_v3	430786	431002	430902	430903	543	PF3D7_1011000	-	-763	YES
PlasmoDBv26_50-150_ALL_1933	t25_encodePeak994	Pf3D7_10_v3	436137	436505	436395	436396	135	PF3D7_1011200.1	+	-562	YES
PlasmoDBv26_50-150_ALL_1934	t40_encodePeak1357	Pf3D7_10_v3	437873	438143	438058	438059	117	PF3D7_1011300	+	-387	YES
PlasmoDBv26_50-150_ALL_1935	t35_encodePeak1303	Pf3D7_10_v3	442200	442648	442468	442469	261	PF3D7_1011400	-	-514	YES
PlasmoDBv26_50-150_ALL_1936	t35_encodePeak1304	Pf3D7_10_v3	448317	448727	448429	448430	236	PF3D7_1011700	+	-724	YES
PlasmoDBv26_50-150_ALL_1937	t30_encodePeak1469	Pf3D7_10_v3	451804	453529	452375	452376	390	PF3D7_1011800	+	-3022	YES
PlasmoDBv26_50-150_ALL_1938	t35_encodePeak1306	Pf3D7_10_v3	462286	462623	462464	462465	71	PF3D7_1011900	-	-472	YES
PlasmoDBv26_50-150_ALL_1939	t40_encodePeak1362	Pf3D7_10_v3	462795	462905	462848	462849	55	PF3D7_1012000	+	-644	NO
PlasmoDBv26_50-150_ALL_194	t30_encodePeak134	Pf3D7_02_v3	474061	474807	474597	474598	564	PF3D7_0211800	+	-644	YES
PlasmoDBv26_50-150_ALL_1940	t40_encodePeak1363	Pf3D7_10_v3	470110	470549	470280	470281	413	PF3D7_1012200	+	-698	YES
PlasmoDBv26_50-150_ALL_1941	t40_encodePeak1364	Pf3D7_10_v3	473573	474278	473978	473979	138	PF3D7_1012300	-	-593	YES
PlasmoDBv26_50-150_ALL_1942	t20_encodePeak634	Pf3D7_10_v3	477072	478541	477225	477226	726	PF3D7_1012400	-	-663	YES
PlasmoDBv26_50-150_ALL_1943	t30_encodePeak1473	Pf3D7_10_v3	481467	481684	481501	481502	136	PF3D7_1012500	-	-963	YES
PlasmoDBv26_50-150_ALL_1944	t30_encodePeak1474	Pf3D7_10_v3	484702	485263	485103	485104	276	PF3D7_1012600	-	-910	YES
PlasmoDBv26_50-150_ALL_1945	t40_encodePeak1366	Pf3D7_10_v3	486520	486676	486546	486547	82	PF3D7_1012700	+	-705	YES
PlasmoDBv26_50-150_ALL_1946	t20_encodePeak636	Pf3D7_10_v3	498632	499854	498760	498761	772	PF3D7_1012900	-	-1188	YES
PlasmoDBv26_50-150_ALL_1947	t20_encodePeak637	Pf3D7_10_v3	506648	507068	507010	507011	171	PF3D7_1013100	-	-619	YES
PlasmoDBv26_50-150_ALL_1948	t35_encodePeak1315	Pf3D7_10_v3	508237	509382	508789	508790	902	PF3D7_1013200	+	-2294	YES
PlasmoDBv26_50-150_ALL_1949	t30_encodePeak1478	Pf3D7_10_v3	517962	518241	518167	518168	174	PF3D7_1013300	-	-561	YES
PlasmoDBv26_50-150_ALL_195	t30_encodePeak135	Pf3D7_02_v3	479274	479968	479498	479499	224	PF3D7_0211900	-	-408	YES
PlasmoDBv26_50-150_ALL_1950	t30_encodePeak1479	Pf3D7_10_v3	525211	526078	525295	525296	100	PF3D7_1013500	+	-1544	YES
PlasmoDBv26_50-150_ALL_1951	t40_encodePeak1373	Pf3D7_10_v3	532133	532415	532202	532203	252	PF3D7_1013600	+	-906	YES
PlasmoDBv26_50-150_ALL_1952	t40_encodePeak1374	Pf3D7_10_v3	541806	542084	541893	541894	869	PF3D7_1013800	+	-465	YES
PlasmoDBv26_50-150_ALL_1953	t35_encodePeak1320	Pf3D7_10_v3	549455	549757	549629	549630	225	PF3D7_1013900	-	-727	YES
PlasmoDBv26_50-150_ALL_1954	t40_encodePeak1376	Pf3D7_10_v3	553907	554035	553944	553945	42	PF3D7_1014100	+	-1215	YES
PlasmoDBv26_50-150_ALL_1955	t35_encodePeak1321	Pf3D7_10_v3	564034	564491	564170	564171	287	PF3D7_1014300	+	-1634	YES
PlasmoDBv26_50-150_ALL_1956	t30_encodePeak1483	Pf3D7_10_v3	573150	573627	573454	573455	268	PF3D7_1014400	+	-674	YES
PlasmoDBv26_50-150_ALL_1957	t35_encodePeak1323	Pf3D7_10_v3	589776	590614	590445	590446	567	PF3D7_1014600	-	-1356	YES
PlasmoDBv26_50-150_ALL_1958	t30_encodePeak1485	Pf3D7_10_v3	592874	593118	592905	592906	55	PF3D7_1014700	+	-2402	YES
PlasmoDBv26_50-150_ALL_1959	t30_encodePeak1486	Pf3D7_10_v3	594578	594923	594748	594749	277	PF3D7_1014700	+	-559	YES
PlasmoDBv26_50-150_ALL_196	t40_encodePeak132	Pf3D7_02_v3	482072	482854	482564	482565	358	PF3D7_0212100	+	-871	YES
PlasmoDBv26_50-150_ALL_1960	t40_encodePeak1380	Pf3D7_10_v3	608464	609161	608983	608984	754	PF3D7_1014900	-	-1175	YES
PlasmoDBv26_50-150_ALL_1961	t40_encodePeak1381	Pf3D7_10_v3	610537	610928	610881	610882	83	PF3D7_1015000	+	-331	YES
PlasmoDBv26_50-150_ALL_1962	t30_encodePeak1488	Pf3D7_10_v3	613992	614200	614039	614040	87	PF3D7_1015100	-	-165	YES
PlasmoDBv26_50-150_ALL_1963	t30_encodePeak1489	Pf3D7_10_v3	617895	618218	618031	618032	222	PF3D7_1015200.1	-	-296	YES
PlasmoDBv26_50-150_ALL_1964	t40_encodePeak1382	Pf3D7_10_v3	620352	621090	620827	620828	279	PF3D7_1015400	+	-477	YES
PlasmoDBv26_50-150_ALL_1965	t30_encodePeak1491	Pf3D7_10_v3	626089	626325	626139	626140	74	PF3D7_1015500	-	-245	YES
PlasmoDBv26_50-150_ALL_1966	t40_encodePeak1383	Pf3D7_10_v3	626524	626625	626581	626582	98	PF3D7_1015500	-	-687	YES
PlasmoDBv26_50-150_ALL_1967	t30_encodePeak1492	Pf3D7_10_v3	629274	629918	629477	629478	428	PF3D7_1015600	-	-438	YES
PlasmoDBv26_50-150_ALL_1968	t35_encodePeak1329	Pf3D7_10_v3	632226	632691	632296	632297	427	PF3D7_1015700.1	-	-236	YES
PlasmoDBv26_50-150_ALL_1969	t35_encodePeak1330	Pf3D7_10_v3	636200	636862	636667	636668	780	PF3D7_1015900	+	-470	YES
PlasmoDBv26_50-150_ALL_197	t30_encodePeak137	Pf3D7_02_v3	491326	491823	491471	491472	282	PF3D7_0212200	-	-654	YES
PlasmoDBv26_50-150_ALL_1970	t30_encodePeak1495	Pf3D7_10_v3	637062	637232	637131	637132	51	PF3D7_1015900	+	-6	YES
PlasmoDBv26_50-150_ALL_1971	t40_encodePeak1386	Pf3D7_10_v3	639154	639347	639299	639300	132	PF3D7_1016000	+	-2090	YES
PlasmoDBv26_50-150_ALL_1972	t40_encodePeak1387	Pf3D7_10_v3	639757	640320	640217	640218	94	PF3D7_1016000	+	-1172	YES
PlasmoDBv26_50-150_ALL_1973	t30_encodePeak1497	Pf3D7_10_v3	643118	643345	643228	643229	174	NA	NA	NA	YES
PlasmoDBv26_50-150_ALL_1974	t35_encodePeak1333	Pf3D7_10_v3	653908	655616	654796	654797	536	PF3D7_1016300	-	-1230	YES
PlasmoDBv26_50-150_ALL_1975	t25_encodePeak1015	Pf3D7_10_v3	659339	660748	660439	660440	390	PF3D7_1016400	-	-1413	YES
PlasmoDBv26_50-150_ALL_1976	t30_encodePeak1500	Pf3D7_10_v3	664752	664885	664796	664797	84	PF3D7_1016500	-	-596	YES
PlasmoDBv26_50-150_ALL_1977	t40_encodePeak1390	Pf3D7_10_v3	668241	668380	668261	668262	54	PF3D7_1016600	-	-1608	NO
PlasmoDBv26_50-150_ALL_1978	t10_encodePeak340	Pf3D7_10_v3	672881	673026	672958	672959	176	PF3D7_1016700	-	-1106	YES
PlasmoDBv26_50-150_ALL_1979	t25_encodePeak1016	Pf3D7_10_v3	673409	673827	673557	673558	227	PF3D7_1016700	-	-1705	YES
PlasmoDBv26_50-150_ALL_198	t30_encodePeak138	Pf3D7_02_v3	508345	508680	508609	508610	508	PF3D7_0212400	-	-756	YES
PlasmoDBv26_50-150_ALL_1980	t30_encodePeak1502	Pf3D7_10_v3	674074	674194	674180	674181	39	PF3D7_1016700	-	-2328	YES
PlasmoDBv26_50-150_ALL_1981	t10_encodePeak341	Pf3D7_10_v3	678372	679204	678893	678894	282	PF3D7_1016800	-	-2477	YES
PlasmoDBv26_50-150_ALL_1982	t30_encodePeak1503	Pf3D7_10_v3	679512	679642	679536	679537	56	PF3D7_1016800	-	-3120	YES
PlasmoDBv26_50-150_ALL_1983	t30_encodePeak1504	Pf3D7_10_v3	679984	680326	680291	680292	49	PF3D7_1016800	-	-3875	YES
PlasmoDBv26_50-150_ALL_1984	t30_encodePeak1505	Pf3D7_10_v3	684706	684896	684892	684893	36	PF3D7_1017000	+	-685	NO
PlasmoDBv26_50-150_ALL_1985	t40_encodePeak1392	Pf3D7_10_v3	691059	691500	691311	691312	833	PF3D7_1017100	-	-492	YES
PlasmoDBv26_50-150_ALL_1986	t30_encodePeak1506	Pf3D7_10_v3	697059	697296	697085	697086	55	PF3D7_1017300.1	-	-377	YES
PlasmoDBv26_50-150_ALL_1987	t30_encodePeak1507	Pf3D7_10_v3	700029	700306	700274	700275	185	PF3D7_1017400	-	-452	YES
PlasmoDBv26_50-150_ALL_1988	t30_encodePeak1508	Pf3D7_10_v3	700562	700819	700580	700581	54	PF3D7_1017400	-	-758	YES
PlasmoDBv26_50-150_ALL_1989	t30_encodePeak1509	Pf3D7_10_v3	701094	701279	701137	701138	92	PF3D7_1017500	+	-608	YES
PlasmoDBv26_50-150_ALL_199	t30_encodePeak139	Pf3D7_02_v3	526289	527093	526908	526909	296	PF3D7_0212700	-	-866	YES
PlasmoDBv26_50-150_ALL_1990	t30_encodePeak1510	Pf3D7_10_v3	703460	704462	704185	704186	581	PF3D7_1017600	+	-1351	YES
PlasmoDBv26_50-150_ALL_1991	t35_encodePeak1338	Pf3D7_10_v3	714990	715334	715213	715214	212	PF3D7_1017800	-	-556	YES
PlasmoDBv26_50-150_ALL_1992	t40_encodePeak1395	Pf3D7_10_v3	728630	729266	728962	728963	755	PF3D7_1018200	-	-632	YES
PlasmoDBv26_50-150_ALL_1993	t25_encodePeak1021	Pf3D7_10_v3	733206	733402	733361	733362	65	PF3D7_1018300	-	-506	YES
PlasmoDBv26_50-150_ALL_1994	t30_encodePeak1513	Pf3D7_10_v3	737136	737311	737185	737186	91	PF3D7_1018500	-	-373	YES
PlasmoDBv26_50-150_ALL_1995	t20_encodePeak652	Pf3D7_10_v3	744203	745480	744830	744831	358	PF3D7_1018600	-	-1425	YES
PlasmoDBv26_50-150_ALL_1996	t40_encodePeak1397	Pf3D7_10_v3	745561	746304	745801	745802	128	PF3D7_1018700	+	-1226	YES
PlasmoDBv26_50-150_ALL_1997	t30_encodePeak1515	Pf3D7_10_v3	755496	756031	755994	755995	121	PF3D7_1018900	-	-1085	YES
PlasmoDBv26_50-150_ALL_1998	t25_encodePeak1025	Pf3D7_10_v3	756189	756588	756320	756321	354	PF3D7_1018900	-	-1411	YES
PlasmoDBv26_50-150_ALL_1999	t35_encodePeak1343	Pf3D7_10_v3	765686	765896	765716	765717	48	NA	NA	NA	NO
PlasmoDBv26_50-150_ALL_2	t05_encodePeak2	Pf3D7_01_v3	5697	5854	5847	5848	36	NA	NA	NA	YES
PlasmoDBv26_50-150_ALL_20	t40_encodePeak14	Pf3D7_01_v3	177047	177259	177164	177165	201	PF3D7_0104100	+	-922	NO
PlasmoDBv26_50-150_ALL_200	t40_encodePeak135	Pf3D7_02_v3	532125	532647	532466	532467	840	PF3D7_0212900	+	-786	YES
PlasmoDBv26_50-150_ALL_2000	t40_encodePeak1399	Pf3D7_10_v3	772422	772743	772601	772602	832	PF3D7_1019100	-	-648	YES
PlasmoDBv26_50-150_ALL_2001	t35_encodePeak1344	Pf3D7_10_v3	783312	783684	783449	783450	400	PF3D7_1019300	-	-2963	YES
PlasmoDBv26_50-150_ALL_2002	t40_encodePeak1401	Pf3D7_10_v3	784380	784929	784587	784588	451	PF3D7_1019400	+	-1915	YES
PlasmoDBv26_50-150_ALL_2003	t30_encodePeak1518	Pf3D7_10_v3	785393	786278	786033	786034	462	PF3D7_1019400	+	-469	YES
PlasmoDBv26_50-150_ALL_2004	t40_encodePeak1403	Pf3D7_10_v3	795535	795674	795587	795588	153	PF3D7_1019500.1	-	-368	YES
PlasmoDBv26_50-150_ALL_2005	t40_encodePeak1404	Pf3D7_10_v3	809760	810963	810865	810866	642	PF3D7_1019900	-	-1874	YES
PlasmoDBv26_50-150_ALL_2006	t40_encodePeak1405	Pf3D7_10_v3	811214	811382	811341	811342	69	NA	NA	NA	YES
PlasmoDBv26_50-150_ALL_2007	t25_encodePeak1028	Pf3D7_10_v3	813754	813945	813908	813909	86	PF3D7_1020000	-	-425	NO
PlasmoDBv26_50-150_ALL_2008	t20_encodePeak655	Pf3D7_10_v3	824798	825096	824846	824847	116	PF3D7_1020400	-	-254	YES
PlasmoDBv26_50-150_ALL_2009	t20_encodePeak656	Pf3D7_10_v3	834454	834902	834528	834529	507	PF3D7_1020700	+	-763	YES
PlasmoDBv26_50-150_ALL_201	t35_encodePeak121	Pf3D7_02_v3	532770	532941	532890	532891	91	PF3D7_0212900	+	-362	YES
PlasmoDBv26_50-150_ALL_2010	t40_encodePeak1406	Pf3D7_10_v3	846747	847502	846994	846995	359	PF3D7_1020900	-	-803	YES
PlasmoDBv26_50-150_ALL_2011	t40_encodePeak1407	Pf3D7_10_v3	847793	848021	847905	847906	65	PF3D7_1020900	-	-1714	NO
PlasmoDBv26_50-150_ALL_2012	t40_encodePeak1408	Pf3D7_10_v3	860143	860304	860222	860223	87	PF3D7_1021200	-	-481	YES
PlasmoDBv26_50-150_ALL_2013	t40_encodePeak1409	Pf3D7_10_v3	863092	863415	863286	863287	340	PF3D7_1021400	+	-620	YES
PlasmoDBv26_50-150_ALL_2014	t35_encodePeak1352	Pf3D7_10_v3	870160	870542	870386	870387	435	PF3D7_1021600	+	-708	YES
PlasmoDBv26_50-150_ALL_2015	t25_encodePeak1033	Pf3D7_10_v3	895779	896024	895926	895927	211	PF3D7_1021700	-	-1058	YES
PlasmoDBv26_50-150_ALL_2016	t40_encodePeak1412	Pf3D7_10_v3	896215	896398	896266	896267	209	PF3D7_1021700	-	-1398	YES
PlasmoDBv26_50-150_ALL_2017	t40_encodePeak1413	Pf3D7_10_v3	904052	904828	904407	904408	217	PF3D7_1021800	-	-800	YES
PlasmoDBv26_50-150_ALL_2018	t40_encodePeak1414	Pf3D7_10_v3	905000	905112	905073	905074	72	PF3D7_1021800	-	-1466	NO
PlasmoDBv26_50-150_ALL_2019	t40_encodePeak1415	Pf3D7_10_v3	913224	914472	913306	913307	564	PF3D7_1021900	-	-962	YES
PlasmoDBv26_50-150_ALL_202	t30_encodePeak141	Pf3D7_02_v3	535182	535404	535233	535234	283	PF3D7_0213000	+	-412	YES
PlasmoDBv26_50-150_ALL_2020	t30_encodePeak1527	Pf3D7_10_v3	916001	916303	916251	916252	148	PF3D7_1022000	+	-3520	YES
PlasmoDBv26_50-150_ALL_2021	t25_encodePeak1036	Pf3D7_10_v3	917346	918443	917855	917856	323	PF3D7_1022000	+	-1916	YES
PlasmoDBv26_50-150_ALL_2022	t35_encodePeak1359	Pf3D7_10_v3	929486	930245	929613	929614	254	PF3D7_1022200	-	-594	YES
PlasmoDBv26_50-150_ALL_2023	t40_encodePeak1420	Pf3D7_10_v3	931150	931296	931196	931197	106	PF3D7_1022300	+	-1500	YES
PlasmoDBv26_50-150_ALL_2024	t35_encodePeak1360	Pf3D7_10_v3	935138	935271	935270	935271	32	NA	NA	NA	NO
PlasmoDBv26_50-150_ALL_2025	t40_encodePeak1421	Pf3D7_10_v3	935690	936428	936367	936368	90	NA	NA	NA	YES
PlasmoDBv26_50-150_ALL_2026	t40_encodePeak1422	Pf3D7_10_v3	936710	936826	936765	936766	107	NA	NA	NA	NO
PlasmoDBv26_50-150_ALL_2027	t40_encodePeak1423	Pf3D7_10_v3	937034	938254	937530	937531	74	NA	NA	NA	YES
PlasmoDBv26_50-150_ALL_2028	t25_encodePeak1038	Pf3D7_10_v3	942649	943206	942901	942902	542	PF3D7_1022400	-	-668	YES
PlasmoDBv26_50-150_ALL_2029	t40_encodePeak1425	Pf3D7_10_v3	946895	946995	946942	946943	130	PF3D7_1022500	-	-854	YES
PlasmoDBv26_50-150_ALL_203	t25_encodePeak80	Pf3D7_02_v3	537124	537372	537195	537196	715	PF3D7_0213100	+	-593	YES
PlasmoDBv26_50-150_ALL_2030	t25_encodePeak1039	Pf3D7_10_v3	947762	948114	947989	947990	232	PF3D7_1022600	+	-487	YES
PlasmoDBv26_50-150_ALL_2031	t40_encodePeak1426	Pf3D7_10_v3	953421	953703	953592	953593	617	PF3D7_1022700	-	-1014	YES
PlasmoDBv26_50-150_ALL_2032	t40_encodePeak1427	Pf3D7_10_v3	953855	954143	954000	954001	325	PF3D7_1022700	-	-1422	YES
PlasmoDBv26_50-150_ALL_2033	t35_encodePeak1362	Pf3D7_10_v3	955099	955313	955192	955193	115	PF3D7_1022800	+	-690	YES
PlasmoDBv26_50-150_ALL_2034	t35_encodePeak1363	Pf3D7_10_v3	960236	960565	960391	960392	360	PF3D7_1022900	-	-496	YES
PlasmoDBv26_50-150_ALL_2035	t35_encodePeak1364	Pf3D7_10_v3	962569	962751	962626	962627	228	PF3D7_1023000	-	-320	YES
PlasmoDBv26_50-150_ALL_2036	t30_encodePeak1535	Pf3D7_10_v3	981739	982007	981827	981828	80	PF3D7_1023200	+	-403	YES
PlasmoDBv26_50-150_ALL_2037	t30_encodePeak1536	Pf3D7_10_v3	984495	984823	984613	984614	204	NA	NA	NA	YES
PlasmoDBv26_50-150_ALL_2038	t30_encodePeak1537	Pf3D7_10_v3	985002	985102	985058	985059	61	NA	NA	NA	YES
PlasmoDBv26_50-150_ALL_2039	t30_encodePeak1538	Pf3D7_10_v3	985743	985868	985743	985744	32	NA	NA	NA	NO
PlasmoDBv26_50-150_ALL_204	t30_encodePeak143	Pf3D7_02_v3	556209	556595	556305	556306	187	PF3D7_0213700	+	-742	YES
PlasmoDBv26_50-150_ALL_2040	t35_encodePeak1366	Pf3D7_10_v3	996261	996362	996360	996361	33	NA	NA	NA	NO
PlasmoDBv26_50-150_ALL_2041	t40_encodePeak1432	Pf3D7_10_v3	1009294	1010948	1009632	1009633	691	PF3D7_1023900	-	-2172	YES
PlasmoDBv26_50-150_ALL_2042	t40_encodePeak1433	Pf3D7_10_v3	1011409	1013742	1012041	1012042	1177	PF3D7_1024000	+	-2854	YES
PlasmoDBv26_50-150_ALL_2043	t35_encodePeak1369	Pf3D7_10_v3	1014381	1014612	1014562	1014563	158	PF3D7_1024000	+	-333	YES
PlasmoDBv26_50-150_ALL_2044	t35_encodePeak1370	Pf3D7_10_v3	1021984	1022203	1022157	1022158	129	PF3D7_1024300	+	-347	YES
PlasmoDBv26_50-150_ALL_2045	t40_encodePeak1434	Pf3D7_10_v3	1032475	1033174	1032615	1032616	182	PF3D7_1024800	+	-2069	YES
PlasmoDBv26_50-150_ALL_2046	t25_encodePeak1046	Pf3D7_10_v3	1033441	1034032	1033725	1033726	271	PF3D7_1024800	+	-959	YES
PlasmoDBv26_50-150_ALL_2047	t40_encodePeak1436	Pf3D7_10_v3	1050089	1050564	1050328	1050329	125	PF3D7_1025000	-	-569	YES
PlasmoDBv26_50-150_ALL_2048	t40_encodePeak1437	Pf3D7_10_v3	1052331	1052501	1052388	1052389	102	PF3D7_1025100	+	-455	YES
PlasmoDBv26_50-150_ALL_2049	t30_encodePeak1544	Pf3D7_10_v3	1060930	1061224	1061086	1061087	286	PF3D7_1025300	-	-429	YES
PlasmoDBv26_50-150_ALL_205	t25_encodePeak82	Pf3D7_02_v3	565341	565876	565553	565554	394	PF3D7_0214000	+	-567	YES
PlasmoDBv26_50-150_ALL_2050	t40_encodePeak1439	Pf3D7_10_v3	1067508	1067692	1067623	1067624	296	PF3D7_1025400	-	-539	YES
PlasmoDBv26_50-150_ALL_2051	t35_encodePeak1375	Pf3D7_10_v3	1068311	1068420	1068388	1068389	90	NA	NA	NA	YES
PlasmoDBv26_50-150_ALL_2052	t30_encodePeak1545	Pf3D7_10_v3	1087772	1087880	1087834	1087835	77	PF3D7_1025600	+	-379	YES
PlasmoDBv26_50-150_ALL_2053	t40_encodePeak1440	Pf3D7_10_v3	1090860	1091209	1090999	1091000	338	PF3D7_1025800	-	-462	YES
PlasmoDBv26_50-150_ALL_2054	t35_encodePeak1377	Pf3D7_10_v3	1091555	1091718	1091600	1091601	55	NA	NA	NA	YES
PlasmoDBv26_50-150_ALL_2055	t40_encodePeak1442	Pf3D7_10_v3	1097580	1098082	1097992	1097993	214	PF3D7_1025900	-	-716	YES
PlasmoDBv26_50-150_ALL_2056	t25_encodePeak1048	Pf3D7_10_v3	1100466	1101032	1100843	1100844	737	PF3D7_1026000	-	-962	YES
PlasmoDBv26_50-150_ALL_2057	t30_encodePeak1548	Pf3D7_10_v3	1101265	1101466	1101316	1101317	177	PF3D7_1026100	+	-501	YES
PlasmoDBv26_50-150_ALL_2058	t05_encodePeak249	Pf3D7_10_v3	1119296	1119539	1119323	1119324	86	PF3D7_1026600	-	-751	YES
PlasmoDBv26_50-150_ALL_2059	t20_encodePeak666	Pf3D7_10_v3	1121552	1122625	1122078	1122079	979	PF3D7_1026800	+	-883	YES
PlasmoDBv26_50-150_ALL_206	t30_encodePeak145	Pf3D7_02_v3	573853	574263	574125	574126	355	PF3D7_0214100	-	-811	YES
PlasmoDBv26_50-150_ALL_2060	t25_encodePeak1051	Pf3D7_10_v3	1136645	1136770	1136696	1136697	135	PF3D7_1027100	-	-541	NO
PlasmoDBv26_50-150_ALL_2061	t30_encodePeak1551	Pf3D7_10_v3	1137017	1137203	1137096	1137097	43	PF3D7_1027200	+	-905	YES
PlasmoDBv26_50-150_ALL_2062	t40_encodePeak1446	Pf3D7_10_v3	1142981	1144430	1144039	1144040	813	PF3D7_1027300	-	-1438	YES
PlasmoDBv26_50-150_ALL_2063	t40_encodePeak1447	Pf3D7_10_v3	1144592	1144735	1144721	1144722	43	PF3D7_1027300	-	-2120	NO
PlasmoDBv26_50-150_ALL_2064	t30_encodePeak1554	Pf3D7_10_v3	1147420	1147553	1147467	1147468	182	PF3D7_1027500	+	-398	YES
PlasmoDBv26_50-150_ALL_2065	t35_encodePeak1383	Pf3D7_10_v3	1152024	1152513	1152158	1152159	157	PF3D7_1027700.1	-	-306	YES
PlasmoDBv26_50-150_ALL_2066	t35_encodePeak1384	Pf3D7_10_v3	1154785	1155813	1155625	1155626	701	PF3D7_1027900	+	-1022	YES
PlasmoDBv26_50-150_ALL_2067	t30_encodePeak1557	Pf3D7_10_v3	1169100	1169504	1169380	1169381	146	PF3D7_1028300	-	-424	YES
PlasmoDBv26_50-150_ALL_2068	t30_encodePeak1558	Pf3D7_10_v3	1175346	1175979	1175463	1175464	595	PF3D7_1028500	-	-467	YES
PlasmoDBv26_50-150_ALL_2069	t40_encodePeak1451	Pf3D7_10_v3	1178060	1178494	1178202	1178203	351	PF3D7_1028600	-	-354	YES
PlasmoDBv26_50-150_ALL_207	t30_encodePeak146	Pf3D7_02_v3	576377	576734	576603	576604	79	PF3D7_0214200	-	-550	YES
PlasmoDBv26_50-150_ALL_2070	t10_encodePeak361	Pf3D7_10_v3	1179214	1179435	1179276	1179277	102	PF3D7_1028600	-	-1428	YES
PlasmoDBv26_50-150_ALL_2071	t05_encodePeak253	Pf3D7_10_v3	1179696	1179964	1179793	1179794	80	PF3D7_1028700	+	-1211	YES
PlasmoDBv26_50-150_ALL_2072	t35_encodePeak1388	Pf3D7_10_v3	1180122	1180425	1180178	1180179	120	PF3D7_1028700	+	-826	YES
PlasmoDBv26_50-150_ALL_2073	t40_encodePeak1455	Pf3D7_10_v3	1184134	1184312	1184251	1184252	139	PF3D7_1028800	-	-257	YES
PlasmoDBv26_50-150_ALL_2074	t30_encodePeak1562	Pf3D7_10_v3	1189440	1189578	1189451	1189452	48	NA	NA	NA	YES
PlasmoDBv26_50-150_ALL_2075	t30_encodePeak1563	Pf3D7_10_v3	1200256	1200446	1200327	1200328	113	PF3D7_1029300	-	-296	YES
PlasmoDBv26_50-150_ALL_2076	t30_encodePeak1564	Pf3D7_10_v3	1203122	1204299	1203172	1203173	136	PF3D7_1029400	-	-774	YES
PlasmoDBv26_50-150_ALL_2077	t30_encodePeak1566	Pf3D7_10_v3	1204843	1205839	1205190	1205191	334	PF3D7_1029500	-	-429	YES
PlasmoDBv26_50-150_ALL_2078	t40_encodePeak1457	Pf3D7_10_v3	1214234	1215267	1214721	1214722	976	PF3D7_1029800	-	-1751	YES
PlasmoDBv26_50-150_ALL_2079	t30_encodePeak1567	Pf3D7_10_v3	1229528	1229773	1229734	1229735	57	PF3D7_1030100	-	-643	YES
PlasmoDBv26_50-150_ALL_208	t30_encodePeak147	Pf3D7_02_v3	576900	577212	576951	576952	165	PF3D7_0214200	-	-898	YES
PlasmoDBv26_50-150_ALL_2080	t30_encodePeak1568	Pf3D7_10_v3	1239487	1239659	1239510	1239511	53	PF3D7_1030300	-	-2509	YES
PlasmoDBv26_50-150_ALL_2081	t30_encodePeak1569	Pf3D7_10_v3	1240442	1240874	1240787	1240788	111	PF3D7_1030500	+	-3427	YES
PlasmoDBv26_50-150_ALL_2082	t30_encodePeak1570	Pf3D7_10_v3	1243121	1243677	1243545	1243546	146	PF3D7_1030400	-	-569	YES
PlasmoDBv26_50-150_ALL_2083	t30_encodePeak1571	Pf3D7_10_v3	1247864	1248094	1247914	1247915	116	PF3D7_1030600	-	-239	YES
PlasmoDBv26_50-150_ALL_2084	t40_encodePeak1460	Pf3D7_10_v3	1249497	1249902	1249675	1249676	450	PF3D7_1030800	+	-369	YES
PlasmoDBv26_50-150_ALL_2085	t40_encodePeak1461	Pf3D7_10_v3	1256004	1256838	1256769	1256770	240	PF3D7_1031200	+	-614	YES
PlasmoDBv26_50-150_ALL_2086	t40_encodePeak1462	Pf3D7_10_v3	1257061	1257199	1257135	1257136	93	PF3D7_1031200	+	-248	YES
PlasmoDBv26_50-150_ALL_2087	t35_encodePeak1396	Pf3D7_10_v3	1259267	1259613	1259555	1259556	502	PF3D7_1031300	+	-754	YES
PlasmoDBv26_50-150_ALL_2088	t30_encodePeak1574	Pf3D7_10_v3	1269902	1270197	1270066	1270067	122	PF3D7_1031500	+	-461	YES
PlasmoDBv26_50-150_ALL_2089	t25_encodePeak1065	Pf3D7_10_v3	1274390	1275651	1275425	1275426	538	PF3D7_1031600	+	-437	YES
PlasmoDBv26_50-150_ALL_209	t40_encodePeak142	Pf3D7_02_v3	578325	578459	578400	578401	48	PF3D7_0214300	+	-261	YES
PlasmoDBv26_50-150_ALL_2090	t30_encodePeak1576	Pf3D7_10_v3	1280191	1280470	1280277	1280278	77	PF3D7_1031700	+	-974	YES
PlasmoDBv26_50-150_ALL_2091	t30_encodePeak1577	Pf3D7_10_v3	1290250	1290399	1290360	1290361	45	PF3D7_1032000	-	-316	NO
PlasmoDBv26_50-150_ALL_2092	t30_encodePeak1578	Pf3D7_10_v3	1291740	1291929	1291860	1291861	170	PF3D7_1032100	+	-1638	YES
PlasmoDBv26_50-150_ALL_2093	t35_encodePeak1400	Pf3D7_10_v3	1305066	1305219	1305099	1305100	44	PF3D7_1032400	-	-219	NO
PlasmoDBv26_50-150_ALL_2094	t30_encodePeak1579	Pf3D7_10_v3	1312395	1312636	1312555	1312556	72	PF3D7_1032700	-	-474	NO
PlasmoDBv26_50-150_ALL_2095	t35_encodePeak1402	Pf3D7_10_v3	1314853	1315307	1314988	1314989	460	PF3D7_1032800	-	-268	YES
PlasmoDBv26_50-150_ALL_2096	t30_encodePeak1581	Pf3D7_10_v3	1330675	1331232	1331001	1331002	176	PF3D7_1033100	-	-2566	YES
PlasmoDBv26_50-150_ALL_2097	t30_encodePeak1582	Pf3D7_10_v3	1331385	1332014	1331803	1331804	205	PF3D7_1033100	-	-3368	YES
PlasmoDBv26_50-150_ALL_2098	t40_encodePeak1470	Pf3D7_10_v3	1333281	1334658	1334271	1334272	1705	PF3D7_1033200	+	-950	YES
PlasmoDBv26_50-150_ALL_2099	t30_encodePeak1584	Pf3D7_10_v3	1338641	1339327	1339097	1339098	619	PF3D7_1033300	-	-280	YES
PlasmoDBv26_50-150_ALL_21	t35_encodePeak10	Pf3D7_01_v3	185941	186831	186525	186526	405	PF3D7_0104200	-	-2304	YES
PlasmoDBv26_50-150_ALL_210	t25_encodePeak84	Pf3D7_02_v3	589675	589861	589763	589764	176	PF3D7_0214400	-	-713	YES
PlasmoDBv26_50-150_ALL_2100	t30_encodePeak1585	Pf3D7_10_v3	1340934	1341394	1341094	1341095	112	PF3D7_1033500	+	-551	YES
PlasmoDBv26_50-150_ALL_2101	t20_encodePeak679	Pf3D7_10_v3	1347342	1347683	1347527	1347528	345	PF3D7_1033600	-	-631	YES
PlasmoDBv26_50-150_ALL_2102	t40_encodePeak1474	Pf3D7_10_v3	1355973	1356133	1356058	1356059	239	PF3D7_1033900	-	-488	YES
PlasmoDBv26_50-150_ALL_2103	t40_encodePeak1475	Pf3D7_10_v3	1356962	1357350	1357196	1357197	65	PF3D7_1033900	-	-1626	NO
PlasmoDBv26_50-150_ALL_2104	t35_encodePeak1410	Pf3D7_10_v3	1361793	1362848	1362587	1362588	359	NA	NA	NA	YES
PlasmoDBv26_50-150_ALL_2105	t30_encodePeak1588	Pf3D7_10_v3	1369499	1369629	1369615	1369616	49	PF3D7_1034400	-	-427	YES
PlasmoDBv26_50-150_ALL_2106	t35_encodePeak1411	Pf3D7_10_v3	1369868	1370311	1370161	1370162	221	PF3D7_1034500	+	-569	YES
PlasmoDBv26_50-150_ALL_2107	t40_encodePeak1479	Pf3D7_10_v3	1377914	1378388	1378057	1378058	580	PF3D7_1034600	-	-299	YES
PlasmoDBv26_50-150_ALL_2108	t30_encodePeak1591	Pf3D7_10_v3	1382744	1383141	1383023	1383024	129	PF3D7_1034900	+	-426	YES
PlasmoDBv26_50-150_ALL_2109	t40_encodePeak1480	Pf3D7_10_v3	1390856	1390981	1390902	1390903	99	PF3D7_1035100	+	-542	YES
PlasmoDBv26_50-150_ALL_211	t10_encodePeak32	Pf3D7_02_v3	592661	592860	592693	592694	78	PF3D7_0214600	+	-1502	YES
PlasmoDBv26_50-150_ALL_2110	t40_encodePeak1481	Pf3D7_10_v3	1393348	1394678	1394432	1394433	926	PF3D7_1035200	+	-406	YES
PlasmoDBv26_50-150_ALL_2111	t40_encodePeak1482	Pf3D7_10_v3	1403620	1403929	1403808	1403809	113	PF3D7_1035400	+	-386	YES
PlasmoDBv26_50-150_ALL_2112	t40_encodePeak1483	Pf3D7_10_v3	1406516	1406803	1406764	1406765	80	PF3D7_1035500	+	-511	YES
PlasmoDBv26_50-150_ALL_2113	t40_encodePeak1484	Pf3D7_10_v3	1412007	1412798	1412413	1412414	1167	PF3D7_1035700	+	-786	YES
PlasmoDBv26_50-150_ALL_2114	t40_encodePeak1485	Pf3D7_10_v3	1443901	1444067	1444002	1444003	229	PF3D7_1036600.1	+	-438	YES
PlasmoDBv26_50-150_ALL_2115	t30_encodePeak1593	Pf3D7_10_v3	1448079	1448440	1448325	1448326	71	PF3D7_1036700	-	-831	YES
PlasmoDBv26_50-150_ALL_2116	t40_encodePeak1486	Pf3D7_10_v3	1451876	1452046	1451890	1451891	72	PF3D7_1036800	-	-245	NO
PlasmoDBv26_50-150_ALL_2117	t30_encodePeak1594	Pf3D7_10_v3	1458436	1458870	1458695	1458696	66	PF3D7_1036900	-	-690	YES
PlasmoDBv26_50-150_ALL_2118	t30_encodePeak1595	Pf3D7_10_v3	1459029	1459340	1459045	1459046	49	PF3D7_1036900	-	-1040	YES
PlasmoDBv26_50-150_ALL_2119	t20_encodePeak680	Pf3D7_10_v3	1459459	1460907	1460065	1460066	532	PF3D7_1036900	-	-2060	YES
PlasmoDBv26_50-150_ALL_212	t35_encodePeak129	Pf3D7_02_v3	602982	603433	603372	603373	110	PF3D7_0214700	-	-1661	YES
PlasmoDBv26_50-150_ALL_2120	t30_encodePeak1597	Pf3D7_10_v3	1472488	1472734	1472628	1472629	139	PF3D7_1037100	-	-402	YES
PlasmoDBv26_50-150_ALL_2121	t20_encodePeak681	Pf3D7_10_v3	1479381	1480879	1480450	1480451	447	PF3D7_1037300	-	-1606	YES
PlasmoDBv26_50-150_ALL_2122	t30_encodePeak1599	Pf3D7_10_v3	1485635	1485868	1485703	1485704	336	PF3D7_1037400	-	-351	YES
PlasmoDBv26_50-150_ALL_2123	t40_encodePeak1491	Pf3D7_10_v3	1486523	1486969	1486648	1486649	75	PF3D7_1037400	-	-1296	YES
PlasmoDBv26_50-150_ALL_2124	t30_encodePeak1600	Pf3D7_10_v3	1495246	1495653	1495527	1495528	239	PF3D7_1037700	+	-445	YES
PlasmoDBv26_50-150_ALL_2125	t40_encodePeak1493	Pf3D7_10_v3	1504450	1505498	1505093	1505094	385	PF3D7_1038000.1	+	-741	YES
PlasmoDBv26_50-150_ALL_2126	t30_encodePeak1602	Pf3D7_10_v3	1505973	1506149	1506069	1506070	90	NA	NA	NA	YES
PlasmoDBv26_50-150_ALL_2127	t30_encodePeak1603	Pf3D7_10_v3	1511103	1511285	1511121	1511122	55	PF3D7_1038200	+	-220	NO
PlasmoDBv26_50-150_ALL_2128	t40_encodePeak1494	Pf3D7_10_v3	1511754	1511946	1511823	1511824	105	NA	NA	NA	YES
PlasmoDBv26_50-150_ALL_2129	t40_encodePeak1495	Pf3D7_10_v3	1512216	1512504	1512337	1512338	413	NA	NA	NA	YES
PlasmoDBv26_50-150_ALL_213	t25_encodePeak85	Pf3D7_02_v3	603687	604211	603942	603943	615	PF3D7_0214800	+	-1102	YES
PlasmoDBv26_50-150_ALL_2130	t30_encodePeak1605	Pf3D7_10_v3	1512893	1513048	1513011	1513012	45	NA	NA	NA	YES
PlasmoDBv26_50-150_ALL_2131	t05_encodePeak257	Pf3D7_10_v3	1544087	1544284	1544254	1544255	73	NA	NA	NA	YES
PlasmoDBv26_50-150_ALL_2132	t05_encodePeak258	Pf3D7_10_v3	1545997	1546155	1546081	1546082	50	NA	NA	NA	YES
PlasmoDBv26_50-150_ALL_2133	t05_encodePeak259	Pf3D7_10_v3	1547588	1547713	1547708	1547709	39	NA	NA	NA	NO
PlasmoDBv26_50-150_ALL_2134	t40_encodePeak1496	Pf3D7_10_v3	1548360	1548693	1548523	1548524	703	NA	NA	NA	YES
PlasmoDBv26_50-150_ALL_2135	t30_encodePeak1606	Pf3D7_10_v3	1550208	1550370	1550251	1550252	74	PF3D7_1038500	-	-521	YES
PlasmoDBv26_50-150_ALL_2136	t30_encodePeak1607	Pf3D7_10_v3	1553581	1553826	1553616	1553617	60	PF3D7_1038600	-	-445	YES
PlasmoDBv26_50-150_ALL_2137	t30_encodePeak1608	Pf3D7_10_v3	1557025	1557218	1557111	1557112	141	PF3D7_1038800	+	-704	YES
PlasmoDBv26_50-150_ALL_2138	t30_encodePeak1609	Pf3D7_10_v3	1561381	1562217	1561993	1561994	158	PF3D7_1038900	+	-815	YES
PlasmoDBv26_50-150_ALL_2139	t25_encodePeak1083	Pf3D7_10_v3	1567158	1567560	1567220	1567221	181	PF3D7_1039000	+	-1488	YES
PlasmoDBv26_50-150_ALL_214	t40_encodePeak145	Pf3D7_02_v3	609905	610286	610080	610081	1172	PF3D7_0214900	+	-544	YES
PlasmoDBv26_50-150_ALL_2140	t40_encodePeak1499	Pf3D7_10_v3	1651578	1651855	1651717	1651718	417	PF3D7_1041300	-	-1770	YES
PlasmoDBv26_50-150_ALL_2141	t40_encodePeak1500	Pf3D7_10_v3	1652029	1652135	1652067	1652068	42	PF3D7_1041300	-	-2120	YES
PlasmoDBv26_50-150_ALL_2142	t40_encodePeak1501	Pf3D7_10_v3	1679241	1679516	1679471	1679472	131	NA	NA	NA	YES
PlasmoDBv26_50-150_ALL_2143	t05_encodePeak262	Pf3D7_10_v3	1679723	1679857	1679774	1679775	58	NA	NA	NA	YES
PlasmoDBv26_50-150_ALL_2144	t05_encodePeak263	Pf3D7_10_v3	1680161	1680712	1680451	1680452	101	NA	NA	NA	YES
PlasmoDBv26_50-150_ALL_2145	t05_encodePeak264	Pf3D7_10_v3	1680950	1681736	1681198	1681199	64	NA	NA	NA	YES
PlasmoDBv26_50-150_ALL_2146	t40_encodePeak1504	Pf3D7_10_v3	1686867	1686973	1686883	1686884	52	NA	NA	NA	YES
PlasmoDBv26_50-150_ALL_2147	t05_encodePeak265	Pf3D7_11_v3	6351	6737	6468	6469	71	NA	NA	NA	YES
PlasmoDBv26_50-150_ALL_2148	t05_encodePeak266	Pf3D7_11_v3	6744	7259	6952	6953	39	NA	NA	NA	YES
PlasmoDBv26_50-150_ALL_2149	t05_encodePeak267	Pf3D7_11_v3	7747	7960	7869	7870	68	NA	NA	NA	YES
PlasmoDBv26_50-150_ALL_215	t30_encodePeak152	Pf3D7_02_v3	621324	621603	621452	621453	77	PF3D7_0215000	-	-2024	YES
PlasmoDBv26_50-150_ALL_2150	t40_encodePeak1506	Pf3D7_11_v3	8264	8485	8314	8315	90	NA	NA	NA	YES
PlasmoDBv26_50-150_ALL_2151	t40_encodePeak1507	Pf3D7_11_v3	22259	22495	22389	22390	314	PF3D7_1100100	+	-1770	YES
PlasmoDBv26_50-150_ALL_2152	t05_encodePeak269	Pf3D7_11_v3	34946	35088	34953	34954	34	NA	NA	NA	YES
PlasmoDBv26_50-150_ALL_2153	t25_encodePeak1085	Pf3D7_11_v3	117912	118425	118266	118267	583	PF3D7_1102400	-	-1694	YES
PlasmoDBv26_50-150_ALL_2154	t30_encodePeak1612	Pf3D7_11_v3	122504	123017	122941	122942	173	PF3D7_1102500	-	-1436	YES
PlasmoDBv26_50-150_ALL_2155	t30_encodePeak1613	Pf3D7_11_v3	125372	125741	125605	125606	238	PF3D7_1102600	-	-870	YES
PlasmoDBv26_50-150_ALL_2156	t20_encodePeak685	Pf3D7_11_v3	127462	128094	127741	127742	224	PF3D7_1102700	+	-1047	YES
PlasmoDBv26_50-150_ALL_2157	t05_encodePeak271	Pf3D7_11_v3	131746	131873	131825	131826	64	NA	NA	NA	YES
PlasmoDBv26_50-150_ALL_2158	t20_encodePeak686	Pf3D7_11_v3	132679	133791	133047	133048	334	PF3D7_1102800	-	-1061	YES
PlasmoDBv26_50-150_ALL_2159	t30_encodePeak1616	Pf3D7_11_v3	135674	136044	135890	135891	100	PF3D7_1102900	+	-770	YES
PlasmoDBv26_50-150_ALL_216	t25_encodePeak87	Pf3D7_02_v3	631945	632216	632058	632059	109	PF3D7_0215300	-	-751	YES
PlasmoDBv26_50-150_ALL_2160	t20_encodePeak687	Pf3D7_11_v3	140970	142003	141451	141452	550	PF3D7_1103100	-	-651	YES
PlasmoDBv26_50-150_ALL_2161	t25_encodePeak1092	Pf3D7_11_v3	143231	143544	143404	143405	1253	NA	NA	NA	YES
PlasmoDBv26_50-150_ALL_2162	t25_encodePeak1093	Pf3D7_11_v3	144463	144985	144783	144784	886	NA	NA	NA	YES
PlasmoDBv26_50-150_ALL_2163	t35_encodePeak1434	Pf3D7_11_v3	145215	145824	145542	145543	536	PF3D7_1103300	-	-604	YES
PlasmoDBv26_50-150_ALL_2164	t25_encodePeak1095	Pf3D7_11_v3	155780	156106	155972	155973	394	PF3D7_1103600	+	-641	YES
PlasmoDBv26_50-150_ALL_2165	t30_encodePeak1622	Pf3D7_11_v3	159182	159659	159529	159530	493	PF3D7_1103700	+	-585	YES
PlasmoDBv26_50-150_ALL_2166	t25_encodePeak1097	Pf3D7_11_v3	162625	163697	163328	163329	561	PF3D7_1103800	+	-656	YES
PlasmoDBv26_50-150_ALL_2167	t30_encodePeak1624	Pf3D7_11_v3	178038	178373	178191	178192	215	PF3D7_1104000	-	-414	YES
PlasmoDBv26_50-150_ALL_2168	t30_encodePeak1625	Pf3D7_11_v3	181407	181894	181580	181581	108	PF3D7_1104100	-	-453	YES
PlasmoDBv26_50-150_ALL_2169	t40_encodePeak1520	Pf3D7_11_v3	188574	189477	189094	189095	564	PF3D7_1104200	-	-1872	YES
PlasmoDBv26_50-150_ALL_217	t40_encodePeak147	Pf3D7_02_v3	632869	633031	632954	632955	315	PF3D7_0215300	-	-1647	YES
PlasmoDBv26_50-150_ALL_2170	t40_encodePeak1522	Pf3D7_11_v3	195268	195978	195912	195913	333	PF3D7_1104400	+	-854	YES
PlasmoDBv26_50-150_ALL_2171	t30_encodePeak1629	Pf3D7_11_v3	206093	206303	206172	206173	156	PF3D7_1104700.1	-	-379	YES
PlasmoDBv26_50-150_ALL_2172	t40_encodePeak1523	Pf3D7_11_v3	212306	212448	212435	212436	42	PF3D7_1104900	+	-2389	YES
PlasmoDBv26_50-150_ALL_2173	t35_encodePeak1442	Pf3D7_11_v3	219349	220095	219952	219953	115	NA	NA	NA	YES
PlasmoDBv26_50-150_ALL_2174	t35_encodePeak1443	Pf3D7_11_v3	220408	220881	220481	220482	105	NA	NA	NA	YES
PlasmoDBv26_50-150_ALL_2175	t40_encodePeak1526	Pf3D7_11_v3	221052	221180	221141	221142	38	NA	NA	NA	YES
PlasmoDBv26_50-150_ALL_2176	t35_encodePeak1444	Pf3D7_11_v3	221876	222077	222024	222025	77	NA	NA	NA	YES
PlasmoDBv26_50-150_ALL_2177	t35_encodePeak1445	Pf3D7_11_v3	222404	223640	223122	223123	640	PF3D7_1105000	-	-994	YES
PlasmoDBv26_50-150_ALL_2178	t40_encodePeak1528	Pf3D7_11_v3	224466	225778	225402	225403	1421	PF3D7_1105100	+	-662	YES
PlasmoDBv26_50-150_ALL_2179	t35_encodePeak1447	Pf3D7_11_v3	226029	226418	226070	226071	82	NA	NA	NA	YES
PlasmoDBv26_50-150_ALL_218	t30_encodePeak155	Pf3D7_02_v3	639404	639653	639539	639540	194	PF3D7_0215500	+	-860	YES
PlasmoDBv26_50-150_ALL_2180	t35_encodePeak1448	Pf3D7_11_v3	227910	228799	228544	228545	145	NA	NA	NA	YES
PlasmoDBv26_50-150_ALL_2181	t30_encodePeak1636	Pf3D7_11_v3	234465	234881	234830	234831	162	PF3D7_1105300	-	-593	YES
PlasmoDBv26_50-150_ALL_2182	t35_encodePeak1450	Pf3D7_11_v3	237312	238227	237810	237811	492	PF3D7_1105400	-	-714	YES
PlasmoDBv26_50-150_ALL_2183	t35_encodePeak1451	Pf3D7_11_v3	239492	239636	239612	239613	46	PF3D7_1105500	+	-74	YES
PlasmoDBv26_50-150_ALL_2184	t20_encodePeak697	Pf3D7_11_v3	244372	245413	244948	244949	529	PF3D7_1105600	-	-1432	YES
PlasmoDBv26_50-150_ALL_2185	t30_encodePeak1639	Pf3D7_11_v3	245486	245786	245542	245543	73	PF3D7_1105700	+	-1908	YES
PlasmoDBv26_50-150_ALL_2186	t30_encodePeak1640	Pf3D7_11_v3	246732	246898	246853	246854	174	PF3D7_1105700	+	-597	YES
PlasmoDBv26_50-150_ALL_2187	t30_encodePeak1641	Pf3D7_11_v3	249914	250343	250052	250053	193	PF3D7_1105800	+	-865	YES
PlasmoDBv26_50-150_ALL_2188	t35_encodePeak1454	Pf3D7_11_v3	257588	258236	258119	258120	249	PF3D7_1106100	+	-659	YES
PlasmoDBv26_50-150_ALL_2189	t30_encodePeak1643	Pf3D7_11_v3	260346	260650	260518	260519	89	PF3D7_1106200	+	-348	YES
PlasmoDBv26_50-150_ALL_219	t25_encodePeak88	Pf3D7_02_v3	644982	645392	645204	645205	411	PF3D7_0215700	+	-724	YES
PlasmoDBv26_50-150_ALL_2190	t30_encodePeak1644	Pf3D7_11_v3	266871	267101	266952	266953	158	PF3D7_1106300	-	-383	YES
PlasmoDBv26_50-150_ALL_2191	t30_encodePeak1645	Pf3D7_11_v3	274892	275000	274946	274947	122	PF3D7_1106500	-	-395	YES
PlasmoDBv26_50-150_ALL_2192	t30_encodePeak1646	Pf3D7_11_v3	283170	283365	283204	283205	95	PF3D7_1106700	-	-211	YES
PlasmoDBv26_50-150_ALL_2193	t30_encodePeak1647	Pf3D7_11_v3	290552	291066	291022	291023	126	PF3D7_1107000	+	-657	YES
PlasmoDBv26_50-150_ALL_2194	t40_encodePeak1537	Pf3D7_11_v3	293412	293939	293776	293777	124	PF3D7_1107100	+	-374	YES
PlasmoDBv26_50-150_ALL_2195	t30_encodePeak1648	Pf3D7_11_v3	297301	297475	297365	297366	245	PF3D7_1107200	+	-457	YES
PlasmoDBv26_50-150_ALL_2196	t40_encodePeak1539	Pf3D7_11_v3	315274	316216	315693	315694	1006	PF3D7_1107300	-	-4407	YES
PlasmoDBv26_50-150_ALL_2197	t30_encodePeak1650	Pf3D7_11_v3	316716	317067	316979	316980	77	PF3D7_1107300	-	-5693	YES
PlasmoDBv26_50-150_ALL_2198	t35_encodePeak1460	Pf3D7_11_v3	319352	319695	319502	319503	128	PF3D7_1107400	-	-632	YES
PlasmoDBv26_50-150_ALL_2199	t35_encodePeak1461	Pf3D7_11_v3	319959	320127	320021	320022	89	PF3D7_1107400	-	-1151	YES
PlasmoDBv26_50-150_ALL_22	t10_encodePeak4	Pf3D7_01_v3	187293	188601	187546	187547	190	PF3D7_0104300	+	-2722	YES
PlasmoDBv26_50-150_ALL_220	t40_encodePeak149	Pf3D7_02_v3	653837	654053	653958	653959	68	PF3D7_0215800	-	-597	YES
PlasmoDBv26_50-150_ALL_2200	t30_encodePeak1652	Pf3D7_11_v3	321328	321528	321389	321390	179	PF3D7_1107500	-	-185	YES
PlasmoDBv26_50-150_ALL_2201	t25_encodePeak1112	Pf3D7_11_v3	326299	326502	326348	326349	145	PF3D7_1107700	+	-532	YES
PlasmoDBv26_50-150_ALL_2202	t25_encodePeak1113	Pf3D7_11_v3	338295	339130	338595	338596	197	PF3D7_1107800	-	-2995	YES
PlasmoDBv26_50-150_ALL_2203	t30_encodePeak1655	Pf3D7_11_v3	339331	339628	339476	339477	244	PF3D7_1107800	-	-3876	YES
PlasmoDBv26_50-150_ALL_2204	t40_encodePeak1542	Pf3D7_11_v3	339895	341188	340465	340466	633	PF3D7_1107800	-	-4865	YES
PlasmoDBv26_50-150_ALL_2205	t40_encodePeak1543	Pf3D7_11_v3	342401	343037	342834	342835	212	PF3D7_1107800	-	-7234	YES
PlasmoDBv26_50-150_ALL_2206	t30_encodePeak1658	Pf3D7_11_v3	351567	351836	351782	351783	165	PF3D7_1108000	+	-773	YES
PlasmoDBv26_50-150_ALL_2207	t40_encodePeak1544	Pf3D7_11_v3	355029	355452	355397	355398	92	PF3D7_1108100	+	-685	YES
PlasmoDBv26_50-150_ALL_2208	t35_encodePeak1466	Pf3D7_11_v3	363806	364372	363985	363986	624	PF3D7_1108400	+	-1107	YES
PlasmoDBv26_50-150_ALL_2209	t35_encodePeak1467	Pf3D7_11_v3	371064	372116	371399	371400	718	PF3D7_1108600	-	-694	YES
PlasmoDBv26_50-150_ALL_221	t30_encodePeak157	Pf3D7_02_v3	668791	668994	668935	668936	336	PF3D7_0216100	-	-404	YES
PlasmoDBv26_50-150_ALL_2210	t25_encodePeak1118	Pf3D7_11_v3	375390	376630	376277	376278	305	PF3D7_1108700	-	-1418	YES
PlasmoDBv26_50-150_ALL_2211	t25_encodePeak1119	Pf3D7_11_v3	381231	382209	381787	381788	537	PF3D7_1109000	-	-529	YES
PlasmoDBv26_50-150_ALL_2212	t20_encodePeak704	Pf3D7_11_v3	393955	394716	394128	394129	236	PF3D7_1109400	-	-798	YES
PlasmoDBv26_50-150_ALL_2213	t35_encodePeak1472	Pf3D7_11_v3	395810	396682	396381	396382	472	PF3D7_1109900	+	-742	YES
PlasmoDBv26_50-150_ALL_2214	t40_encodePeak1551	Pf3D7_11_v3	399678	400277	400115	400116	529	PF3D7_1110100	+	-570	YES
PlasmoDBv26_50-150_ALL_2215	t30_encodePeak1666	Pf3D7_11_v3	403997	404730	404450	404451	291	PF3D7_1110200	+	-1044	YES
PlasmoDBv26_50-150_ALL_2216	t35_encodePeak1475	Pf3D7_11_v3	411820	413079	412496	412497	518	PF3D7_1110300	-	-1142	YES
PlasmoDBv26_50-150_ALL_2217	t35_encodePeak1476	Pf3D7_11_v3	421026	421463	421312	421313	443	PF3D7_1110500	+	-744	YES
PlasmoDBv26_50-150_ALL_2218	t40_encodePeak1554	Pf3D7_11_v3	427495	427646	427567	427568	207	PF3D7_1110600	-	-704	YES
PlasmoDBv26_50-150_ALL_2219	t25_encodePeak1126	Pf3D7_11_v3	434262	434372	434298	434299	148	PF3D7_1111000	+	-503	NO
PlasmoDBv26_50-150_ALL_222	t40_encodePeak151	Pf3D7_02_v3	674938	675135	675044	675045	179	PF3D7_0216400	+	-386	YES
PlasmoDBv26_50-150_ALL_2220	t30_encodePeak1669	Pf3D7_11_v3	438532	439148	438903	438904	227	PF3D7_1111100	-	-684	YES
PlasmoDBv26_50-150_ALL_2221	t30_encodePeak1670	Pf3D7_11_v3	442089	442282	442256	442257	36	PF3D7_1111200	-	-577	NO
PlasmoDBv26_50-150_ALL_2222	t30_encodePeak1671	Pf3D7_11_v3	444371	444592	444543	444544	77	PF3D7_1111300	-	-716	YES
PlasmoDBv26_50-150_ALL_2223	t35_encodePeak1479	Pf3D7_11_v3	446530	447096	447010	447011	217	PF3D7_1111500	-	-452	YES
PlasmoDBv26_50-150_ALL_2224	t35_encodePeak1480	Pf3D7_11_v3	455005	455251	455192	455193	238	PF3D7_1111700	-	-332	YES
PlasmoDBv26_50-150_ALL_2225	t30_encodePeak1674	Pf3D7_11_v3	457282	457599	457462	457463	120	PF3D7_1111900	+	-473	YES
PlasmoDBv26_50-150_ALL_2226	t30_encodePeak1675	Pf3D7_11_v3	459121	459538	459172	459173	73	NA	NA	NA	YES
PlasmoDBv26_50-150_ALL_2227	t30_encodePeak1676	Pf3D7_11_v3	461366	461466	461402	461403	33	PF3D7_1112100	+	-887	NO
PlasmoDBv26_50-150_ALL_2228	t40_encodePeak1559	Pf3D7_11_v3	461782	461941	461854	461855	76	PF3D7_1112100	+	-435	NO
PlasmoDBv26_50-150_ALL_2229	t30_encodePeak1677	Pf3D7_11_v3	470054	470233	470223	470224	40	PF3D7_1112200	+	-317	YES
PlasmoDBv26_50-150_ALL_223	t40_encodePeak152	Pf3D7_02_v3	683794	684079	684028	684029	110	PF3D7_0216600	+	-2456	YES
PlasmoDBv26_50-150_ALL_2230	t30_encodePeak1678	Pf3D7_11_v3	475014	475398	475281	475282	336	PF3D7_1112400	+	-598	YES
PlasmoDBv26_50-150_ALL_2231	t40_encodePeak1561	Pf3D7_11_v3	475533	475696	475657	475658	98	PF3D7_1112400	+	-222	YES
PlasmoDBv26_50-150_ALL_2232	t30_encodePeak1679	Pf3D7_11_v3	476648	477221	476840	476841	233	PF3D7_1112500	+	-643	YES
PlasmoDBv26_50-150_ALL_2233	t40_encodePeak1562	Pf3D7_11_v3	481378	481542	481519	481520	81	PF3D7_1112700	+	-331	YES
PlasmoDBv26_50-150_ALL_2234	t40_encodePeak1563	Pf3D7_11_v3	490549	490873	490687	490688	708	PF3D7_1112900	-	-534	YES
PlasmoDBv26_50-150_ALL_2235	t40_encodePeak1564	Pf3D7_11_v3	516014	516880	516451	516452	253	PF3D7_1113200	+	-859	YES
PlasmoDBv26_50-150_ALL_2236	t35_encodePeak1487	Pf3D7_11_v3	518442	518951	518636	518637	287	PF3D7_1113300	+	-552	YES
PlasmoDBv26_50-150_ALL_2237	t30_encodePeak1683	Pf3D7_11_v3	523252	523779	523614	523615	347	PF3D7_1113400	-	-791	YES
PlasmoDBv26_50-150_ALL_2238	t30_encodePeak1684	Pf3D7_11_v3	526871	527327	526945	526946	196	PF3D7_1113600	+	-626	YES
PlasmoDBv26_50-150_ALL_2239	t35_encodePeak1490	Pf3D7_11_v3	529010	529243	529194	529195	125	PF3D7_1113700	+	-298	YES
PlasmoDBv26_50-150_ALL_224	t35_encodePeak139	Pf3D7_02_v3	684500	685712	685294	685295	220	PF3D7_0216600	+	-1190	YES
PlasmoDBv26_50-150_ALL_2240	t40_encodePeak1568	Pf3D7_11_v3	533491	534118	533984	533985	242	PF3D7_1113800	-	-700	YES
PlasmoDBv26_50-150_ALL_2241	t30_encodePeak1687	Pf3D7_11_v3	538917	539676	539235	539236	202	PF3D7_1114100.1	+	-667	YES
PlasmoDBv26_50-150_ALL_2242	t30_encodePeak1688	Pf3D7_11_v3	545239	546414	545573	545574	320	PF3D7_1114200	-	-809	YES
PlasmoDBv26_50-150_ALL_2243	t30_encodePeak1689	Pf3D7_11_v3	549440	549645	549501	549502	108	PF3D7_1114400	-	-206	YES
PlasmoDBv26_50-150_ALL_2244	t40_encodePeak1571	Pf3D7_11_v3	553660	553913	553766	553767	390	PF3D7_1114700	+	-1747	YES
PlasmoDBv26_50-150_ALL_2245	t30_encodePeak1691	Pf3D7_11_v3	569368	569652	569611	569612	84	PF3D7_1115000	+	-405	YES
PlasmoDBv26_50-150_ALL_2246	t40_encodePeak1572	Pf3D7_11_v3	574316	574813	574442	574443	618	PF3D7_1115100	-	-1137	YES
PlasmoDBv26_50-150_ALL_2247	t25_encodePeak1139	Pf3D7_11_v3	582904	583743	583362	583363	558	PF3D7_1115300	-	-665	YES
PlasmoDBv26_50-150_ALL_2248	t40_encodePeak1574	Pf3D7_11_v3	585967	587264	586748	586749	500	PF3D7_1115400	-	-943	YES
PlasmoDBv26_50-150_ALL_2249	t40_encodePeak1575	Pf3D7_11_v3	587445	587664	587614	587615	100	PF3D7_1115500	+	-554	YES
PlasmoDBv26_50-150_ALL_225	t40_encodePeak154	Pf3D7_02_v3	699936	700070	700015	700016	199	PF3D7_0216800	-	-455	YES
PlasmoDBv26_50-150_ALL_2250	t40_encodePeak1576	Pf3D7_11_v3	590839	591225	591070	591071	425	PF3D7_1115600	-	-442	YES
PlasmoDBv26_50-150_ALL_2251	t25_encodePeak1142	Pf3D7_11_v3	593994	595351	594272	594273	634	PF3D7_1115700	-	-689	YES
PlasmoDBv26_50-150_ALL_2252	t35_encodePeak1502	Pf3D7_11_v3	598363	599019	598428	598429	161	PF3D7_1115800	-	-1226	YES
PlasmoDBv26_50-150_ALL_2253	t40_encodePeak1580	Pf3D7_11_v3	607025	607426	607301	607302	883	PF3D7_1116000	-	-384	YES
PlasmoDBv26_50-150_ALL_2254	t40_encodePeak1581	Pf3D7_11_v3	613702	614351	614203	614204	616	PF3D7_1116100	-	-810	YES
PlasmoDBv26_50-150_ALL_2255	t40_encodePeak1582	Pf3D7_11_v3	614810	614977	614819	614820	39	PF3D7_1116100	-	-1426	YES
PlasmoDBv26_50-150_ALL_2256	t30_encodePeak1699	Pf3D7_11_v3	617779	617896	617874	617875	37	PF3D7_1116300	+	-437	NO
PlasmoDBv26_50-150_ALL_2257	t30_encodePeak1700	Pf3D7_11_v3	622077	622627	622179	622180	299	PF3D7_1116400	-	-830	YES
PlasmoDBv26_50-150_ALL_2258	t20_encodePeak724	Pf3D7_11_v3	633295	633822	633669	633670	659	PF3D7_1116700	-	-789	YES
PlasmoDBv26_50-150_ALL_2259	t25_encodePeak1146	Pf3D7_11_v3	634054	634349	634113	634114	75	PF3D7_1116700	-	-1233	YES
PlasmoDBv26_50-150_ALL_226	t30_encodePeak160	Pf3D7_02_v3	715563	715691	715654	715655	49	PF3D7_0217200	-	-403	YES
PlasmoDBv26_50-150_ALL_2260	t20_encodePeak725	Pf3D7_11_v3	641225	642203	641607	641608	719	PF3D7_1116800	-	-2097	YES
PlasmoDBv26_50-150_ALL_2261	t40_encodePeak1587	Pf3D7_11_v3	651817	652004	651884	651885	121	PF3D7_1117000	-	-542	YES
PlasmoDBv26_50-150_ALL_2262	t40_encodePeak1588	Pf3D7_11_v3	660820	661388	661099	661100	864	PF3D7_1117300	+	-900	YES
PlasmoDBv26_50-150_ALL_2263	t40_encodePeak1589	Pf3D7_11_v3	663391	663704	663486	663487	277	PF3D7_1117400	+	-676	YES
PlasmoDBv26_50-150_ALL_2264	t30_encodePeak1704	Pf3D7_11_v3	667900	668166	668015	668016	62	PF3D7_1117500	-	-294	YES
PlasmoDBv26_50-150_ALL_2265	t40_encodePeak1590	Pf3D7_11_v3	669931	670097	669975	669976	90	NA	NA	NA	YES
PlasmoDBv26_50-150_ALL_2266	t40_encodePeak1591	Pf3D7_11_v3	672202	673321	672730	672731	227	PF3D7_1117700	-	-1216	YES
PlasmoDBv26_50-150_ALL_2267	t30_encodePeak1707	Pf3D7_11_v3	677369	677568	677419	677420	114	PF3D7_1117800	-	-71	YES
PlasmoDBv26_50-150_ALL_2268	t35_encodePeak1513	Pf3D7_11_v3	685887	686170	685935	685936	138	PF3D7_1118100	+	-1299	YES
PlasmoDBv26_50-150_ALL_2269	t25_encodePeak1152	Pf3D7_11_v3	692021	693106	692264	692265	291	PF3D7_1118200	-	-707	YES
PlasmoDBv26_50-150_ALL_227	t30_encodePeak161	Pf3D7_02_v3	717152	717506	717203	717204	257	PF3D7_0217400	+	-488	YES
PlasmoDBv26_50-150_ALL_2270	t35_encodePeak1516	Pf3D7_11_v3	693294	693563	693505	693506	64	PF3D7_1118300	+	-1149	YES
PlasmoDBv26_50-150_ALL_2271	t40_encodePeak1596	Pf3D7_11_v3	701646	702069	701782	701783	526	PF3D7_1118400	-	-994	YES
PlasmoDBv26_50-150_ALL_2272	t25_encodePeak1153	Pf3D7_11_v3	702155	702442	702323	702324	448	PF3D7_1118500	+	-851	YES
PlasmoDBv26_50-150_ALL_2273	t20_encodePeak729	Pf3D7_11_v3	707653	708055	707698	707699	88	PF3D7_1118600	-	-317	YES
PlasmoDBv26_50-150_ALL_2274	t40_encodePeak1597	Pf3D7_11_v3	713293	713976	713852	713853	280	PF3D7_1118700	-	-990	YES
PlasmoDBv26_50-150_ALL_2275	t25_encodePeak1154	Pf3D7_11_v3	720148	720659	720488	720489	151	PF3D7_1119100	+	-503	YES
PlasmoDBv26_50-150_ALL_2276	t30_encodePeak1715	Pf3D7_11_v3	723565	723710	723605	723606	77	PF3D7_1119200	-	-317	YES
PlasmoDBv26_50-150_ALL_2277	t40_encodePeak1599	Pf3D7_11_v3	726459	726706	726626	726627	115	PF3D7_1119300	-	-888	YES
PlasmoDBv26_50-150_ALL_2278	t30_encodePeak1717	Pf3D7_11_v3	734890	735385	734931	734932	132	PF3D7_1119500	+	-1137	YES
PlasmoDBv26_50-150_ALL_2279	t30_encodePeak1718	Pf3D7_11_v3	741822	742616	742054	742055	192	PF3D7_1119600	-	-384	YES
PlasmoDBv26_50-150_ALL_228	t40_encodePeak156	Pf3D7_02_v3	718722	719169	719068	719069	741	PF3D7_0217500	+	-1368	YES
PlasmoDBv26_50-150_ALL_2280	t25_encodePeak1159	Pf3D7_11_v3	743263	743807	743365	743366	210	PF3D7_1119700	+	-1508	YES
PlasmoDBv26_50-150_ALL_2281	t40_encodePeak1602	Pf3D7_11_v3	747795	748131	748061	748062	182	PF3D7_1119800	-	-606	NO
PlasmoDBv26_50-150_ALL_2282	t25_encodePeak1161	Pf3D7_11_v3	755401	755813	755704	755705	213	PF3D7_1120000	+	-487	YES
PlasmoDBv26_50-150_ALL_2283	t30_encodePeak1722	Pf3D7_11_v3	760126	760296	760281	760282	42	NA	NA	NA	YES
PlasmoDBv26_50-150_ALL_2284	t35_encodePeak1526	Pf3D7_11_v3	760681	761233	760897	760898	791	PF3D7_1120100	+	-797	YES
PlasmoDBv26_50-150_ALL_2285	t40_encodePeak1605	Pf3D7_11_v3	763848	764360	764001	764002	274	PF3D7_1120200	+	-1031	YES
PlasmoDBv26_50-150_ALL_2286	t30_encodePeak1725	Pf3D7_11_v3	771142	771269	771229	771230	61	PF3D7_1120400	-	-630	NO
PlasmoDBv26_50-150_ALL_2287	t30_encodePeak1726	Pf3D7_11_v3	771551	772377	772118	772119	447	PF3D7_1120500	+	-420	YES
PlasmoDBv26_50-150_ALL_2288	t30_encodePeak1727	Pf3D7_11_v3	789105	789465	789295	789296	136	PF3D7_1120800	+	-715	YES
PlasmoDBv26_50-150_ALL_2289	t40_encodePeak1608	Pf3D7_11_v3	791429	791636	791582	791583	135	PF3D7_1121000	+	-614	YES
PlasmoDBv26_50-150_ALL_229	t40_encodePeak157	Pf3D7_02_v3	719345	719520	719465	719466	117	PF3D7_0217500	+	-971	NO
PlasmoDBv26_50-150_ALL_2290	t40_encodePeak1609	Pf3D7_11_v3	799863	800082	799934	799935	145	PF3D7_1121100	-	-374	YES
PlasmoDBv26_50-150_ALL_2291	t40_encodePeak1610	Pf3D7_11_v3	808350	809013	808733	808734	1046	PF3D7_1121400	+	-1476	YES
PlasmoDBv26_50-150_ALL_2292	t35_encodePeak1532	Pf3D7_11_v3	814367	814577	814407	814408	87	PF3D7_1121500	-	-278	YES
PlasmoDBv26_50-150_ALL_2293	t35_encodePeak1533	Pf3D7_11_v3	816874	819103	817805	817806	808	PF3D7_1121600	-	-1484	YES
PlasmoDBv26_50-150_ALL_2294	t30_encodePeak1732	Pf3D7_11_v3	819262	819408	819371	819372	72	PF3D7_1121700	+	-701	YES
PlasmoDBv26_50-150_ALL_2295	t40_encodePeak1612	Pf3D7_11_v3	830547	830782	830697	830698	45	PF3D7_1121800	-	-1385	NO
PlasmoDBv26_50-150_ALL_2296	t40_encodePeak1613	Pf3D7_11_v3	831009	831859	831807	831808	193	PF3D7_1121800	-	-2495	YES
PlasmoDBv26_50-150_ALL_2297	t40_encodePeak1614	Pf3D7_11_v3	832374	832639	832420	832421	54	PF3D7_1121800	-	-3108	NO
PlasmoDBv26_50-150_ALL_2298	t40_encodePeak1615	Pf3D7_11_v3	833123	833392	833277	833278	71	PF3D7_1121800	-	-3965	NO
PlasmoDBv26_50-150_ALL_2299	t40_encodePeak1616	Pf3D7_11_v3	833606	833781	833755	833756	54	PF3D7_1121800	-	-4443	NO
PlasmoDBv26_50-150_ALL_23	t40_encodePeak16	Pf3D7_01_v3	201378	201565	201428	201429	78	PF3D7_0104400	+	-1107	YES
PlasmoDBv26_50-150_ALL_230	t40_encodePeak158	Pf3D7_02_v3	722376	722568	722435	722436	130	NA	NA	NA	YES
PlasmoDBv26_50-150_ALL_2300	t40_encodePeak1617	Pf3D7_11_v3	834272	835538	835160	835161	93	PF3D7_1121800	-	-5848	YES
PlasmoDBv26_50-150_ALL_2301	t40_encodePeak1618	Pf3D7_11_v3	838088	838266	838130	838131	100	PF3D7_1121900	-	-665	NO
PlasmoDBv26_50-150_ALL_2302	t40_encodePeak1619	Pf3D7_11_v3	845752	846002	845835	845836	296	PF3D7_1122200	-	-289	YES
PlasmoDBv26_50-150_ALL_2303	t30_encodePeak1734	Pf3D7_11_v3	848647	848880	848824	848825	63	PF3D7_1122400	+	-510	YES
PlasmoDBv26_50-150_ALL_2304	t40_encodePeak1620	Pf3D7_11_v3	869387	869998	869550	869551	116	PF3D7_1122700	-	-399	YES
PlasmoDBv26_50-150_ALL_2305	t25_encodePeak1168	Pf3D7_11_v3	903839	904268	904012	904013	219	PF3D7_1123000	-	-643	YES
PlasmoDBv26_50-150_ALL_2306	t40_encodePeak1621	Pf3D7_11_v3	906006	906835	906320	906321	245	PF3D7_1123000	-	-2951	YES
PlasmoDBv26_50-150_ALL_2307	t40_encodePeak1622	Pf3D7_11_v3	916828	917015	916981	916982	60	PF3D7_1123200	+	-1246	YES
PlasmoDBv26_50-150_ALL_2308	t30_encodePeak1736	Pf3D7_11_v3	924255	925124	924702	924703	165	PF3D7_1123400	+	-1025	YES
PlasmoDBv26_50-150_ALL_2309	t25_encodePeak1170	Pf3D7_11_v3	934701	935616	935290	935291	501	PF3D7_1123600	+	-793	YES
PlasmoDBv26_50-150_ALL_231	t30_encodePeak162	Pf3D7_02_v3	732911	733048	732973	732974	156	PF3D7_0217700	-	-662	YES
PlasmoDBv26_50-150_ALL_2310	t30_encodePeak1738	Pf3D7_11_v3	938494	938629	938596	938597	62	PF3D7_1123700	+	-353	YES
PlasmoDBv26_50-150_ALL_2311	t30_encodePeak1739	Pf3D7_11_v3	939793	939924	939890	939891	88	PF3D7_1123800	+	-636	YES
PlasmoDBv26_50-150_ALL_2312	t30_encodePeak1740	Pf3D7_11_v3	944493	944892	944566	944567	176	PF3D7_1123900	+	-903	YES
PlasmoDBv26_50-150_ALL_2313	t30_encodePeak1741	Pf3D7_11_v3	946607	946837	946744	946745	74	PF3D7_1124000	+	-1846	YES
PlasmoDBv26_50-150_ALL_2314	t35_encodePeak1545	Pf3D7_11_v3	947022	947448	947069	947070	135	PF3D7_1124000	+	-1521	YES
PlasmoDBv26_50-150_ALL_2315	t30_encodePeak1742	Pf3D7_11_v3	956592	957119	956749	956750	166	PF3D7_1124100	-	-407	YES
PlasmoDBv26_50-150_ALL_2316	t40_encodePeak1627	Pf3D7_11_v3	959437	959620	959547	959548	539	PF3D7_1124200	-	-349	YES
PlasmoDBv26_50-150_ALL_2317	t25_encodePeak1174	Pf3D7_11_v3	960447	961023	960861	960862	363	PF3D7_1124300	+	-1294	YES
PlasmoDBv26_50-150_ALL_2318	t30_encodePeak1744	Pf3D7_11_v3	966091	966210	966167	966168	72	PF3D7_1124400	-	-808	YES
PlasmoDBv26_50-150_ALL_2319	t35_encodePeak1547	Pf3D7_11_v3	972862	973787	973069	973070	469	PF3D7_1124600	-	-1694	YES
PlasmoDBv26_50-150_ALL_232	t25_encodePeak93	Pf3D7_02_v3	733212	733698	733439	733440	627	PF3D7_0217800	+	-832	YES
PlasmoDBv26_50-150_ALL_2320	t25_encodePeak1176	Pf3D7_11_v3	975987	976364	976148	976149	363	PF3D7_1124700	-	-611	YES
PlasmoDBv26_50-150_ALL_2321	t25_encodePeak1177	Pf3D7_11_v3	978139	978653	978249	978250	263	PF3D7_1124800	-	-314	YES
PlasmoDBv26_50-150_ALL_2322	t35_encodePeak1549	Pf3D7_11_v3	979261	979563	979387	979388	188	PF3D7_1124800	-	-1452	YES
PlasmoDBv26_50-150_ALL_2323	t25_encodePeak1178	Pf3D7_11_v3	980766	981704	981417	981418	614	PF3D7_1124900	+	-527	YES
PlasmoDBv26_50-150_ALL_2324	t35_encodePeak1551	Pf3D7_11_v3	985799	985971	985862	985863	161	PF3D7_1125000	-	-244	YES
PlasmoDBv26_50-150_ALL_2325	t25_encodePeak1179	Pf3D7_11_v3	991107	991578	991158	991159	175	PF3D7_1125300	+	-704	YES
PlasmoDBv26_50-150_ALL_2326	t25_encodePeak1180	Pf3D7_11_v3	999797	1000457	1000071	1000072	549	PF3D7_1125400	-	-525	YES
PlasmoDBv26_50-150_ALL_2327	t20_encodePeak746	Pf3D7_11_v3	1002040	1002809	1002522	1002523	674	PF3D7_1125500	-	-961	YES
PlasmoDBv26_50-150_ALL_2328	t35_encodePeak1555	Pf3D7_11_v3	1003831	1004012	1003865	1003866	126	PF3D7_1125600	-	-172	YES
PlasmoDBv26_50-150_ALL_2329	t05_encodePeak288	Pf3D7_11_v3	1012059	1012370	1012085	1012086	47	PF3D7_1125800	-	-1233	YES
PlasmoDBv26_50-150_ALL_233	t40_encodePeak160	Pf3D7_02_v3	737819	738615	738020	738021	471	PF3D7_0218000	+	-839	YES
PlasmoDBv26_50-150_ALL_2330	t30_encodePeak1756	Pf3D7_11_v3	1017544	1018053	1017749	1017750	248	PF3D7_1126000	-	-375	YES
PlasmoDBv26_50-150_ALL_2331	t30_encodePeak1757	Pf3D7_11_v3	1022670	1023184	1023130	1023131	77	PF3D7_1126100	-	-636	YES
PlasmoDBv26_50-150_ALL_2332	t40_encodePeak1637	Pf3D7_11_v3	1024789	1025916	1025377	1025378	1194	PF3D7_1126200	-	-882	YES
PlasmoDBv26_50-150_ALL_2333	t30_encodePeak1760	Pf3D7_11_v3	1029997	1030414	1030248	1030249	197	PF3D7_1126400	+	-430	YES
PlasmoDBv26_50-150_ALL_2334	t20_encodePeak749	Pf3D7_11_v3	1031735	1032359	1032089	1032090	654	PF3D7_1126500	+	-972	YES
PlasmoDBv26_50-150_ALL_2335	t40_encodePeak1639	Pf3D7_11_v3	1047092	1047457	1047266	1047267	213	PF3D7_1126700	-	-1180	YES
PlasmoDBv26_50-150_ALL_2336	t25_encodePeak1186	Pf3D7_11_v3	1054565	1054883	1054736	1054737	380	PF3D7_1126900	-	-404	YES
PlasmoDBv26_50-150_ALL_2337	t30_encodePeak1763	Pf3D7_11_v3	1055226	1055331	1055318	1055319	35	PF3D7_1126900	-	-986	YES
PlasmoDBv26_50-150_ALL_2338	t25_encodePeak1187	Pf3D7_11_v3	1058435	1059028	1058949	1058950	193	PF3D7_1127000	-	-896	YES
PlasmoDBv26_50-150_ALL_2339	t35_encodePeak1564	Pf3D7_11_v3	1061232	1061429	1061365	1061366	217	PF3D7_1127100	-	-583	YES
PlasmoDBv26_50-150_ALL_234	t40_encodePeak161	Pf3D7_02_v3	740404	740585	740523	740524	137	PF3D7_0218100	+	-490	YES
PlasmoDBv26_50-150_ALL_2340	t30_encodePeak1766	Pf3D7_11_v3	1064707	1065197	1064891	1064892	482	PF3D7_1127300	-	-341	YES
PlasmoDBv26_50-150_ALL_2341	t30_encodePeak1767	Pf3D7_11_v3	1070707	1070832	1070769	1070770	117	PF3D7_1127600	+	-982	YES
PlasmoDBv26_50-150_ALL_2342	t30_encodePeak1768	Pf3D7_11_v3	1071144	1071451	1071406	1071407	74	PF3D7_1127600	+	-345	YES
PlasmoDBv26_50-150_ALL_2343	t25_encodePeak1189	Pf3D7_11_v3	1081955	1082373	1082172	1082173	557	PF3D7_1127800	-	-623	YES
PlasmoDBv26_50-150_ALL_2344	t30_encodePeak1770	Pf3D7_11_v3	1085887	1086257	1086077	1086078	174	PF3D7_1127900	-	-1016	YES
PlasmoDBv26_50-150_ALL_2345	t30_encodePeak1771	Pf3D7_11_v3	1096406	1096659	1096458	1096459	143	PF3D7_1128100	-	-528	NO
PlasmoDBv26_50-150_ALL_2346	t25_encodePeak1192	Pf3D7_11_v3	1106869	1107050	1106950	1106951	316	PF3D7_1128400	-	-446	YES
PlasmoDBv26_50-150_ALL_2347	t40_encodePeak1644	Pf3D7_11_v3	1116438	1117665	1117154	1117155	1056	PF3D7_1128900	+	-1094	YES
PlasmoDBv26_50-150_ALL_2348	t35_encodePeak1571	Pf3D7_11_v3	1121130	1121681	1121298	1121299	462	PF3D7_1129000	+	-631	YES
PlasmoDBv26_50-150_ALL_2349	t25_encodePeak1194	Pf3D7_11_v3	1123961	1124561	1124396	1124397	362	PF3D7_1129100	+	-1555	YES
PlasmoDBv26_50-150_ALL_235	t40_encodePeak162	Pf3D7_02_v3	741501	741641	741545	741546	58	NA	NA	NA	NO
PlasmoDBv26_50-150_ALL_2350	t30_encodePeak1775	Pf3D7_11_v3	1124819	1124987	1124834	1124835	55	PF3D7_1129100	+	-1117	NO
PlasmoDBv26_50-150_ALL_2351	t30_encodePeak1776	Pf3D7_11_v3	1125279	1125652	1125479	1125480	264	PF3D7_1129100	+	-472	YES
PlasmoDBv26_50-150_ALL_2352	t35_encodePeak1574	Pf3D7_11_v3	1127972	1128526	1128422	1128423	185	PF3D7_1129200	+	-351	YES
PlasmoDBv26_50-150_ALL_2353	t40_encodePeak1648	Pf3D7_11_v3	1137230	1137639	1137356	1137357	468	PF3D7_1129300	-	-523	YES
PlasmoDBv26_50-150_ALL_2354	t30_encodePeak1778	Pf3D7_11_v3	1151029	1152019	1151901	1151902	291	PF3D7_1129800	+	-477	YES
PlasmoDBv26_50-150_ALL_2355	t25_encodePeak1198	Pf3D7_11_v3	1154762	1155727	1155118	1155119	494	PF3D7_1129900	+	-1318	YES
PlasmoDBv26_50-150_ALL_2356	t35_encodePeak1577	Pf3D7_11_v3	1155943	1156079	1156069	1156070	39	PF3D7_1129900	+	-367	NO
PlasmoDBv26_50-150_ALL_2357	t30_encodePeak1781	Pf3D7_11_v3	1162152	1162907	1162819	1162820	112	PF3D7_1130000	-	-632	YES
PlasmoDBv26_50-150_ALL_2358	t35_encodePeak1579	Pf3D7_11_v3	1163168	1163329	1163301	1163302	39	NA	NA	NA	YES
PlasmoDBv26_50-150_ALL_2359	t35_encodePeak1580	Pf3D7_11_v3	1163669	1164361	1164219	1164220	792	PF3D7_1130100	-	-863	YES
PlasmoDBv26_50-150_ALL_236	t35_encodePeak145	Pf3D7_02_v3	746184	746441	746223	746224	108	PF3D7_0218200	-	-512	YES
PlasmoDBv26_50-150_ALL_2360	t35_encodePeak1581	Pf3D7_11_v3	1167596	1168479	1168049	1168050	254	PF3D7_1130400	+	-829	YES
PlasmoDBv26_50-150_ALL_2361	t35_encodePeak1582	Pf3D7_11_v3	1170953	1171380	1171180	1171181	181	PF3D7_1130500	+	-499	YES
PlasmoDBv26_50-150_ALL_2362	t25_encodePeak1201	Pf3D7_11_v3	1175725	1176019	1175871	1175872	65	PF3D7_1130600	+	-569	NO
PlasmoDBv26_50-150_ALL_2363	t30_encodePeak1786	Pf3D7_11_v3	1185953	1186434	1186350	1186351	174	PF3D7_1130700	-	-735	YES
PlasmoDBv26_50-150_ALL_2364	t30_encodePeak1787	Pf3D7_11_v3	1189213	1189452	1189276	1189277	137	NA	NA	NA	YES
PlasmoDBv26_50-150_ALL_2365	t30_encodePeak1788	Pf3D7_11_v3	1195528	1195807	1195758	1195759	49	PF3D7_1131000	-	-723	YES
PlasmoDBv26_50-150_ALL_2366	t40_encodePeak1655	Pf3D7_11_v3	1198908	1199134	1199082	1199083	115	PF3D7_1131200	+	-170	YES
PlasmoDBv26_50-150_ALL_2367	t30_encodePeak1789	Pf3D7_11_v3	1199939	1200166	1199981	1199982	66	NA	NA	NA	YES
PlasmoDBv26_50-150_ALL_2368	t25_encodePeak1203	Pf3D7_11_v3	1200299	1200486	1200375	1200376	84	NA	NA	NA	YES
PlasmoDBv26_50-150_ALL_2369	t35_encodePeak1585	Pf3D7_11_v3	1203762	1204014	1203887	1203888	50	PF3D7_1131300	-	-269	YES
PlasmoDBv26_50-150_ALL_237	t30_encodePeak166	Pf3D7_02_v3	746601	746750	746705	746706	61	PF3D7_0218200	-	-994	YES
PlasmoDBv26_50-150_ALL_2370	t30_encodePeak1792	Pf3D7_11_v3	1204199	1204345	1204312	1204313	47	NA	NA	NA	YES
PlasmoDBv26_50-150_ALL_2371	t30_encodePeak1793	Pf3D7_11_v3	1233130	1233585	1233353	1233354	194	PF3D7_1131800	-	-1404	YES
PlasmoDBv26_50-150_ALL_2372	t40_encodePeak1656	Pf3D7_11_v3	1238879	1239459	1238928	1238929	264	PF3D7_1132000	+	-971	YES
PlasmoDBv26_50-150_ALL_2373	t30_encodePeak1796	Pf3D7_11_v3	1250397	1250966	1250791	1250792	378	PF3D7_1132200	-	-560	YES
PlasmoDBv26_50-150_ALL_2374	t35_encodePeak1589	Pf3D7_11_v3	1252215	1252691	1252558	1252559	463	PF3D7_1132300	+	-514	YES
PlasmoDBv26_50-150_ALL_2375	t40_encodePeak1658	Pf3D7_11_v3	1258726	1258851	1258836	1258837	43	NA	NA	NA	YES
PlasmoDBv26_50-150_ALL_2376	t25_encodePeak1209	Pf3D7_11_v3	1260155	1260693	1260454	1260455	217	PF3D7_1132400	-	-784	YES
PlasmoDBv26_50-150_ALL_2377	t35_encodePeak1591	Pf3D7_11_v3	1267973	1268184	1268115	1268116	169	PF3D7_1132700	+	-339	YES
PlasmoDBv26_50-150_ALL_2378	t40_encodePeak1661	Pf3D7_11_v3	1270124	1270489	1270260	1270261	98	PF3D7_1132800	+	-943	YES
PlasmoDBv26_50-150_ALL_2379	t40_encodePeak1662	Pf3D7_11_v3	1270682	1270841	1270775	1270776	204	PF3D7_1132800	+	-428	YES
PlasmoDBv26_50-150_ALL_238	t30_encodePeak167	Pf3D7_02_v3	746915	747285	747064	747065	483	PF3D7_0218200	-	-1353	YES
PlasmoDBv26_50-150_ALL_2380	t40_encodePeak1663	Pf3D7_11_v3	1274804	1275118	1274884	1274885	307	PF3D7_1133000	+	-689	YES
PlasmoDBv26_50-150_ALL_2381	t25_encodePeak1211	Pf3D7_11_v3	1276468	1276891	1276719	1276720	579	PF3D7_1133100	+	-626	YES
PlasmoDBv26_50-150_ALL_2382	t35_encodePeak1596	Pf3D7_11_v3	1288050	1288507	1288365	1288366	944	PF3D7_1133200	-	-733	YES
PlasmoDBv26_50-150_ALL_2383	t40_encodePeak1665	Pf3D7_11_v3	1289658	1289882	1289825	1289826	219	PF3D7_1133300	+	-675	YES
PlasmoDBv26_50-150_ALL_2384	t30_encodePeak1804	Pf3D7_11_v3	1301718	1302813	1301966	1301967	559	PF3D7_1133700	+	-206	YES
PlasmoDBv26_50-150_ALL_2385	t40_encodePeak1668	Pf3D7_11_v3	1308039	1308558	1308240	1308241	154	PF3D7_1133800	+	-783	YES
PlasmoDBv26_50-150_ALL_2386	t30_encodePeak1806	Pf3D7_11_v3	1312249	1312744	1312697	1312698	166	PF3D7_1133900	+	-559	YES
PlasmoDBv26_50-150_ALL_2387	t30_encodePeak1807	Pf3D7_11_v3	1318084	1318298	1318196	1318197	185	PF3D7_1134000	+	-1917	YES
PlasmoDBv26_50-150_ALL_2388	t25_encodePeak1216	Pf3D7_11_v3	1318480	1319267	1319076	1319077	492	PF3D7_1134000	+	-1037	YES
PlasmoDBv26_50-150_ALL_2389	t25_encodePeak1217	Pf3D7_11_v3	1325857	1326168	1325974	1325975	279	PF3D7_1134200	+	-772	YES
PlasmoDBv26_50-150_ALL_239	t30_encodePeak168	Pf3D7_02_v3	751923	752447	752305	752306	330	PF3D7_0218400	-	-569	YES
PlasmoDBv26_50-150_ALL_2390	t30_encodePeak1810	Pf3D7_11_v3	1342028	1343354	1343069	1343070	491	PF3D7_1134500	+	-1233	YES
PlasmoDBv26_50-150_ALL_2391	t40_encodePeak1673	Pf3D7_11_v3	1343583	1343863	1343707	1343708	91	PF3D7_1134500	+	-595	YES
PlasmoDBv26_50-150_ALL_2392	t30_encodePeak1812	Pf3D7_11_v3	1358005	1358357	1358154	1358155	92	PF3D7_1134600	-	-2366	YES
PlasmoDBv26_50-150_ALL_2393	t25_encodePeak1220	Pf3D7_11_v3	1364764	1365170	1364892	1364893	569	PF3D7_1134700	-	-780	YES
PlasmoDBv26_50-150_ALL_2394	t35_encodePeak1609	Pf3D7_11_v3	1366392	1366649	1366620	1366621	54	PF3D7_1134800	+	-565	NO
PlasmoDBv26_50-150_ALL_2395	t30_encodePeak1814	Pf3D7_11_v3	1371388	1371932	1371523	1371524	94	NA	NA	NA	YES
PlasmoDBv26_50-150_ALL_2396	t20_encodePeak770	Pf3D7_11_v3	1377173	1377337	1377220	1377221	96	PF3D7_1135100	-	-560	YES
PlasmoDBv26_50-150_ALL_2397	t40_encodePeak1677	Pf3D7_11_v3	1377989	1378178	1378084	1378085	256	PF3D7_1135100	-	-1424	YES
PlasmoDBv26_50-150_ALL_2398	t30_encodePeak1816	Pf3D7_11_v3	1378358	1378665	1378464	1378465	165	NA	NA	NA	YES
PlasmoDBv26_50-150_ALL_2399	t30_encodePeak1817	Pf3D7_11_v3	1382419	1383017	1382765	1382766	127	PF3D7_1135300	-	-522	YES
PlasmoDBv26_50-150_ALL_24	t30_encodePeak11	Pf3D7_01_v3	201957	202283	202256	202257	56	PF3D7_0104400	+	-279	YES
PlasmoDBv26_50-150_ALL_240	t25_encodePeak96	Pf3D7_02_v3	753931	754806	754725	754726	765	PF3D7_0218600	+	-692	YES
PlasmoDBv26_50-150_ALL_2400	t35_encodePeak1614	Pf3D7_11_v3	1385424	1385700	1385533	1385534	307	PF3D7_1135400	-	-419	YES
PlasmoDBv26_50-150_ALL_2401	t20_encodePeak771	Pf3D7_11_v3	1385958	1386358	1386073	1386074	168	PF3D7_1135400	-	-959	YES
PlasmoDBv26_50-150_ALL_2402	t30_encodePeak1820	Pf3D7_11_v3	1388616	1388719	1388652	1388653	47	NA	NA	NA	NO
PlasmoDBv26_50-150_ALL_2403	t30_encodePeak1821	Pf3D7_11_v3	1389015	1389436	1389155	1389156	59	PF3D7_1135500	-	-247	YES
PlasmoDBv26_50-150_ALL_2404	t40_encodePeak1680	Pf3D7_11_v3	1400963	1401645	1401287	1401288	419	PF3D7_1135900	-	-687	YES
PlasmoDBv26_50-150_ALL_2405	t40_encodePeak1681	Pf3D7_11_v3	1420316	1420651	1420534	1420535	388	PF3D7_1136200	-	-464	YES
PlasmoDBv26_50-150_ALL_2406	t15_encodePeak311	Pf3D7_11_v3	1421719	1421974	1421853	1421854	218	PF3D7_1136300	+	-890	YES
PlasmoDBv26_50-150_ALL_2407	t30_encodePeak1824	Pf3D7_11_v3	1430251	1430786	1430639	1430640	334	PF3D7_1136400	-	-969	YES
PlasmoDBv26_50-150_ALL_2408	t40_encodePeak1683	Pf3D7_11_v3	1437140	1437731	1437353	1437354	616	PF3D7_1136500.1	-	-2184	YES
PlasmoDBv26_50-150_ALL_2409	t40_encodePeak1684	Pf3D7_11_v3	1437899	1438198	1437949	1437950	185	PF3D7_1136500.1	-	-2780	YES
PlasmoDBv26_50-150_ALL_241	t30_encodePeak170	Pf3D7_02_v3	765602	765750	765626	765627	47	PF3D7_0218700	-	-436	NO
PlasmoDBv26_50-150_ALL_2410	t30_encodePeak1827	Pf3D7_11_v3	1439480	1439612	1439490	1439491	44	PF3D7_1136600	+	-2012	YES
PlasmoDBv26_50-150_ALL_2411	t30_encodePeak1828	Pf3D7_11_v3	1440277	1440696	1440400	1440401	276	PF3D7_1136600	+	-1102	YES
PlasmoDBv26_50-150_ALL_2412	t40_encodePeak1685	Pf3D7_11_v3	1452293	1452556	1452393	1452394	121	PF3D7_1136800	-	-944	YES
PlasmoDBv26_50-150_ALL_2413	t30_encodePeak1829	Pf3D7_11_v3	1452799	1453340	1453026	1453027	248	PF3D7_1136800	-	-1577	YES
PlasmoDBv26_50-150_ALL_2414	t30_encodePeak1830	Pf3D7_11_v3	1454446	1454655	1454495	1454496	167	PF3D7_1136900	+	-1655	YES
PlasmoDBv26_50-150_ALL_2415	t35_encodePeak1624	Pf3D7_11_v3	1459803	1460313	1459866	1459867	106	NA	NA	NA	YES
PlasmoDBv26_50-150_ALL_2416	t30_encodePeak1832	Pf3D7_11_v3	1460534	1460856	1460694	1460695	151	NA	NA	NA	YES
PlasmoDBv26_50-150_ALL_2417	t35_encodePeak1626	Pf3D7_11_v3	1461069	1461604	1461356	1461357	1454	NA	NA	NA	YES
PlasmoDBv26_50-150_ALL_2418	t40_encodePeak1690	Pf3D7_11_v3	1465485	1465839	1465724	1465725	660	PF3D7_1137200	-	-667	YES
PlasmoDBv26_50-150_ALL_2419	t30_encodePeak1834	Pf3D7_11_v3	1468894	1469361	1468945	1468946	220	PF3D7_1137300	-	-680	YES
PlasmoDBv26_50-150_ALL_242	t25_encodePeak97	Pf3D7_02_v3	768199	768824	768542	768543	270	PF3D7_0219000	-	-485	YES
PlasmoDBv26_50-150_ALL_2420	t30_encodePeak1835	Pf3D7_11_v3	1472330	1472846	1472643	1472644	166	PF3D7_1137400	-	-767	YES
PlasmoDBv26_50-150_ALL_2421	t35_encodePeak1628	Pf3D7_11_v3	1474317	1474433	1474343	1474344	61	PF3D7_1137500	-	-228	YES
PlasmoDBv26_50-150_ALL_2422	t40_encodePeak1692	Pf3D7_11_v3	1486126	1486622	1486504	1486505	798	PF3D7_1138000	+	-1089	YES
PlasmoDBv26_50-150_ALL_2423	t30_encodePeak1836	Pf3D7_11_v3	1496486	1496694	1496655	1496656	58	PF3D7_1138100	+	-478	YES
PlasmoDBv26_50-150_ALL_2424	t30_encodePeak1837	Pf3D7_11_v3	1500351	1500763	1500390	1500391	116	PF3D7_1138300	-	-820	YES
PlasmoDBv26_50-150_ALL_2425	t40_encodePeak1693	Pf3D7_11_v3	1514438	1514772	1514649	1514650	135	PF3D7_1138400	-	-959	YES
PlasmoDBv26_50-150_ALL_2426	t40_encodePeak1694	Pf3D7_11_v3	1516374	1517020	1516929	1516930	274	PF3D7_1138500	+	-1534	YES
PlasmoDBv26_50-150_ALL_2427	t30_encodePeak1840	Pf3D7_11_v3	1524475	1524636	1524602	1524603	47	PF3D7_1138600	-	-257	NO
PlasmoDBv26_50-150_ALL_2428	t30_encodePeak1841	Pf3D7_11_v3	1540295	1540531	1540472	1540473	290	PF3D7_1138900	+	-331	YES
PlasmoDBv26_50-150_ALL_2429	t40_encodePeak1696	Pf3D7_11_v3	1542247	1542353	1542311	1542312	73	NA	NA	NA	NO
PlasmoDBv26_50-150_ALL_243	t20_encodePeak68	Pf3D7_02_v3	771466	772086	771884	771885	625	PF3D7_0219200	+	-431	YES
PlasmoDBv26_50-150_ALL_2430	t35_encodePeak1634	Pf3D7_11_v3	1544366	1544819	1544765	1544766	240	PF3D7_1139000	+	-1522	YES
PlasmoDBv26_50-150_ALL_2431	t30_encodePeak1843	Pf3D7_11_v3	1545431	1545544	1545484	1545485	95	PF3D7_1139000	+	-803	NO
PlasmoDBv26_50-150_ALL_2432	t20_encodePeak779	Pf3D7_11_v3	1547876	1548028	1547932	1547933	218	PF3D7_1139100	+	-253	NO
PlasmoDBv26_50-150_ALL_2433	t40_encodePeak1698	Pf3D7_11_v3	1548530	1548892	1548725	1548726	154	NA	NA	NA	YES
PlasmoDBv26_50-150_ALL_2434	t30_encodePeak1845	Pf3D7_11_v3	1555722	1555900	1555855	1555856	80	PF3D7_1139200	-	-351	NO
PlasmoDBv26_50-150_ALL_2435	t20_encodePeak781	Pf3D7_11_v3	1565688	1565920	1565824	1565825	127	PF3D7_1139300	-	-780	YES
PlasmoDBv26_50-150_ALL_2436	t30_encodePeak1847	Pf3D7_11_v3	1566090	1566334	1566244	1566245	165	PF3D7_1139300	-	-1200	YES
PlasmoDBv26_50-150_ALL_2437	t20_encodePeak783	Pf3D7_11_v3	1566623	1567258	1566913	1566914	856	PF3D7_1139300	-	-1869	YES
PlasmoDBv26_50-150_ALL_2438	t30_encodePeak1849	Pf3D7_11_v3	1568037	1568165	1568148	1568149	41	PF3D7_1139400	+	-1455	YES
PlasmoDBv26_50-150_ALL_2439	t30_encodePeak1850	Pf3D7_11_v3	1568733	1569341	1568832	1568833	326	PF3D7_1139400	+	-771	YES
PlasmoDBv26_50-150_ALL_244	t40_encodePeak167	Pf3D7_02_v3	774066	775171	774171	774172	428	PF3D7_0219300	-	-418	YES
PlasmoDBv26_50-150_ALL_2440	t35_encodePeak1638	Pf3D7_11_v3	1573702	1574943	1574234	1574235	554	NA	NA	NA	YES
PlasmoDBv26_50-150_ALL_2441	t40_encodePeak1703	Pf3D7_11_v3	1582642	1582996	1582811	1582812	823	NA	NA	NA	YES
PlasmoDBv26_50-150_ALL_2442	t30_encodePeak1852	Pf3D7_11_v3	1584943	1585216	1585154	1585155	95	PF3D7_1139700	-	-643	YES
PlasmoDBv26_50-150_ALL_2443	t35_encodePeak1641	Pf3D7_11_v3	1592573	1593182	1593109	1593110	335	PF3D7_1139900	+	-856	YES
PlasmoDBv26_50-150_ALL_2444	t40_encodePeak1706	Pf3D7_11_v3	1600099	1600353	1600206	1600207	145	PF3D7_1140100	-	-575	YES
PlasmoDBv26_50-150_ALL_2445	t30_encodePeak1855	Pf3D7_11_v3	1603485	1603770	1603643	1603644	439	PF3D7_1140200	-	-566	YES
PlasmoDBv26_50-150_ALL_2446	t40_encodePeak1708	Pf3D7_11_v3	1606484	1607583	1607095	1607096	783	PF3D7_1140400	+	-910	YES
PlasmoDBv26_50-150_ALL_2447	t40_encodePeak1709	Pf3D7_11_v3	1622161	1622399	1622284	1622285	87	PF3D7_1140600	-	-395	NO
PlasmoDBv26_50-150_ALL_2448	t25_encodePeak1244	Pf3D7_11_v3	1632608	1633448	1632800	1632801	645	PF3D7_1140800	+	-1119	YES
PlasmoDBv26_50-150_ALL_2449	t30_encodePeak1857	Pf3D7_11_v3	1658535	1658871	1658790	1658791	109	PF3D7_1141200	-	-813	YES
PlasmoDBv26_50-150_ALL_245	t30_encodePeak174	Pf3D7_02_v3	778177	778658	778546	778547	95	PF3D7_0219500	-	-482	YES
PlasmoDBv26_50-150_ALL_2450	t35_encodePeak1647	Pf3D7_11_v3	1663026	1663396	1663187	1663188	215	PF3D7_1141400	+	-433	YES
PlasmoDBv26_50-150_ALL_2451	t30_encodePeak1859	Pf3D7_11_v3	1667261	1667369	1667274	1667275	42	NA	NA	NA	NO
PlasmoDBv26_50-150_ALL_2452	t30_encodePeak1860	Pf3D7_11_v3	1669260	1669639	1669464	1669465	264	PF3D7_1141600	-	-384	YES
PlasmoDBv26_50-150_ALL_2453	t40_encodePeak1715	Pf3D7_11_v3	1675205	1675882	1675634	1675635	574	PF3D7_1141800	-	-1078	YES
PlasmoDBv26_50-150_ALL_2454	t40_encodePeak1716	Pf3D7_11_v3	1681512	1681637	1681570	1681571	116	NA	NA	NA	YES
PlasmoDBv26_50-150_ALL_2455	t40_encodePeak1717	Pf3D7_11_v3	1690937	1691507	1691058	1691059	637	PF3D7_1142100	-	-975	YES
PlasmoDBv26_50-150_ALL_2456	t30_encodePeak1862	Pf3D7_11_v3	1703937	1705383	1704323	1704324	517	PF3D7_1142400	-	-682	YES
PlasmoDBv26_50-150_ALL_2457	t30_encodePeak1863	Pf3D7_11_v3	1706439	1706587	1706572	1706573	45	NA	NA	NA	YES
PlasmoDBv26_50-150_ALL_2458	t25_encodePeak1247	Pf3D7_11_v3	1706770	1707293	1706940	1706941	484	PF3D7_1142500	-	-368	YES
PlasmoDBv26_50-150_ALL_2459	t20_encodePeak790	Pf3D7_11_v3	1709081	1709905	1709519	1709520	614	PF3D7_1142600	-	-841	YES
PlasmoDBv26_50-150_ALL_246	t30_encodePeak175	Pf3D7_02_v3	782565	782790	782612	782613	206	PF3D7_0219600	-	-481	YES
PlasmoDBv26_50-150_ALL_2460	t35_encodePeak1655	Pf3D7_11_v3	1712487	1712741	1712536	1712537	100	PF3D7_1142700	-	-365	YES
PlasmoDBv26_50-150_ALL_2461	t40_encodePeak1722	Pf3D7_11_v3	1714442	1714728	1714620	1714621	692	PF3D7_1142900	+	-662	YES
PlasmoDBv26_50-150_ALL_2462	t35_encodePeak1656	Pf3D7_11_v3	1716889	1717103	1717019	1717020	155	PF3D7_1143000	+	-526	YES
PlasmoDBv26_50-150_ALL_2463	t05_encodePeak299	Pf3D7_11_v3	1726420	1726938	1726568	1726569	126	PF3D7_1143100	-	-1708	YES
PlasmoDBv26_50-150_ALL_2464	t05_encodePeak300	Pf3D7_11_v3	1727629	1727759	1727690	1727691	68	PF3D7_1143200	+	-2102	YES
PlasmoDBv26_50-150_ALL_2465	t35_encodePeak1657	Pf3D7_11_v3	1728757	1728875	1728866	1728867	44	PF3D7_1143200	+	-926	YES
PlasmoDBv26_50-150_ALL_2466	t40_encodePeak1725	Pf3D7_11_v3	1729153	1729451	1729360	1729361	590	PF3D7_1143200	+	-432	YES
PlasmoDBv26_50-150_ALL_2467	t25_encodePeak1249	Pf3D7_11_v3	1733557	1734558	1733947	1733948	451	PF3D7_1143300	-	-1048	YES
PlasmoDBv26_50-150_ALL_2468	t25_encodePeak1250	Pf3D7_11_v3	1746903	1747081	1747020	1747021	519	PF3D7_1143800	+	-1418	YES
PlasmoDBv26_50-150_ALL_2469	t30_encodePeak1869	Pf3D7_11_v3	1747232	1747389	1747260	1747261	66	PF3D7_1143800	+	-1178	YES
PlasmoDBv26_50-150_ALL_247	t25_encodePeak100	Pf3D7_02_v3	790577	790750	790748	790749	31	PF3D7_0219900	+	-715	NO
PlasmoDBv26_50-150_ALL_2470	t30_encodePeak1870	Pf3D7_11_v3	1747582	1747827	1747627	1747628	72	PF3D7_1143800	+	-811	YES
PlasmoDBv26_50-150_ALL_2471	t30_encodePeak1871	Pf3D7_11_v3	1753820	1754092	1754022	1754023	118	PF3D7_1143900	-	-754	YES
PlasmoDBv26_50-150_ALL_2472	t20_encodePeak793	Pf3D7_11_v3	1754245	1754839	1754471	1754472	725	PF3D7_1144000	+	-966	YES
PlasmoDBv26_50-150_ALL_2473	t30_encodePeak1873	Pf3D7_11_v3	1757310	1757808	1757683	1757684	160	NA	NA	NA	YES
PlasmoDBv26_50-150_ALL_2474	t35_encodePeak1662	Pf3D7_11_v3	1760079	1761001	1760617	1760618	306	PF3D7_1144300	-	-696	YES
PlasmoDBv26_50-150_ALL_2475	t30_encodePeak1875	Pf3D7_11_v3	1767660	1767902	1767814	1767815	81	PF3D7_1144500	+	-513	YES
PlasmoDBv26_50-150_ALL_2476	t30_encodePeak1876	Pf3D7_11_v3	1769922	1770531	1770362	1770363	201	PF3D7_1144600	+	-586	YES
PlasmoDBv26_50-150_ALL_2477	t30_encodePeak1877	Pf3D7_11_v3	1774067	1774211	1774108	1774109	68	PF3D7_1144700	-	-290	YES
PlasmoDBv26_50-150_ALL_2478	t30_encodePeak1878	Pf3D7_11_v3	1776767	1776945	1776794	1776795	41	NA	NA	NA	YES
PlasmoDBv26_50-150_ALL_2479	t40_encodePeak1731	Pf3D7_11_v3	1779411	1779629	1779557	1779558	639	PF3D7_1144900	-	-630	YES
PlasmoDBv26_50-150_ALL_248	t35_encodePeak155	Pf3D7_02_v3	793341	795551	793839	793840	331	PF3D7_0220000	+	-2912	YES
PlasmoDBv26_50-150_ALL_2480	t40_encodePeak1732	Pf3D7_11_v3	1787315	1787767	1787498	1787499	248	PF3D7_1145100	-	-936	YES
PlasmoDBv26_50-150_ALL_2481	t40_encodePeak1733	Pf3D7_11_v3	1797566	1799120	1797967	1797968	834	PF3D7_1145200	-	-2598	YES
PlasmoDBv26_50-150_ALL_2482	t40_encodePeak1734	Pf3D7_11_v3	1799334	1799771	1799662	1799663	170	NA	NA	NA	YES
PlasmoDBv26_50-150_ALL_2483	t40_encodePeak1735	Pf3D7_11_v3	1803726	1805110	1804588	1804589	740	PF3D7_1145400	-	-1039	YES
PlasmoDBv26_50-150_ALL_2484	t20_encodePeak796	Pf3D7_11_v3	1805647	1805792	1805740	1805741	196	PF3D7_1145500	+	-1618	YES
PlasmoDBv26_50-150_ALL_2485	t30_encodePeak1883	Pf3D7_11_v3	1806429	1806732	1806596	1806597	95	PF3D7_1145500	+	-762	YES
PlasmoDBv26_50-150_ALL_2486	t40_encodePeak1736	Pf3D7_11_v3	1813124	1813351	1813233	1813234	164	PF3D7_1145700	+	-185	YES
PlasmoDBv26_50-150_ALL_2487	t40_encodePeak1737	Pf3D7_11_v3	1831471	1831581	1831537	1831538	101	PF3D7_1146300	-	-2484	YES
PlasmoDBv26_50-150_ALL_2488	t40_encodePeak1738	Pf3D7_11_v3	1831740	1832190	1832045	1832046	295	PF3D7_1146600	+	-2355	YES
PlasmoDBv26_50-150_ALL_2489	t40_encodePeak1739	Pf3D7_11_v3	1855721	1856029	1856003	1856004	52	PF3D7_1146900	+	-386	YES
PlasmoDBv26_50-150_ALL_249	t25_encodePeak103	Pf3D7_02_v3	801809	802028	801887	801888	81	PF3D7_0220100	+	-2632	NO
PlasmoDBv26_50-150_ALL_2490	t40_encodePeak1740	Pf3D7_11_v3	1881827	1882023	1881973	1881974	88	PF3D7_1147300	+	-1801	NO
PlasmoDBv26_50-150_ALL_2491	t40_encodePeak1741	Pf3D7_11_v3	1882320	1882568	1882426	1882427	42	PF3D7_1147300	+	-1348	YES
PlasmoDBv26_50-150_ALL_2492	t30_encodePeak1885	Pf3D7_11_v3	1882942	1883117	1882972	1882973	110	PF3D7_1147300	+	-802	YES
PlasmoDBv26_50-150_ALL_2493	t40_encodePeak1742	Pf3D7_11_v3	1889333	1889519	1889457	1889458	111	PF3D7_1147400	-	-319	NO
PlasmoDBv26_50-150_ALL_2494	t30_encodePeak1886	Pf3D7_11_v3	1893196	1893362	1893225	1893226	45	PF3D7_1147500	-	-629	YES
PlasmoDBv26_50-150_ALL_2495	t40_encodePeak1743	Pf3D7_11_v3	1896191	1896431	1896317	1896318	128	PF3D7_1147600	-	-475	YES
PlasmoDBv26_50-150_ALL_2496	t30_encodePeak1887	Pf3D7_11_v3	1896819	1896919	1896888	1896889	52	PF3D7_1147700	+	-315	NO
PlasmoDBv26_50-150_ALL_2497	t30_encodePeak1888	Pf3D7_11_v3	1908206	1908648	1908324	1908325	556	PF3D7_1147900	-	-617	YES
PlasmoDBv26_50-150_ALL_2498	t40_encodePeak1745	Pf3D7_11_v3	1913886	1914384	1914001	1914002	198	PF3D7_1148000	-	-503	YES
PlasmoDBv26_50-150_ALL_2499	t35_encodePeak1677	Pf3D7_11_v3	1915295	1916387	1915864	1915865	509	PF3D7_1148100	+	-527	YES
PlasmoDBv26_50-150_ALL_25	t25_encodePeak9	Pf3D7_01_v3	205548	205727	205633	205634	82	PF3D7_0104500	-	-179	YES
PlasmoDBv26_50-150_ALL_250	t30_encodePeak178	Pf3D7_02_v3	802235	802451	802432	802433	38	PF3D7_0220100	+	-2087	YES
PlasmoDBv26_50-150_ALL_2500	t40_encodePeak1747	Pf3D7_11_v3	1923784	1924072	1923980	1923981	83	PF3D7_1148600	+	-1961	YES
PlasmoDBv26_50-150_ALL_2501	t30_encodePeak1891	Pf3D7_11_v3	1933373	1933733	1933661	1933662	121	NA	NA	NA	YES
PlasmoDBv26_50-150_ALL_2502	t15_encodePeak322	Pf3D7_11_v3	1937286	1937568	1937428	1937429	201	PF3D7_1148700	-	-1847	YES
PlasmoDBv26_50-150_ALL_2503	t25_encodePeak1261	Pf3D7_11_v3	1937709	1938019	1937784	1937785	88	PF3D7_1148700	-	-2203	YES
PlasmoDBv26_50-150_ALL_2504	t10_encodePeak424	Pf3D7_11_v3	1943693	1943817	1943735	1943736	102	PF3D7_1148900	+	-2042	NO
PlasmoDBv26_50-150_ALL_2505	t25_encodePeak1262	Pf3D7_11_v3	1944017	1944648	1944450	1944451	135	PF3D7_1148900	+	-1327	YES
PlasmoDBv26_50-150_ALL_2506	t25_encodePeak1263	Pf3D7_11_v3	1947960	1948800	1948469	1948470	459	PF3D7_1149000	+	-1740	YES
PlasmoDBv26_50-150_ALL_2507	t30_encodePeak1897	Pf3D7_11_v3	1971837	1972238	1971903	1971904	336	PF3D7_1149100.1	+	-496	YES
PlasmoDBv26_50-150_ALL_2508	t10_encodePeak426	Pf3D7_11_v3	1975627	1975906	1975822	1975823	192	PF3D7_1149200	+	-584	YES
PlasmoDBv26_50-150_ALL_2509	t30_encodePeak1899	Pf3D7_11_v3	1980788	1980970	1980918	1980919	129	PF3D7_1149300	+	-1435	YES
PlasmoDBv26_50-150_ALL_251	t30_encodePeak179	Pf3D7_02_v3	808035	808627	808480	808481	88	NA	NA	NA	YES
PlasmoDBv26_50-150_ALL_2510	t30_encodePeak1900	Pf3D7_11_v3	1981617	1981778	1981729	1981730	45	PF3D7_1149300	+	-624	YES
PlasmoDBv26_50-150_ALL_2511	t25_encodePeak1266	Pf3D7_11_v3	1987087	1987964	1987280	1987281	304	PF3D7_1149400	-	-642	YES
PlasmoDBv26_50-150_ALL_2512	t25_encodePeak1267	Pf3D7_11_v3	2000083	2000223	2000130	2000131	67	PF3D7_1149600	+	-937	NO
PlasmoDBv26_50-150_ALL_2513	t05_encodePeak303	Pf3D7_12_v3	5029	6595	6386	6387	121	NA	NA	NA	YES
PlasmoDBv26_50-150_ALL_2514	t05_encodePeak304	Pf3D7_12_v3	6923	7169	7143	7144	51	NA	NA	NA	YES
PlasmoDBv26_50-150_ALL_2515	t40_encodePeak1753	Pf3D7_12_v3	7545	7656	7604	7605	51	NA	NA	NA	YES
PlasmoDBv26_50-150_ALL_2516	t40_encodePeak1754	Pf3D7_12_v3	15051	15247	15163	15164	242	PF3D7_1200100	+	-1809	YES
PlasmoDBv26_50-150_ALL_2517	t20_encodePeak803	Pf3D7_12_v3	58030	58910	58262	58263	865	PF3D7_1200600	-	-1458	YES
PlasmoDBv26_50-150_ALL_2518	t30_encodePeak1903	Pf3D7_12_v3	59498	59645	59513	59514	48	PF3D7_1200600	-	-2709	YES
PlasmoDBv26_50-150_ALL_2519	t20_encodePeak804	Pf3D7_12_v3	65077	65463	65193	65194	363	PF3D7_1200700	-	-858	YES
PlasmoDBv26_50-150_ALL_252	t20_encodePeak71	Pf3D7_02_v3	810771	812727	811243	811244	868	PF3D7_0220200	-	-946	YES
PlasmoDBv26_50-150_ALL_2520	t10_encodePeak429	Pf3D7_12_v3	71114	71539	71141	71142	130	PF3D7_1200800	-	-300	NO
PlasmoDBv26_50-150_ALL_2521	t25_encodePeak1270	Pf3D7_12_v3	72062	72280	72121	72122	104	PF3D7_1200800	-	-1280	YES
PlasmoDBv26_50-150_ALL_2522	t30_encodePeak1907	Pf3D7_12_v3	72712	73000	72744	72745	58	PF3D7_1200800	-	-1903	YES
PlasmoDBv26_50-150_ALL_2523	t30_encodePeak1908	Pf3D7_12_v3	75033	75628	75572	75573	109	PF3D7_1200900	-	-1051	YES
PlasmoDBv26_50-150_ALL_2524	t25_encodePeak1272	Pf3D7_12_v3	79365	80568	79843	79844	590	PF3D7_1201000	-	-777	YES
PlasmoDBv26_50-150_ALL_2525	t20_encodePeak806	Pf3D7_12_v3	84929	85116	85069	85070	131	PF3D7_1201100	-	-619	NO
PlasmoDBv26_50-150_ALL_2526	t20_encodePeak807	Pf3D7_12_v3	85359	85564	85453	85454	248	PF3D7_1201100	-	-1003	YES
PlasmoDBv26_50-150_ALL_2527	t40_encodePeak1757	Pf3D7_12_v3	87421	87568	87507	87508	120	PF3D7_1201200	+	-2426	YES
PlasmoDBv26_50-150_ALL_2528	t40_encodePeak1758	Pf3D7_12_v3	88043	88222	88119	88120	61	PF3D7_1201200	+	-1814	YES
PlasmoDBv26_50-150_ALL_2529	t10_encodePeak430	Pf3D7_12_v3	88465	88957	88914	88915	153	PF3D7_1201200	+	-1019	YES
PlasmoDBv26_50-150_ALL_253	t40_encodePeak172	Pf3D7_02_v3	813235	813460	813333	813334	110	PF3D7_0220200	-	-3036	YES
PlasmoDBv26_50-150_ALL_2530	t30_encodePeak1912	Pf3D7_12_v3	98114	98320	98291	98292	72	PF3D7_1201500	+	-686	YES
PlasmoDBv26_50-150_ALL_2531	t30_encodePeak1913	Pf3D7_12_v3	108529	108921	108724	108725	280	PF3D7_1201900	-	-523	YES
PlasmoDBv26_50-150_ALL_2532	t40_encodePeak1760	Pf3D7_12_v3	113285	113511	113387	113388	72	PF3D7_1202100.1	+	-399	YES
PlasmoDBv26_50-150_ALL_2533	t40_encodePeak1761	Pf3D7_12_v3	117838	118464	118146	118147	324	PF3D7_1202200	-	-698	YES
PlasmoDBv26_50-150_ALL_2534	t35_encodePeak1690	Pf3D7_12_v3	155779	156009	155841	155842	157	PF3D7_1202600	-	-364	YES
PlasmoDBv26_50-150_ALL_2535	t30_encodePeak1917	Pf3D7_12_v3	157575	157806	157746	157747	160	PF3D7_1202700	+	-486	YES
PlasmoDBv26_50-150_ALL_2536	t30_encodePeak1918	Pf3D7_12_v3	160245	160487	160343	160344	66	PF3D7_1202800	+	-372	YES
PlasmoDBv26_50-150_ALL_2537	t35_encodePeak1692	Pf3D7_12_v3	160949	161109	160993	160994	52	NA	NA	NA	NO
PlasmoDBv26_50-150_ALL_2538	t40_encodePeak1763	Pf3D7_12_v3	163023	166583	164339	164340	618	PF3D7_1202900	-	-1618	YES
PlasmoDBv26_50-150_ALL_2539	t30_encodePeak1921	Pf3D7_12_v3	172400	172695	172570	172571	128	PF3D7_1203200	+	-365	YES
PlasmoDBv26_50-150_ALL_254	t35_encodePeak160	Pf3D7_02_v3	815501	816640	816221	816222	728	PF3D7_0220300	-	-1568	YES
PlasmoDBv26_50-150_ALL_2540	t40_encodePeak1767	Pf3D7_12_v3	177261	177453	177314	177315	88	PF3D7_1203300	-	-462	YES
PlasmoDBv26_50-150_ALL_2541	t30_encodePeak1922	Pf3D7_12_v3	184335	184494	184422	184423	82	PF3D7_1203500	-	-455	YES
PlasmoDBv26_50-150_ALL_2542	t35_encodePeak1697	Pf3D7_12_v3	189301	189844	189757	189758	336	PF3D7_1203700	-	-916	YES
PlasmoDBv26_50-150_ALL_2543	t30_encodePeak1924	Pf3D7_12_v3	190389	190875	190568	190569	90	NA	NA	NA	YES
PlasmoDBv26_50-150_ALL_2544	t40_encodePeak1769	Pf3D7_12_v3	193129	193661	193364	193365	127	PF3D7_1203800	-	-252	YES
PlasmoDBv26_50-150_ALL_2545	t30_encodePeak1926	Pf3D7_12_v3	202422	202561	202492	202493	61	PF3D7_1204100	-	-254	YES
PlasmoDBv26_50-150_ALL_2546	t40_encodePeak1770	Pf3D7_12_v3	205211	206008	205886	205887	768	NA	NA	NA	YES
PlasmoDBv26_50-150_ALL_2547	t30_encodePeak1927	Pf3D7_12_v3	206276	207408	206927	206928	269	PF3D7_1204300	-	-952	YES
PlasmoDBv26_50-150_ALL_2548	t30_encodePeak1928	Pf3D7_12_v3	214436	214558	214514	214515	63	PF3D7_1204700	+	-319	YES
PlasmoDBv26_50-150_ALL_2549	t05_encodePeak308	Pf3D7_12_v3	216624	216740	216716	216717	103	PF3D7_1204900	+	-467	YES
PlasmoDBv26_50-150_ALL_255	t30_encodePeak183	Pf3D7_02_v3	829307	830718	830267	830268	327	PF3D7_0220600	+	-921	YES
PlasmoDBv26_50-150_ALL_2550	t35_encodePeak1701	Pf3D7_12_v3	219002	219107	219064	219065	206	PF3D7_1205000	+	-515	NO
PlasmoDBv26_50-150_ALL_2551	t30_encodePeak1929	Pf3D7_12_v3	225252	225356	225313	225314	124	PF3D7_1205100	-	-323	YES
PlasmoDBv26_50-150_ALL_2552	t40_encodePeak1774	Pf3D7_12_v3	228779	228994	228928	228929	85	PF3D7_1205300	+	-1534	YES
PlasmoDBv26_50-150_ALL_2553	t35_encodePeak1702	Pf3D7_12_v3	229663	230080	229830	229831	195	PF3D7_1205300	+	-632	YES
PlasmoDBv26_50-150_ALL_2554	t20_encodePeak816	Pf3D7_12_v3	236555	236729	236646	236647	80	PF3D7_1205400	-	-1001	YES
PlasmoDBv26_50-150_ALL_2555	t40_encodePeak1777	Pf3D7_12_v3	236885	237167	236996	236997	135	PF3D7_1205400	-	-1351	YES
PlasmoDBv26_50-150_ALL_2556	t25_encodePeak1283	Pf3D7_12_v3	237427	237817	237656	237657	143	PF3D7_1205400	-	-2011	YES
PlasmoDBv26_50-150_ALL_2557	t20_encodePeak817	Pf3D7_12_v3	238280	238726	238390	238391	90	PF3D7_1205400	-	-2745	YES
PlasmoDBv26_50-150_ALL_2558	t20_encodePeak818	Pf3D7_12_v3	238951	239471	239184	239185	692	PF3D7_1205400	-	-3539	YES
PlasmoDBv26_50-150_ALL_2559	t40_encodePeak1779	Pf3D7_12_v3	240447	241696	241333	241334	459	PF3D7_1205500	+	-1477	YES
PlasmoDBv26_50-150_ALL_256	t10_encodePeak41	Pf3D7_02_v3	832767	833144	833019	833020	274	PF3D7_0220700	+	-785	YES
PlasmoDBv26_50-150_ALL_2560	t30_encodePeak1936	Pf3D7_12_v3	251657	251891	251728	251729	203	PF3D7_1205600	-	-330	YES
PlasmoDBv26_50-150_ALL_2561	t30_encodePeak1937	Pf3D7_12_v3	255050	255496	255439	255440	146	PF3D7_1205800	+	-927	YES
PlasmoDBv26_50-150_ALL_2562	t25_encodePeak1288	Pf3D7_12_v3	268435	268882	268517	268518	282	PF3D7_1205900	-	-655	YES
PlasmoDBv26_50-150_ALL_2563	t40_encodePeak1781	Pf3D7_12_v3	269044	269311	269081	269082	99	PF3D7_1205900	-	-1219	YES
PlasmoDBv26_50-150_ALL_2564	t40_encodePeak1782	Pf3D7_12_v3	271552	272146	271892	271893	317	PF3D7_1206000	-	-679	YES
PlasmoDBv26_50-150_ALL_2565	t25_encodePeak1289	Pf3D7_12_v3	279623	280432	279957	279958	425	PF3D7_1206200	-	-622	YES
PlasmoDBv26_50-150_ALL_2566	t40_encodePeak1784	Pf3D7_12_v3	289581	289906	289705	289706	123	PF3D7_1206300	-	-404	YES
PlasmoDBv26_50-150_ALL_2567	t30_encodePeak1940	Pf3D7_12_v3	299897	300357	300148	300149	322	PF3D7_1206600	-	-800	YES
PlasmoDBv26_50-150_ALL_2568	t35_encodePeak1712	Pf3D7_12_v3	306024	307085	306677	306678	1190	PF3D7_1206800	+	-1536	YES
PlasmoDBv26_50-150_ALL_2569	t40_encodePeak1787	Pf3D7_12_v3	313925	314111	314064	314065	195	NA	NA	NA	YES
PlasmoDBv26_50-150_ALL_257	t40_encodePeak176	Pf3D7_02_v3	837715	838818	838292	838293	827	PF3D7_0220800	+	-550	YES
PlasmoDBv26_50-150_ALL_2570	t35_encodePeak1714	Pf3D7_12_v3	322547	323168	322619	322620	278	PF3D7_1207000	-	-712	YES
PlasmoDBv26_50-150_ALL_2571	t25_encodePeak1292	Pf3D7_12_v3	326993	327629	327343	327344	259	PF3D7_1207100	-	-486	YES
PlasmoDBv26_50-150_ALL_2572	t30_encodePeak1944	Pf3D7_12_v3	327834	328263	328138	328139	280	PF3D7_1207100	-	-1281	YES
PlasmoDBv26_50-150_ALL_2573	t40_encodePeak1791	Pf3D7_12_v3	341149	341477	341284	341285	499	PF3D7_1207200	-	-3479	YES
PlasmoDBv26_50-150_ALL_2574	t30_encodePeak1946	Pf3D7_12_v3	341687	342771	342007	342008	209	PF3D7_1207400	+	-3914	YES
PlasmoDBv26_50-150_ALL_2575	t30_encodePeak1947	Pf3D7_12_v3	343116	343347	343161	343162	79	PF3D7_1207400	+	-2760	YES
PlasmoDBv26_50-150_ALL_2576	t40_encodePeak1793	Pf3D7_12_v3	347154	347582	347204	347205	98	NA	NA	NA	YES
PlasmoDBv26_50-150_ALL_2577	t30_encodePeak1949	Pf3D7_12_v3	347899	348128	347953	347954	77	PF3D7_1207500	+	-320	YES
PlasmoDBv26_50-150_ALL_2578	t30_encodePeak1950	Pf3D7_12_v3	351228	351668	351623	351624	51	PF3D7_1207600	-	-340	YES
PlasmoDBv26_50-150_ALL_2579	t30_encodePeak1951	Pf3D7_12_v3	360701	361283	361127	361128	226	PF3D7_1208100	+	-772	YES
PlasmoDBv26_50-150_ALL_258	t30_encodePeak185	Pf3D7_02_v3	853740	854530	853877	853878	259	PF3D7_0221200	+	-1088	YES
PlasmoDBv26_50-150_ALL_2580	t30_encodePeak1952	Pf3D7_12_v3	387504	388331	387933	387934	590	PF3D7_1208300	+	-611	YES
PlasmoDBv26_50-150_ALL_2581	t40_encodePeak1794	Pf3D7_12_v3	390259	390389	390347	390348	61	PF3D7_1208400	+	-584	YES
PlasmoDBv26_50-150_ALL_2582	t30_encodePeak1953	Pf3D7_12_v3	401729	401858	401779	401780	136	PF3D7_1208600	+	-520	YES
PlasmoDBv26_50-150_ALL_2583	t40_encodePeak1795	Pf3D7_12_v3	409777	410006	409890	409891	259	PF3D7_1208800	-	-741	YES
PlasmoDBv26_50-150_ALL_2584	t40_encodePeak1796	Pf3D7_12_v3	411016	411159	411093	411094	193	PF3D7_1208800	-	-1944	YES
PlasmoDBv26_50-150_ALL_2585	t40_encodePeak1797	Pf3D7_12_v3	412508	413966	413278	413279	1201	PF3D7_1208900	+	-2125	YES
PlasmoDBv26_50-150_ALL_2586	t30_encodePeak1958	Pf3D7_12_v3	422344	422476	422439	422440	42	PF3D7_1209000	-	-239	YES
PlasmoDBv26_50-150_ALL_2587	t25_encodePeak1301	Pf3D7_12_v3	422505	422686	422542	422543	45	PF3D7_1209000	-	-342	YES
PlasmoDBv26_50-150_ALL_2588	t30_encodePeak1959	Pf3D7_12_v3	426539	426762	426652	426653	177	PF3D7_1209200	+	-619	YES
PlasmoDBv26_50-150_ALL_2589	t40_encodePeak1799	Pf3D7_12_v3	433367	433776	433420	433421	363	PF3D7_1209300	-	-541	YES
PlasmoDBv26_50-150_ALL_259	t10_encodePeak42	Pf3D7_02_v3	871391	871542	871515	871516	43	PF3D7_0221700	-	-392	YES
PlasmoDBv26_50-150_ALL_2590	t40_encodePeak1800	Pf3D7_12_v3	439083	439252	439199	439200	48	PF3D7_1209500.1	+	-511	NO
PlasmoDBv26_50-150_ALL_2591	t30_encodePeak1961	Pf3D7_12_v3	444945	445203	445008	445009	136	PF3D7_1209700	+	-616	YES
PlasmoDBv26_50-150_ALL_2592	t35_encodePeak1728	Pf3D7_12_v3	446755	447076	446931	446932	255	NA	NA	NA	YES
PlasmoDBv26_50-150_ALL_2593	t30_encodePeak1963	Pf3D7_12_v3	448095	448305	448213	448214	436	PF3D7_1209800	-	-264	YES
PlasmoDBv26_50-150_ALL_2594	t35_encodePeak1730	Pf3D7_12_v3	451410	451711	451642	451643	171	PF3D7_1209900	-	-304	YES
PlasmoDBv26_50-150_ALL_2595	t30_encodePeak1965	Pf3D7_12_v3	453931	454477	454015	454016	136	NA	NA	NA	YES
PlasmoDBv26_50-150_ALL_2596	t40_encodePeak1804	Pf3D7_12_v3	456643	456953	456807	456808	93	PF3D7_1210100	-	-572	YES
PlasmoDBv26_50-150_ALL_2597	t30_encodePeak1967	Pf3D7_12_v3	464645	464858	464696	464697	154	PF3D7_1210300	+	-418	YES
PlasmoDBv26_50-150_ALL_2598	t30_encodePeak1968	Pf3D7_12_v3	469542	469698	469667	469668	68	PF3D7_1210400	-	-361	YES
PlasmoDBv26_50-150_ALL_2599	t30_encodePeak1969	Pf3D7_12_v3	476023	476218	476086	476087	129	PF3D7_1210600	-	-630	YES
PlasmoDBv26_50-150_ALL_26	t30_encodePeak13	Pf3D7_01_v3	212564	212854	212634	212635	112	NA	NA	NA	YES
PlasmoDBv26_50-150_ALL_260	t40_encodePeak177	Pf3D7_02_v3	925264	925526	925394	925395	352	PF3D7_0223500	-	-1747	YES
PlasmoDBv26_50-150_ALL_2600	t30_encodePeak1970	Pf3D7_12_v3	476387	476541	476492	476493	75	PF3D7_1210600	-	-1036	YES
PlasmoDBv26_50-150_ALL_2601	t35_encodePeak1733	Pf3D7_12_v3	478623	478787	478778	478779	35	PF3D7_1210700	-	-409	NO
PlasmoDBv26_50-150_ALL_2602	t30_encodePeak1971	Pf3D7_12_v3	480095	480217	480119	480120	51	PF3D7_1210900	+	-473	YES
PlasmoDBv26_50-150_ALL_2603	t25_encodePeak1308	Pf3D7_12_v3	497674	498167	498002	498003	276	PF3D7_1211200	-	-615	YES
PlasmoDBv26_50-150_ALL_2604	t40_encodePeak1807	Pf3D7_12_v3	504203	505018	504550	504551	206	PF3D7_1211400	+	-793	YES
PlasmoDBv26_50-150_ALL_2605	t40_encodePeak1808	Pf3D7_12_v3	520153	520717	520498	520499	300	PF3D7_1211700	+	-1188	YES
PlasmoDBv26_50-150_ALL_2606	t25_encodePeak1310	Pf3D7_12_v3	524996	525727	525649	525650	501	PF3D7_1211800	+	-459	YES
PlasmoDBv26_50-150_ALL_2607	t30_encodePeak1976	Pf3D7_12_v3	525935	526060	526046	526047	38	PF3D7_1211800	+	-62	NO
PlasmoDBv26_50-150_ALL_2608	t30_encodePeak1977	Pf3D7_12_v3	528015	528252	528223	528224	47	NA	NA	NA	NO
PlasmoDBv26_50-150_ALL_2609	t30_encodePeak1978	Pf3D7_12_v3	534085	534288	534252	534253	138	PF3D7_1211900	-	-1454	YES
PlasmoDBv26_50-150_ALL_261	t40_encodePeak178	Pf3D7_02_v3	939037	939205	939186	939187	44	NA	NA	NA	YES
PlasmoDBv26_50-150_ALL_2610	t35_encodePeak1739	Pf3D7_12_v3	536168	536521	536401	536402	177	PF3D7_1212000	-	-487	YES
PlasmoDBv26_50-150_ALL_2611	t20_encodePeak829	Pf3D7_12_v3	540133	540312	540268	540269	147	NA	NA	NA	YES
PlasmoDBv26_50-150_ALL_2612	t40_encodePeak1811	Pf3D7_12_v3	549166	549452	549234	549235	173	PF3D7_1212400	+	-653	YES
PlasmoDBv26_50-150_ALL_2613	t35_encodePeak1741	Pf3D7_12_v3	554519	554990	554563	554564	93	PF3D7_1212500	-	-711	YES
PlasmoDBv26_50-150_ALL_2614	t35_encodePeak1742	Pf3D7_12_v3	556980	557347	557047	557048	178	PF3D7_1212600.1	-	-286	YES
PlasmoDBv26_50-150_ALL_2615	t25_encodePeak1316	Pf3D7_12_v3	563151	564023	563297	563298	153	PF3D7_1212700	-	-1118	YES
PlasmoDBv26_50-150_ALL_2616	t30_encodePeak1984	Pf3D7_12_v3	574056	574681	574304	574305	185	PF3D7_1213000	+	-1235	YES
PlasmoDBv26_50-150_ALL_2617	t25_encodePeak1320	Pf3D7_12_v3	575122	576968	576516	576517	1112	NA	NA	NA	YES
PlasmoDBv26_50-150_ALL_2618	t20_encodePeak834	Pf3D7_12_v3	593231	593882	593600	593601	527	PF3D7_1213800	-	-1167	YES
PlasmoDBv26_50-150_ALL_2619	t25_encodePeak1322	Pf3D7_12_v3	599769	600702	600106	600107	472	PF3D7_1213900	-	-1331	YES
PlasmoDBv26_50-150_ALL_262	t05_encodePeak39	Pf3D7_02_v3	939633	939919	939691	939692	59	NA	NA	NA	YES
PlasmoDBv26_50-150_ALL_2620	t35_encodePeak1749	Pf3D7_12_v3	601815	601945	601888	601889	65	PF3D7_1214000	-	-325	YES
PlasmoDBv26_50-150_ALL_2621	t30_encodePeak1989	Pf3D7_12_v3	610892	611187	611053	611054	222	PF3D7_1214400	-	-285	YES
PlasmoDBv26_50-150_ALL_2622	t30_encodePeak1990	Pf3D7_12_v3	614842	615047	614905	614906	110	PF3D7_1214600	-	-332	YES
PlasmoDBv26_50-150_ALL_2623	t30_encodePeak1991	Pf3D7_12_v3	618093	618604	618133	618134	138	PF3D7_1214900	+	-630	YES
PlasmoDBv26_50-150_ALL_2624	t40_encodePeak1820	Pf3D7_12_v3	620625	620905	620777	620778	161	PF3D7_1215000	+	-347	YES
PlasmoDBv26_50-150_ALL_2625	t30_encodePeak1993	Pf3D7_12_v3	622166	622591	622381	622382	313	PF3D7_1215100	+	-744	YES
PlasmoDBv26_50-150_ALL_2626	t30_encodePeak1994	Pf3D7_12_v3	629881	630191	629950	629951	286	PF3D7_1215300	-	-284	YES
PlasmoDBv26_50-150_ALL_2627	t40_encodePeak1821	Pf3D7_12_v3	633198	633382	633290	633291	80	PF3D7_1215400	-	-280	YES
PlasmoDBv26_50-150_ALL_2628	t40_encodePeak1822	Pf3D7_12_v3	633572	633778	633711	633712	185	PF3D7_1215400	-	-701	YES
PlasmoDBv26_50-150_ALL_2629	t30_encodePeak1997	Pf3D7_12_v3	640932	641094	641028	641029	174	PF3D7_1215900	+	-523	YES
PlasmoDBv26_50-150_ALL_263	t05_encodePeak40	Pf3D7_02_v3	940241	940604	940358	940359	71	NA	NA	NA	YES
PlasmoDBv26_50-150_ALL_2630	t30_encodePeak1998	Pf3D7_12_v3	644134	644292	644239	644240	84	PF3D7_1216000	+	-299	YES
PlasmoDBv26_50-150_ALL_2631	t25_encodePeak1328	Pf3D7_12_v3	647920	648248	648104	648105	598	PF3D7_1216200	+	-784	YES
PlasmoDBv26_50-150_ALL_2632	t35_encodePeak1757	Pf3D7_12_v3	652470	652861	652597	652598	333	PF3D7_1216300	-	-742	YES
PlasmoDBv26_50-150_ALL_2633	t30_encodePeak2001	Pf3D7_12_v3	666754	668934	667851	667852	450	PF3D7_1216900	+	-2595	YES
PlasmoDBv26_50-150_ALL_2634	t30_encodePeak2002	Pf3D7_12_v3	674611	674746	674611	674612	37	NA	NA	NA	YES
PlasmoDBv26_50-150_ALL_2635	t25_encodePeak1332	Pf3D7_12_v3	677853	678037	677934	677935	173	PF3D7_1217100.1	-	-359	YES
PlasmoDBv26_50-150_ALL_2636	t35_encodePeak1760	Pf3D7_12_v3	682288	682526	682422	682423	83	PF3D7_1217300	+	-414	YES
PlasmoDBv26_50-150_ALL_2637	t40_encodePeak1829	Pf3D7_12_v3	689179	689356	689268	689269	236	PF3D7_1217400	-	-398	YES
PlasmoDBv26_50-150_ALL_2638	t40_encodePeak1830	Pf3D7_12_v3	691193	691870	691660	691661	952	PF3D7_1217500	+	-1406	YES
PlasmoDBv26_50-150_ALL_2639	t30_encodePeak2006	Pf3D7_12_v3	699236	699651	699497	699498	90	PF3D7_1217800	-	-485	YES
PlasmoDBv26_50-150_ALL_264	t40_encodePeak180	Pf3D7_02_v3	940923	941243	941045	941046	91	NA	NA	NA	YES
PlasmoDBv26_50-150_ALL_2640	t35_encodePeak1763	Pf3D7_12_v3	705553	705679	705630	705631	116	PF3D7_1218100	+	-596	YES
PlasmoDBv26_50-150_ALL_2641	t30_encodePeak2007	Pf3D7_12_v3	716326	716673	716514	716515	108	PF3D7_1218200	-	-850	YES
PlasmoDBv26_50-150_ALL_2642	t40_encodePeak1833	Pf3D7_12_v3	716876	717052	716907	716908	117	PF3D7_1218300	+	-1047	YES
PlasmoDBv26_50-150_ALL_2643	t30_encodePeak2008	Pf3D7_12_v3	724074	724608	724336	724337	164	PF3D7_1218400	-	-889	YES
PlasmoDBv26_50-150_ALL_2644	t20_encodePeak846	Pf3D7_12_v3	730939	731307	731147	731148	121	PF3D7_1218500	-	-1311	YES
PlasmoDBv26_50-150_ALL_2645	t30_encodePeak2010	Pf3D7_12_v3	735610	735820	735742	735743	118	PF3D7_1218600	-	-784	YES
PlasmoDBv26_50-150_ALL_2646	t40_encodePeak1836	Pf3D7_12_v3	743992	744494	744375	744376	90	PF3D7_1218900	-	-1229	YES
PlasmoDBv26_50-150_ALL_2647	t25_encodePeak1339	Pf3D7_12_v3	744876	745361	745313	745314	161	PF3D7_1219000	+	-688	YES
PlasmoDBv26_50-150_ALL_2648	t40_encodePeak1837	Pf3D7_12_v3	756246	756470	756398	756399	220	PF3D7_1219100	+	-1250	YES
PlasmoDBv26_50-150_ALL_2649	t40_encodePeak1838	Pf3D7_12_v3	756686	757087	756832	756833	173	PF3D7_1219100	+	-816	YES
PlasmoDBv26_50-150_ALL_265	t05_encodePeak42	Pf3D7_02_v3	941582	941775	941725	941726	65	NA	NA	NA	YES
PlasmoDBv26_50-150_ALL_2650	t40_encodePeak1839	Pf3D7_12_v3	775977	776131	776017	776018	71	PF3D7_1219300	-	-1821	YES
PlasmoDBv26_50-150_ALL_2651	t30_encodePeak2015	Pf3D7_12_v3	791685	791869	791739	791740	394	PF3D7_1219600	-	-1067	YES
PlasmoDBv26_50-150_ALL_2652	t30_encodePeak2016	Pf3D7_12_v3	795770	796038	795901	795902	299	PF3D7_1219900	+	-598	YES
PlasmoDBv26_50-150_ALL_2653	t30_encodePeak2017	Pf3D7_12_v3	797474	797861	797524	797525	72	NA	NA	NA	YES
PlasmoDBv26_50-150_ALL_2654	t30_encodePeak2018	Pf3D7_12_v3	801465	801745	801647	801648	213	PF3D7_1220100	+	-896	YES
PlasmoDBv26_50-150_ALL_2655	t40_encodePeak1842	Pf3D7_12_v3	806775	807055	806921	806922	329	PF3D7_1220200	-	-224	YES
PlasmoDBv26_50-150_ALL_2656	t40_encodePeak1843	Pf3D7_12_v3	822381	823079	822628	822629	864	NA	NA	NA	YES
PlasmoDBv26_50-150_ALL_2657	t40_encodePeak1844	Pf3D7_12_v3	823294	823413	823348	823349	58	NA	NA	NA	YES
PlasmoDBv26_50-150_ALL_2658	t20_encodePeak850	Pf3D7_12_v3	829409	829837	829578	829579	151	PF3D7_1220800	-	-1867	YES
PlasmoDBv26_50-150_ALL_2659	t30_encodePeak2022	Pf3D7_12_v3	830261	830506	830459	830460	63	PF3D7_1220800	-	-2748	YES
PlasmoDBv26_50-150_ALL_266	t05_encodePeak43	Pf3D7_02_v3	942217	942390	942222	942223	38	NA	NA	NA	YES
PlasmoDBv26_50-150_ALL_2660	t40_encodePeak1845	Pf3D7_12_v3	832762	833696	832966	832967	423	PF3D7_1220900	-	-915	YES
PlasmoDBv26_50-150_ALL_2661	t40_encodePeak1846	Pf3D7_12_v3	835663	835840	835727	835728	119	PF3D7_1220900	-	-3676	YES
PlasmoDBv26_50-150_ALL_2662	t40_encodePeak1847	Pf3D7_12_v3	845264	845422	845324	845325	136	PF3D7_1221000	-	-1424	YES
PlasmoDBv26_50-150_ALL_2663	t35_encodePeak1775	Pf3D7_12_v3	846037	846614	846349	846350	535	PF3D7_1221100	+	-1087	YES
PlasmoDBv26_50-150_ALL_2664	t40_encodePeak1849	Pf3D7_12_v3	855308	855455	855393	855394	88	PF3D7_1221300	-	-655	YES
PlasmoDBv26_50-150_ALL_2665	t30_encodePeak2025	Pf3D7_12_v3	859292	859457	859325	859326	45	PF3D7_1221500	+	-936	YES
PlasmoDBv26_50-150_ALL_2666	t30_encodePeak2026	Pf3D7_12_v3	859754	859935	859801	859802	72	PF3D7_1221500	+	-460	YES
PlasmoDBv26_50-150_ALL_2667	t30_encodePeak2027	Pf3D7_12_v3	863241	863584	863296	863297	120	PF3D7_1221600	+	-513	YES
PlasmoDBv26_50-150_ALL_2668	t30_encodePeak2028	Pf3D7_12_v3	865319	865635	865585	865586	89	PF3D7_1221700	+	-140	YES
PlasmoDBv26_50-150_ALL_2669	t30_encodePeak2029	Pf3D7_12_v3	868734	868923	868765	868766	49	PF3D7_1221800	+	-494	YES
PlasmoDBv26_50-150_ALL_267	t05_encodePeak44	Pf3D7_03_v3	7419	8974	8670	8671	128	NA	NA	NA	YES
PlasmoDBv26_50-150_ALL_2670	t25_encodePeak1348	Pf3D7_12_v3	875952	876060	876008	876009	148	PF3D7_1221900	-	-1069	YES
PlasmoDBv26_50-150_ALL_2671	t25_encodePeak1349	Pf3D7_12_v3	876263	876591	876421	876422	310	PF3D7_1221900	-	-1482	YES
PlasmoDBv26_50-150_ALL_2672	t30_encodePeak2032	Pf3D7_12_v3	881585	881833	881621	881622	76	PF3D7_1222100	-	-436	NO
PlasmoDBv26_50-150_ALL_2673	t30_encodePeak2033	Pf3D7_12_v3	882276	882713	882640	882641	146	PF3D7_1222200	-	-527	YES
PlasmoDBv26_50-150_ALL_2674	t35_encodePeak1778	Pf3D7_12_v3	886718	887500	886907	886908	605	PF3D7_1222300	-	-876	YES
PlasmoDBv26_50-150_ALL_2675	t30_encodePeak2035	Pf3D7_12_v3	887703	887834	887807	887808	38	PF3D7_1222300	-	-1776	YES
PlasmoDBv26_50-150_ALL_2676	t35_encodePeak1780	Pf3D7_12_v3	888255	888946	888509	888510	643	PF3D7_1222400	+	-2071	YES
PlasmoDBv26_50-150_ALL_2677	t40_encodePeak1854	Pf3D7_12_v3	898108	899289	898353	898354	608	NA	NA	NA	YES
PlasmoDBv26_50-150_ALL_2678	t40_encodePeak1855	Pf3D7_12_v3	903141	903932	903417	903418	226	PF3D7_1222500	-	-2342	YES
PlasmoDBv26_50-150_ALL_2679	t20_encodePeak855	Pf3D7_12_v3	904132	904440	904223	904224	177	PF3D7_1222600	+	-2979	YES
PlasmoDBv26_50-150_ALL_268	t05_encodePeak45	Pf3D7_03_v3	9133	9488	9470	9471	71	NA	NA	NA	YES
PlasmoDBv26_50-150_ALL_2680	t10_encodePeak448	Pf3D7_12_v3	904711	905212	905064	905065	169	PF3D7_1222600	+	-2138	YES
PlasmoDBv26_50-150_ALL_2681	t40_encodePeak1858	Pf3D7_12_v3	916185	916291	916202	916203	54	PF3D7_1222700	+	-2519	YES
PlasmoDBv26_50-150_ALL_2682	t40_encodePeak1859	Pf3D7_12_v3	916818	918011	917525	917526	1175	PF3D7_1222700	+	-1196	YES
PlasmoDBv26_50-150_ALL_2683	t30_encodePeak2041	Pf3D7_12_v3	922858	923052	923015	923016	62	PF3D7_1222900	+	-511	YES
PlasmoDBv26_50-150_ALL_2684	t40_encodePeak1860	Pf3D7_12_v3	926614	926904	926688	926689	83	PF3D7_1223000	-	-440	YES
PlasmoDBv26_50-150_ALL_2685	t40_encodePeak1861	Pf3D7_12_v3	929436	930554	929885	929886	1246	NA	NA	NA	YES
PlasmoDBv26_50-150_ALL_2686	t30_encodePeak2043	Pf3D7_12_v3	931926	932371	932115	932116	111	PF3D7_1223200	+	-801	YES
PlasmoDBv26_50-150_ALL_2687	t30_encodePeak2044	Pf3D7_12_v3	939459	940099	939840	939841	177	PF3D7_1223300	-	-1202	YES
PlasmoDBv26_50-150_ALL_2688	t30_encodePeak2045	Pf3D7_12_v3	961693	961937	961742	961743	54	PF3D7_1223500	-	-774	YES
PlasmoDBv26_50-150_ALL_2689	t35_encodePeak1790	Pf3D7_12_v3	968101	968761	968335	968336	587	PF3D7_1223700	+	-644	YES
PlasmoDBv26_50-150_ALL_269	t40_encodePeak184	Pf3D7_03_v3	10509	10677	10542	10543	50	NA	NA	NA	YES
PlasmoDBv26_50-150_ALL_2690	t30_encodePeak2047	Pf3D7_12_v3	973914	974460	973954	973955	201	PF3D7_1224000	+	-417	YES
PlasmoDBv26_50-150_ALL_2691	t30_encodePeak2048	Pf3D7_12_v3	975580	975941	975797	975798	388	NA	NA	NA	YES
PlasmoDBv26_50-150_ALL_2692	t40_encodePeak1865	Pf3D7_12_v3	978870	979068	978934	978935	342	PF3D7_1224100	-	-1046	YES
PlasmoDBv26_50-150_ALL_2693	t35_encodePeak1793	Pf3D7_12_v3	984608	986271	985279	985280	754	PF3D7_1224300	+	-3348	YES
PlasmoDBv26_50-150_ALL_2694	t30_encodePeak2050	Pf3D7_12_v3	987205	987322	987311	987312	36	PF3D7_1224300	+	-1316	NO
PlasmoDBv26_50-150_ALL_2695	t30_encodePeak2051	Pf3D7_12_v3	992934	993870	992974	992975	106	PF3D7_1224400	+	-1280	YES
PlasmoDBv26_50-150_ALL_2696	t30_encodePeak2052	Pf3D7_12_v3	997281	997831	997353	997354	209	PF3D7_1224500	+	-999	YES
PlasmoDBv26_50-150_ALL_2697	t30_encodePeak2053	Pf3D7_12_v3	1002299	1002489	1002394	1002395	86	PF3D7_1224600	-	-450	YES
PlasmoDBv26_50-150_ALL_2698	t30_encodePeak2054	Pf3D7_12_v3	1008832	1009055	1008964	1008965	232	PF3D7_1224800	+	-324	YES
PlasmoDBv26_50-150_ALL_2699	t30_encodePeak2055	Pf3D7_12_v3	1018019	1018244	1018120	1018121	117	PF3D7_1225000	-	-273	YES
PlasmoDBv26_50-150_ALL_27	t35_encodePeak11	Pf3D7_01_v3	214742	214857	214851	214852	38	PF3D7_0104800	+	-924	YES
PlasmoDBv26_50-150_ALL_270	t40_encodePeak185	Pf3D7_03_v3	35004	35274	35150	35151	667	PF3D7_0300100	+	-1814	YES
PlasmoDBv26_50-150_ALL_2700	t30_encodePeak2056	Pf3D7_12_v3	1028530	1028881	1028668	1028669	166	PF3D7_1225200	-	-651	YES
PlasmoDBv26_50-150_ALL_2701	t30_encodePeak2057	Pf3D7_12_v3	1033029	1033291	1033094	1033095	66	PF3D7_1225500	+	-456	YES
PlasmoDBv26_50-150_ALL_2702	t35_encodePeak1798	Pf3D7_12_v3	1045119	1045306	1045293	1045294	50	PF3D7_1225800	+	-701	NO
PlasmoDBv26_50-150_ALL_2703	t35_encodePeak1799	Pf3D7_12_v3	1052823	1053119	1053030	1053031	419	PF3D7_1225900	-	-631	YES
PlasmoDBv26_50-150_ALL_2704	t35_encodePeak1800	Pf3D7_12_v3	1057252	1057629	1057554	1057555	239	PF3D7_1226100	+	-647	YES
PlasmoDBv26_50-150_ALL_2705	t35_encodePeak1802	Pf3D7_12_v3	1064280	1065376	1065213	1065214	316	PF3D7_1226300	+	-582	YES
PlasmoDBv26_50-150_ALL_2706	t30_encodePeak2061	Pf3D7_12_v3	1071547	1071810	1071734	1071735	176	PF3D7_1226400	-	-426	YES
PlasmoDBv26_50-150_ALL_2707	t35_encodePeak1804	Pf3D7_12_v3	1079077	1079398	1079180	1079181	168	PF3D7_1226600	-	-405	YES
PlasmoDBv26_50-150_ALL_2708	t20_encodePeak865	Pf3D7_12_v3	1080294	1080526	1080342	1080343	138	PF3D7_1226700	+	-855	YES
PlasmoDBv26_50-150_ALL_2709	t30_encodePeak2064	Pf3D7_12_v3	1083459	1083623	1083568	1083569	96	PF3D7_1226800	+	-1818	YES
PlasmoDBv26_50-150_ALL_271	t10_encodePeak43	Pf3D7_03_v3	81368	81543	81421	81422	215	PF3D7_0301200	-	-1029	NO
PlasmoDBv26_50-150_ALL_2710	t40_encodePeak1878	Pf3D7_12_v3	1084634	1084734	1084681	1084682	88	PF3D7_1226800	+	-705	NO
PlasmoDBv26_50-150_ALL_2711	t40_encodePeak1879	Pf3D7_12_v3	1087555	1087825	1087753	1087754	96	NA	NA	NA	YES
PlasmoDBv26_50-150_ALL_2712	t35_encodePeak1805	Pf3D7_12_v3	1090761	1091002	1090907	1090908	430	PF3D7_1226900	-	-885	YES
PlasmoDBv26_50-150_ALL_2713	t40_encodePeak1881	Pf3D7_12_v3	1092831	1093074	1092924	1092925	578	PF3D7_1227000	-	-274	YES
PlasmoDBv26_50-150_ALL_2714	t35_encodePeak1807	Pf3D7_12_v3	1096297	1096909	1096496	1096497	405	PF3D7_1227100	-	-726	YES
PlasmoDBv26_50-150_ALL_2715	t40_encodePeak1883	Pf3D7_12_v3	1104312	1104498	1104461	1104462	72	PF3D7_1227300	+	-789	YES
PlasmoDBv26_50-150_ALL_2716	t25_encodePeak1378	Pf3D7_12_v3	1113107	1113237	1113157	1113158	214	PF3D7_1227400	-	-489	YES
PlasmoDBv26_50-150_ALL_2717	t40_encodePeak1885	Pf3D7_12_v3	1121476	1122107	1121664	1121665	207	PF3D7_1227500	-	-572	YES
PlasmoDBv26_50-150_ALL_2718	t40_encodePeak1886	Pf3D7_12_v3	1122260	1123566	1123488	1123489	343	PF3D7_1227600	+	-1299	YES
PlasmoDBv26_50-150_ALL_2719	t25_encodePeak1379	Pf3D7_12_v3	1132508	1132693	1132645	1132646	87	PF3D7_1227700	-	-960	NO
PlasmoDBv26_50-150_ALL_272	t25_encodePeak112	Pf3D7_03_v3	84305	84496	84366	84367	192	PF3D7_0301300	-	-852	YES
PlasmoDBv26_50-150_ALL_2720	t40_encodePeak1887	Pf3D7_12_v3	1133593	1133815	1133650	1133651	320	PF3D7_1227700	-	-1965	YES
PlasmoDBv26_50-150_ALL_2721	t25_encodePeak1380	Pf3D7_12_v3	1137984	1138212	1138089	1138090	375	PF3D7_1227800	-	-442	YES
PlasmoDBv26_50-150_ALL_2722	t30_encodePeak2071	Pf3D7_12_v3	1140528	1140753	1140613	1140614	36	PF3D7_1228000	+	-329	NO
PlasmoDBv26_50-150_ALL_2723	t35_encodePeak1814	Pf3D7_12_v3	1146982	1147181	1147021	1147022	154	PF3D7_1228300	+	-1089	YES
PlasmoDBv26_50-150_ALL_2724	t25_encodePeak1381	Pf3D7_12_v3	1152356	1152635	1152486	1152487	87	PF3D7_1228400	+	-865	YES
PlasmoDBv26_50-150_ALL_2725	t40_encodePeak1889	Pf3D7_12_v3	1163334	1164370	1163634	1163635	1767	PF3D7_1228600	-	-675	YES
PlasmoDBv26_50-150_ALL_2726	t35_encodePeak1816	Pf3D7_12_v3	1179727	1180160	1180036	1180037	173	PF3D7_1228800	-	-851	YES
PlasmoDBv26_50-150_ALL_2727	t30_encodePeak2075	Pf3D7_12_v3	1185854	1186028	1185931	1185932	58	PF3D7_1228900	-	-449	NO
PlasmoDBv26_50-150_ALL_2728	t20_encodePeak869	Pf3D7_12_v3	1201485	1201916	1201686	1201687	703	PF3D7_1229200	+	-1895	YES
PlasmoDBv26_50-150_ALL_2729	t30_encodePeak2077	Pf3D7_12_v3	1202108	1202377	1202322	1202323	184	PF3D7_1229200	+	-1259	YES
PlasmoDBv26_50-150_ALL_273	t25_encodePeak113	Pf3D7_03_v3	86653	87187	86836	86837	392	PF3D7_0301400	-	-706	YES
PlasmoDBv26_50-150_ALL_2730	t40_encodePeak1893	Pf3D7_12_v3	1204444	1204732	1204586	1204587	684	NA	NA	NA	YES
PlasmoDBv26_50-150_ALL_2731	t30_encodePeak2079	Pf3D7_12_v3	1208236	1208616	1208473	1208474	174	PF3D7_1229400	+	-438	YES
PlasmoDBv26_50-150_ALL_2732	t30_encodePeak2080	Pf3D7_12_v3	1211022	1211287	1211169	1211170	185	PF3D7_1229500	+	-618	NO
PlasmoDBv26_50-150_ALL_2733	t40_encodePeak1895	Pf3D7_12_v3	1227486	1227851	1227699	1227700	199	PF3D7_1229800	-	-1235	YES
PlasmoDBv26_50-150_ALL_2734	t35_encodePeak1820	Pf3D7_12_v3	1233092	1233235	1233142	1233143	103	PF3D7_1229900.1	-	-138	YES
PlasmoDBv26_50-150_ALL_2735	t40_encodePeak1896	Pf3D7_12_v3	1258630	1258982	1258870	1258871	474	PF3D7_1230700	+	-749	YES
PlasmoDBv26_50-150_ALL_2736	t30_encodePeak2083	Pf3D7_12_v3	1262690	1263190	1262732	1262733	149	PF3D7_1230800	+	-928	YES
PlasmoDBv26_50-150_ALL_2737	t10_encodePeak459	Pf3D7_12_v3	1266270	1266440	1266330	1266331	124	PF3D7_1230900	+	-1037	YES
PlasmoDBv26_50-150_ALL_2738	t30_encodePeak2084	Pf3D7_12_v3	1275162	1275541	1275286	1275287	428	PF3D7_1231100	+	-970	YES
PlasmoDBv26_50-150_ALL_2739	t40_encodePeak1898	Pf3D7_12_v3	1279923	1280073	1280038	1280039	50	PF3D7_1231200	-	-428	NO
PlasmoDBv26_50-150_ALL_274	t20_encodePeak78	Pf3D7_03_v3	89897	90631	89987	89988	89	PF3D7_0301500	-	-757	YES
PlasmoDBv26_50-150_ALL_2740	t40_encodePeak1899	Pf3D7_12_v3	1280297	1280689	1280631	1280632	125	PF3D7_1231200	-	-1021	YES
PlasmoDBv26_50-150_ALL_2741	t40_encodePeak1900	Pf3D7_12_v3	1282051	1282554	1282256	1282257	83	PF3D7_1231200	-	-2646	YES
PlasmoDBv26_50-150_ALL_2742	t40_encodePeak1901	Pf3D7_12_v3	1283199	1283488	1283430	1283431	54	PF3D7_1231200	-	-3820	NO
PlasmoDBv26_50-150_ALL_2743	t40_encodePeak1902	Pf3D7_12_v3	1283642	1284159	1283698	1283699	71	PF3D7_1231200	-	-4088	NO
PlasmoDBv26_50-150_ALL_2744	t40_encodePeak1903	Pf3D7_12_v3	1284405	1284530	1284507	1284508	39	PF3D7_1231200	-	-4897	NO
PlasmoDBv26_50-150_ALL_2745	t40_encodePeak1904	Pf3D7_12_v3	1284716	1285698	1285110	1285111	149	PF3D7_1231200	-	-5500	YES
PlasmoDBv26_50-150_ALL_2746	t40_encodePeak1905	Pf3D7_12_v3	1285909	1286075	1286057	1286058	46	PF3D7_1231200	-	-6447	NO
PlasmoDBv26_50-150_ALL_2747	t25_encodePeak1391	Pf3D7_12_v3	1298723	1299109	1299008	1299009	76	PF3D7_1231500	+	-599	YES
PlasmoDBv26_50-150_ALL_2748	t35_encodePeak1826	Pf3D7_12_v3	1304660	1304894	1304795	1304796	154	PF3D7_1231600	-	-192	YES
PlasmoDBv26_50-150_ALL_2749	t30_encodePeak2088	Pf3D7_12_v3	1305142	1305286	1305233	1305234	84	PF3D7_1231600	-	-630	YES
PlasmoDBv26_50-150_ALL_275	t30_encodePeak189	Pf3D7_03_v3	94065	94278	94198	94199	179	PF3D7_0301600	-	-736	YES
PlasmoDBv26_50-150_ALL_2750	t30_encodePeak2089	Pf3D7_12_v3	1307480	1307858	1307690	1307691	201	PF3D7_1231700	-	-723	YES
PlasmoDBv26_50-150_ALL_2751	t30_encodePeak2090	Pf3D7_12_v3	1308135	1308240	1308158	1308159	51	PF3D7_1231700	-	-1191	YES
PlasmoDBv26_50-150_ALL_2752	t40_encodePeak1908	Pf3D7_12_v3	1308417	1308605	1308476	1308477	97	PF3D7_1231700	-	-1509	YES
PlasmoDBv26_50-150_ALL_2753	t20_encodePeak872	Pf3D7_12_v3	1309199	1309896	1309273	1309274	310	PF3D7_1231700	-	-2306	YES
PlasmoDBv26_50-150_ALL_2754	t30_encodePeak2094	Pf3D7_12_v3	1310843	1311688	1311381	1311382	278	PF3D7_1231800	+	-3314	YES
PlasmoDBv26_50-150_ALL_2755	t40_encodePeak1911	Pf3D7_12_v3	1311950	1312379	1312295	1312296	99	PF3D7_1231800	+	-2400	YES
PlasmoDBv26_50-150_ALL_2756	t40_encodePeak1912	Pf3D7_12_v3	1312653	1313378	1313237	1313238	393	PF3D7_1231800	+	-1458	YES
PlasmoDBv26_50-150_ALL_2757	t30_encodePeak2097	Pf3D7_12_v3	1320945	1321437	1321380	1321381	243	PF3D7_1231900	+	-599	YES
PlasmoDBv26_50-150_ALL_2758	t40_encodePeak1913	Pf3D7_12_v3	1325583	1325783	1325715	1325716	132	NA	NA	NA	NO
PlasmoDBv26_50-150_ALL_2759	t30_encodePeak2098	Pf3D7_12_v3	1327579	1327876	1327776	1327777	83	PF3D7_1232000	-	-438	YES
PlasmoDBv26_50-150_ALL_276	t25_encodePeak117	Pf3D7_03_v3	98703	100560	99350	99351	352	PF3D7_0301700	-	-1444	YES
PlasmoDBv26_50-150_ALL_2760	t35_encodePeak1834	Pf3D7_12_v3	1331806	1332437	1332294	1332295	402	PF3D7_1232200	+	-839	YES
PlasmoDBv26_50-150_ALL_2761	t30_encodePeak2100	Pf3D7_12_v3	1335682	1335962	1335817	1335818	66	PF3D7_1232300	+	-454	YES
PlasmoDBv26_50-150_ALL_2762	t40_encodePeak1916	Pf3D7_12_v3	1343651	1343949	1343788	1343789	191	PF3D7_1232600	+	-474	YES
PlasmoDBv26_50-150_ALL_2763	t40_encodePeak1917	Pf3D7_12_v3	1345532	1345795	1345639	1345640	404	PF3D7_1232700	+	-412	YES
PlasmoDBv26_50-150_ALL_2764	t30_encodePeak2102	Pf3D7_12_v3	1351532	1351889	1351609	1351610	84	NA	NA	NA	YES
PlasmoDBv26_50-150_ALL_2765	t30_encodePeak2103	Pf3D7_12_v3	1354367	1354930	1354446	1354447	130	PF3D7_1232900	-	-343	YES
PlasmoDBv26_50-150_ALL_2766	t25_encodePeak1399	Pf3D7_12_v3	1357961	1358248	1358125	1358126	194	PF3D7_1233000	-	-398	YES
PlasmoDBv26_50-150_ALL_2767	t40_encodePeak1919	Pf3D7_12_v3	1373539	1373925	1373731	1373732	290	PF3D7_1233300	+	-1614	YES
PlasmoDBv26_50-150_ALL_2768	t30_encodePeak2105	Pf3D7_12_v3	1375025	1375190	1375067	1375068	55	PF3D7_1233300	+	-278	YES
PlasmoDBv26_50-150_ALL_2769	t20_encodePeak873	Pf3D7_12_v3	1382874	1383368	1383072	1383073	461	PF3D7_1233400	-	-695	YES
PlasmoDBv26_50-150_ALL_277	t35_encodePeak171	Pf3D7_03_v3	101508	102530	101857	101858	798	PF3D7_0301800	+	-2467	YES
PlasmoDBv26_50-150_ALL_2770	t40_encodePeak1921	Pf3D7_12_v3	1383891	1384999	1384115	1384116	569	PF3D7_1233600	+	-1591	YES
PlasmoDBv26_50-150_ALL_2771	t40_encodePeak1923	Pf3D7_12_v3	1406346	1406936	1406529	1406530	437	PF3D7_1233800	-	-562	YES
PlasmoDBv26_50-150_ALL_2772	t30_encodePeak2109	Pf3D7_12_v3	1413527	1413933	1413816	1413817	314	PF3D7_1234100	+	-597	YES
PlasmoDBv26_50-150_ALL_2773	t30_encodePeak2110	Pf3D7_12_v3	1436359	1436548	1436398	1436399	118	PF3D7_1234300	-	-404	YES
PlasmoDBv26_50-150_ALL_2774	t25_encodePeak1405	Pf3D7_12_v3	1441295	1441514	1441432	1441433	288	PF3D7_1234500	-	-383	YES
PlasmoDBv26_50-150_ALL_2775	t35_encodePeak1846	Pf3D7_12_v3	1445587	1445836	1445703	1445704	80	PF3D7_1234600	-	-576	YES
PlasmoDBv26_50-150_ALL_2776	t30_encodePeak2113	Pf3D7_12_v3	1451349	1451635	1451486	1451487	174	PF3D7_1234800	+	-1119	YES
PlasmoDBv26_50-150_ALL_2777	t40_encodePeak1927	Pf3D7_12_v3	1457704	1457951	1457790	1457791	94	PF3D7_1234900	+	-442	YES
PlasmoDBv26_50-150_ALL_2778	t40_encodePeak1928	Pf3D7_12_v3	1467897	1468368	1468074	1468075	484	PF3D7_1235200	-	-503	YES
PlasmoDBv26_50-150_ALL_2779	t35_encodePeak1848	Pf3D7_12_v3	1468756	1469749	1469562	1469563	605	PF3D7_1235300	+	-1150	YES
PlasmoDBv26_50-150_ALL_278	t20_encodePeak83	Pf3D7_03_v3	102818	102922	102914	102915	37	PF3D7_0301800	+	-1410	NO
PlasmoDBv26_50-150_ALL_2780	t25_encodePeak1407	Pf3D7_12_v3	1480362	1480637	1480493	1480494	75	PF3D7_1235400	-	-480	YES
PlasmoDBv26_50-150_ALL_2781	t35_encodePeak1849	Pf3D7_12_v3	1483325	1483958	1483585	1483586	281	PF3D7_1235600	+	-720	YES
PlasmoDBv26_50-150_ALL_2782	t30_encodePeak2117	Pf3D7_12_v3	1486498	1486706	1486617	1486618	124	PF3D7_1235700	+	-466	YES
PlasmoDBv26_50-150_ALL_2783	t30_encodePeak2118	Pf3D7_12_v3	1501987	1502396	1502237	1502238	184	PF3D7_1236000	+	-598	YES
PlasmoDBv26_50-150_ALL_2784	t35_encodePeak1852	Pf3D7_12_v3	1509331	1510333	1509842	1509843	1022	PF3D7_1236100	-	-1574	YES
PlasmoDBv26_50-150_ALL_2785	t40_encodePeak1934	Pf3D7_12_v3	1511657	1511911	1511817	1511818	75	PF3D7_1236100	-	-3549	YES
PlasmoDBv26_50-150_ALL_2786	t35_encodePeak1854	Pf3D7_12_v3	1518466	1519124	1519025	1519026	131	PF3D7_1236300	+	-1301	YES
PlasmoDBv26_50-150_ALL_2787	t35_encodePeak1855	Pf3D7_12_v3	1521732	1522037	1521893	1521894	280	PF3D7_1236400	+	-569	YES
PlasmoDBv26_50-150_ALL_2788	t40_encodePeak1937	Pf3D7_12_v3	1531700	1531924	1531868	1531869	72	PF3D7_1236800	+	-379	YES
PlasmoDBv26_50-150_ALL_2789	t40_encodePeak1938	Pf3D7_12_v3	1536190	1537507	1536558	1536559	231	PF3D7_1236900	-	-680	YES
PlasmoDBv26_50-150_ALL_279	t10_encodePeak45	Pf3D7_03_v3	103455	103585	103553	103554	86	PF3D7_0301800	+	-771	NO
PlasmoDBv26_50-150_ALL_2790	t40_encodePeak1939	Pf3D7_12_v3	1542847	1543408	1543280	1543281	124	NA	NA	NA	YES
PlasmoDBv26_50-150_ALL_2791	t25_encodePeak1412	Pf3D7_12_v3	1549521	1549771	1549655	1549656	226	PF3D7_1237100	-	-512	YES
[truncated: 2,043 more rows]

## Sheet: Postively correlating peaks
Tab 2 (Postively correlating peaks): Genome coordinates and proportion-of-sum values of positively correlating ATAC peaks and downstream transcripts. Related to Figure 5.
						sense RNA-seq (proportion-of-sum (RPKM))								ATAC-seq (proportion-of-sum (quantile.normalized(RPKM)))
peak_ID	gene_ID	Chr	Peak_Start	Peak_End	Cluster (8 kmeans co-clustering)	T05	T10	T15	T20	T25	T30	T35	T40	T05	T10	T15	T20	T25	T30	T35	T40
PlasmoDBv26_50-150_ALL_1002	PF3D7_0621200	Pf3D7_06_v3	872539	873470	2	0.008703	0.04361	0.1669	0.297	0.2753	0.1409	0.05338	0.01403	0.0401	0.08601	0.152	0.2548	0.2245	0.1429	0.05967	0.04011
PlasmoDBv26_50-150_ALL_1006	PF3D7_0621800	Pf3D7_06_v3	890469	891648	2	0.04212	0.112	0.1615	0.1775	0.2118	0.1739	0.09308	0.02805	0.0808	0.1245	0.1462	0.2195	0.1634	0.123	0.09761	0.04497
PlasmoDBv26_50-150_ALL_1011	PF3D7_0622700	Pf3D7_06_v3	918076	918768	3	0.02818	0.03027	0.0998	0.188	0.1655	0.2116	0.1799	0.09665	0.04791	0.07448	0.122	0.1597	0.1954	0.161	0.1539	0.08565
PlasmoDBv26_50-150_ALL_103	PF3D7_0114500	Pf3D7_01_v3	559097	559277	2	0.006635	0.01013	0.01387	0.6681	0.2522	0.02457	0.008733	0.01576	0.09017	0.1447	0.1582	0.2842	0.1579	0.04687	0.04798	0.06989
PlasmoDBv26_50-150_ALL_1042	PF3D7_0626200	Pf3D7_06_v3	1060004	1060305	2	0.04906	0.1291	0.1751	0.1772	0.1388	0.1571	0.1053	0.06841	0.0733	0.111	0.1184	0.1766	0.1813	0.1609	0.1068	0.07174
PlasmoDBv26_50-150_ALL_1051	PF3D7_0627500	Pf3D7_06_v3	1103103	1103578	3	0.008557	0.06075	0.1384	0.1403	0.1749	0.251	0.1807	0.04542	0.08214	0.09438	0.1488	0.1255	0.1632	0.2171	0.1049	0.06388
PlasmoDBv26_50-150_ALL_1055	PF3D7_0627800	Pf3D7_06_v3	1118138	1118608	3	0.1038	0.1274	0.1042	0.1253	0.1397	0.1453	0.1332	0.1211	0.1133	0.1323	0.1052	0.1407	0.1572	0.1284	0.1152	0.1076
PlasmoDBv26_50-150_ALL_1063	PF3D7_0628700	Pf3D7_06_v3	1182706	1183463	3	0.03376	0.081	0.117	0.1603	0.1494	0.2053	0.1462	0.107	0.07451	0.09074	0.1318	0.1442	0.1516	0.1886	0.136	0.08257
PlasmoDBv26_50-150_ALL_1069	PF3D7_0629600	Pf3D7_06_v3	1216902	1217741	2	0.1208	0.1313	0.1444	0.1998	0.1596	0.1432	0.07258	0.02829	0.1033	0.1282	0.1244	0.1792	0.2076	0.1471	0.06694	0.04323
PlasmoDBv26_50-150_ALL_1076	PF3D7_0630500	Pf3D7_06_v3	1275791	1275947	2	0.02471	0.08319	0.134	0.2103	0.2266	0.2128	0.08182	0.02657	0.1086	0.08761	0.1852	0.2064	0.2542	0.08568	0.04486	0.0274
PlasmoDBv26_50-150_ALL_1105	PF3D7_0703700	Pf3D7_07_v3	147756	148424	2	0.0698	0.1417	0.1543	0.1579	0.1861	0.1621	0.1033	0.02476	0.1265	0.1343	0.1107	0.1784	0.2034	0.1256	0.0835	0.03757
PlasmoDBv26_50-150_ALL_1118	PF3D7_0705000	Pf3D7_07_v3	250476	250881	2	0.03036	0.1138	0.1943	0.1668	0.1362	0.1456	0.1388	0.0741	0.07907	0.08839	0.1889	0.1234	0.1028	0.1317	0.1626	0.1231
PlasmoDBv26_50-150_ALL_112	PF3D7_0201500	Pf3D7_02_v3	74620	75434	2	0.04299	0.06992	0.1107	0.2868	0.1483	0.1522	0.1311	0.05794	0.0486	0.1095	0.1843	0.2591	0.1719	0.1142	0.06286	0.04963
PlasmoDBv26_50-150_ALL_1126	PF3D7_0705700	Pf3D7_07_v3	286413	286877	2	0.05045	0.09234	0.1586	0.2012	0.1826	0.1579	0.1057	0.05127	0.1028	0.1186	0.1038	0.1577	0.1663	0.1435	0.1318	0.07555
PlasmoDBv26_50-150_ALL_1127	PF3D7_0705700	Pf3D7_07_v3	287038	287364	2	0.05045	0.09234	0.1586	0.2012	0.1826	0.1579	0.1057	0.05127	0.123	0.1235	0.1656	0.1395	0.1456	0.1101	0.1148	0.07795
PlasmoDBv26_50-150_ALL_1130	PF3D7_0706400	Pf3D7_07_v3	307413	308223	2	0.03138	0.07759	0.1367	0.1824	0.2089	0.1596	0.1451	0.05844	0.08166	0.1242	0.1346	0.168	0.131	0.1157	0.1432	0.1017
PlasmoDBv26_50-150_ALL_1138	PF3D7_0707400	Pf3D7_07_v3	343050	343495	3	0.0191	0.01891	0.0713	0.1889	0.2698	0.2238	0.1607	0.04755	0.07775	0.07012	0.1403	0.1851	0.2387	0.1279	0.09666	0.06357
PlasmoDBv26_50-150_ALL_1141	PF3D7_0707700	Pf3D7_07_v3	355557	356552	3	0.1258	0.1021	0.1234	0.1451	0.1179	0.1339	0.1307	0.1211	0.1099	0.0551	0.0827	0.1655	0.1689	0.1178	0.1539	0.1462
PlasmoDBv26_50-150_ALL_1143	PF3D7_0707900	Pf3D7_07_v3	366042	366565	2	0.06333	0.1267	0.1453	0.1778	0.171	0.1457	0.1141	0.05607	0.1132	0.1697	0.1385	0.1918	0.201	0.1082	0.04064	0.0369
PlasmoDBv26_50-150_ALL_1145	PF3D7_0708100	Pf3D7_07_v3	373642	373908	2	0.0621	0.1222	0.1271	0.1882	0.1947	0.1694	0.09945	0.03695	0.1097	0.1349	0.1632	0.1546	0.1506	0.1326	0.09623	0.05822
PlasmoDBv26_50-150_ALL_1146	PF3D7_0708200	Pf3D7_07_v3	377483	377624	3	0.0301	0.0738	0.1545	0.1384	0.1085	0.2192	0.1429	0.1326	0.07282	0.1221	0.154	0.08914	0.1632	0.2311	0.1039	0.06369
PlasmoDBv26_50-150_ALL_1147	PF3D7_0708400	Pf3D7_07_v3	379662	381030	3	0.0473	0.0766	0.09994	0.1419	0.2344	0.2175	0.1407	0.04165	0.1093	0.136	0.1446	0.1337	0.1569	0.1331	0.1234	0.06306
PlasmoDBv26_50-150_ALL_1159	PF3D7_0710600	Pf3D7_07_v3	479544	480494	2	0.02745	0.07733	0.1646	0.1851	0.2143	0.1326	0.1369	0.06169	0.09221	0.1147	0.1302	0.1478	0.1772	0.1268	0.1344	0.07669
PlasmoDBv26_50-150_ALL_1164	PF3D7_0711500	Pf3D7_07_v3	504168	504810	3	0.01607	0.04378	0.108	0.1712	0.1984	0.1839	0.1779	0.1006	0.05349	0.05174	0.1067	0.1747	0.1815	0.1678	0.1592	0.1049
PlasmoDBv26_50-150_ALL_1169	PF3D7_0713900	Pf3D7_07_v3	638665	639433	2	0.02908	0.09473	0.1833	0.1983	0.1501	0.1189	0.1236	0.1021	0.04614	0.0943	0.1337	0.2129	0.2472	0.1713	0.06762	0.02687
PlasmoDBv26_50-150_ALL_1175	PF3D7_0714400	Pf3D7_07_v3	663912	664349	3	0.028	0.07123	0.0951	0.1598	0.1421	0.2592	0.1781	0.06648	0.06137	0.1309	0.1022	0.1624	0.1738	0.1653	0.1182	0.0858
PlasmoDBv26_50-150_ALL_1176	PF3D7_0714600	Pf3D7_07_v3	667008	667516	2	0.06694	0.1156	0.1638	0.1436	0.1294	0.1332	0.1231	0.1244	0.02192	0.1203	0.1564	0.14	0.1776	0.1548	0.1254	0.1036
PlasmoDBv26_50-150_ALL_118	PF3D7_0201900	Pf3D7_02_v3	99558	100692	2	0.005858	0.02251	0.2714	0.3985	0.1379	0.08305	0.06055	0.02016	0.01999	0.0775	0.2059	0.2569	0.146	0.1393	0.1017	0.0527
PlasmoDBv26_50-150_ALL_1189	PF3D7_0716800	Pf3D7_07_v3	734007	735031	3	0.02485	0.09271	0.1468	0.1643	0.2002	0.1785	0.1482	0.04446	0.05647	0.08085	0.08661	0.1579	0.2353	0.1891	0.1293	0.06448
PlasmoDBv26_50-150_ALL_1196	PF3D7_0717700	Pf3D7_07_v3	766567	767015	3	0.03125	0.06027	0.139	0.1559	0.1358	0.1659	0.1883	0.1236	0.05462	0.1096	0.1453	0.1514	0.1259	0.1457	0.1535	0.114
PlasmoDBv26_50-150_ALL_1197	PF3D7_0717900	Pf3D7_07_v3	775589	775740	3	0.01361	0.01385	0.04729	0.1531	0.2743	0.2725	0.1624	0.06301	0.09339	0.1246	0.0974	0.1521	0.2397	0.16	0.06957	0.06321
PlasmoDBv26_50-150_ALL_1207	PF3D7_0719000	Pf3D7_07_v3	837564	837958	3	0.009931	0.03583	0.108	0.1904	0.2267	0.2286	0.1529	0.04759	0.02404	0.07038	0.14	0.1662	0.197	0.2156	0.1199	0.06678
PlasmoDBv26_50-150_ALL_1209	PF3D7_0719300	Pf3D7_07_v3	843550	843759	2	0.02416	0.089	0.1587	0.1745	0.1753	0.1612	0.147	0.0701	0.04562	0.1182	0.1508	0.1595	0.2537	0.1581	0.06823	0.04589
PlasmoDBv26_50-150_ALL_1212	PF3D7_0719700	Pf3D7_07_v3	859668	861137	2	0.01962	0.08288	0.1614	0.1844	0.2114	0.1373	0.1397	0.06344	0.07206	0.0986	0.1161	0.1458	0.1673	0.1396	0.1603	0.1003
PlasmoDBv26_50-150_ALL_1225	PF3D7_0721600	Pf3D7_07_v3	932702	933452	3	0.02264	0.06967	0.1495	0.1732	0.2138	0.1786	0.1323	0.06022	0.07037	0.1064	0.124	0.1514	0.1697	0.1378	0.1514	0.08886
PlasmoDBv26_50-150_ALL_1228	PF3D7_0722100	Pf3D7_07_v3	943418	943888	2	0.03219	0.08701	0.1668	0.1617	0.09495	0.1394	0.1838	0.1342	0.0793	0.1188	0.1729	0.1588	0.129	0.12	0.1267	0.09464
PlasmoDBv26_50-150_ALL_1230	PF3D7_0722400	Pf3D7_07_v3	954060	954480	2	0.03017	0.08619	0.1341	0.1615	0.1814	0.1813	0.1579	0.06742	0.09719	0.1213	0.1688	0.1616	0.1289	0.1268	0.131	0.06456
PlasmoDBv26_50-150_ALL_1233	PF3D7_0723600	Pf3D7_07_v3	985968	986227	2	0.01721	0.1385	0.2288	0.1927	0.1564	0.1589	0.084	0.0235	0.07102	0.1119	0.1631	0.1263	0.1635	0.2095	0.09575	0.0589
PlasmoDBv26_50-150_ALL_1239	PF3D7_0724200	Pf3D7_07_v3	1020720	1021092	3	0.01894	0.05367	0.1219	0.1454	0.17	0.2283	0.1792	0.08255	0.05836	0.08624	0.1457	0.1074	0.225	0.1684	0.09781	0.1111
PlasmoDBv26_50-150_ALL_124	PF3D7_0202300	Pf3D7_02_v3	116777	117298	3	0.03938	0.05865	0.009036	0.09083	0.4222	0.3095	0.05394	0.01642	0.06619	0.1036	0.08644	0.1545	0.3018	0.2059	0.04801	0.03359
PlasmoDBv26_50-150_ALL_1242	PF3D7_0724700	Pf3D7_07_v3	1046675	1047013	2	0.03674	0.1116	0.1801	0.1789	0.1568	0.1574	0.1174	0.06098	0.05128	0.1608	0.1951	0.1824	0.1644	0.1041	0.07914	0.06272
PlasmoDBv26_50-150_ALL_1246	PF3D7_0725300	Pf3D7_07_v3	1075199	1075380	2	0.04136	0.1308	0.1867	0.2372	0.2115	0.1361	0.03971	0.01656	0.09952	0.1111	0.1403	0.1609	0.2372	0.1137	0.05675	0.08056
PlasmoDBv26_50-150_ALL_125	PF3D7_0202400	Pf3D7_02_v3	119026	120299	2	0.003589	0.001244	0.03905	0.6006	0.2646	0.0453	0.03004	0.01557	0.04258	0.02982	0.08638	0.2967	0.2491	0.1272	0.1043	0.06385
PlasmoDBv26_50-150_ALL_1260	PF3D7_0726200	Pf3D7_07_v3	1099043	1099206	2	0.00408	0.01201	0.1682	0.4536	0.243	0.08466	0.02415	0.01028	0.0431	0.0751	0.2138	0.2566	0.2582	0.08933	0.03592	0.02799
PlasmoDBv26_50-150_ALL_1275	PF3D7_0728000	Pf3D7_07_v3	1192746	1193434	3	0.0457	0.09304	0.1186	0.1328	0.1761	0.1714	0.1735	0.08885	0.06621	0.07688	0.1307	0.1651	0.1708	0.1269	0.1557	0.1077
PlasmoDBv26_50-150_ALL_1279	PF3D7_0728900	Pf3D7_07_v3	1234856	1235218	3	0.04611	0.09723	0.121	0.1287	0.145	0.1992	0.1687	0.09402	0.07016	0.08934	0.1035	0.139	0.1959	0.1503	0.1258	0.1261
PlasmoDBv26_50-150_ALL_13	PF3D7_0102600	Pf3D7_01_v3	122657	122843	2	0.02449	0.02835	0.09344	0.4127	0.2244	0.1319	0.0613	0.02347	0.0916	0.1229	0.176	0.1714	0.1602	0.1218	0.08217	0.07393
PlasmoDBv26_50-150_ALL_1301	PF3D7_0731400	Pf3D7_07_v3	1352232	1352574	3	0.00381	0.02115	0.1086	0.1957	0.2537	0.2639	0.1249	0.02829	0.104	0.08548	0.1377	0.1039	0.1673	0.1784	0.1635	0.05972
PlasmoDBv26_50-150_ALL_1318	PF3D7_0800700	Pf3D7_08_v3	72724	72899	2	0.006878	0.01115	0.07908	0.3628	0.2989	0.1281	0.07108	0.0421	0.08	0.1188	0.1455	0.1892	0.1642	0.1644	0.0741	0.06378
PlasmoDBv26_50-150_ALL_1319	PF3D7_0800700	Pf3D7_08_v3	73143	73409	2	0.006878	0.01115	0.07908	0.3628	0.2989	0.1281	0.07108	0.0421	0.06075	0.05631	0.2427	0.2311	0.1664	0.1036	0.07121	0.06793
PlasmoDBv26_50-150_ALL_1329	PF3D7_0801500	Pf3D7_08_v3	108546	108843	2	0.05158	0.1296	0.1674	0.202	0.1786	0.1534	0.08779	0.02961	0.1013	0.1491	0.152	0.1633	0.1792	0.1466	0.06539	0.04304
PlasmoDBv26_50-150_ALL_1333	PF3D7_0802000	Pf3D7_08_v3	144284	145190	3	0.01404	0.009077	0.04546	0.1725	0.2822	0.2318	0.1822	0.06265	0.05764	0.0487	0.08679	0.1632	0.2733	0.194	0.1137	0.06254
PlasmoDBv26_50-150_ALL_1365	PF3D7_0806100	Pf3D7_08_v3	330120	330386	3	0.03145	0.06668	0.1268	0.1615	0.1389	0.1517	0.1745	0.1483	0.04758	0.05804	0.1021	0.2187	0.1873	0.1285	0.1412	0.1165
PlasmoDBv26_50-150_ALL_1376	PF3D7_0807600	Pf3D7_08_v3	394496	395048	2	0.05797	0.1232	0.1575	0.1616	0.1528	0.1351	0.1242	0.08763	0.07777	0.1026	0.1052	0.1759	0.1908	0.1291	0.1195	0.0991
PlasmoDBv26_50-150_ALL_1395	PF3D7_0810400	Pf3D7_08_v3	531569	531947	3	0.03835	0.01699	0.03975	0.1994	0.1937	0.1893	0.1848	0.1378	0.05658	0.04001	0.04327	0.179	0.2203	0.1724	0.1716	0.1169
PlasmoDBv26_50-150_ALL_1399	PF3D7_0810600	Pf3D7_08_v3	539618	541000	3	0.05912	0.1242	0.1555	0.1368	0.1828	0.1873	0.1199	0.03433	0.04252	0.03585	0.04063	0.1227	0.2892	0.2179	0.1753	0.07582
PlasmoDBv26_50-150_ALL_1401	PF3D7_0810700	Pf3D7_08_v3	547601	547907	3	0.01275	0.001622	0.03165	0.211	0.2608	0.2037	0.1846	0.09388	0.06432	0.0527	0.1276	0.22	0.2136	0.1789	0.09534	0.04756
PlasmoDBv26_50-150_ALL_1404	PF3D7_0811200	Pf3D7_08_v3	560031	560286	3	0.03261	0.08003	0.1417	0.1805	0.1431	0.1662	0.166	0.08977	0.03913	0.09036	0.1291	0.13	0.154	0.1817	0.1642	0.1115
PlasmoDBv26_50-150_ALL_1408	PF3D7_0811400	Pf3D7_08_v3	575037	575554	2	0.03058	0.09392	0.1734	0.189	0.1602	0.1464	0.135	0.07153	0.0731	0.1027	0.1101	0.2183	0.1829	0.09987	0.109	0.1041
PlasmoDBv26_50-150_ALL_1424	PF3D7_0813300	Pf3D7_08_v3	655123	655714	2	0.07728	0.1409	0.1437	0.1662	0.2772	0.1365	0.04484	0.01336	0.1116	0.1735	0.1189	0.1946	0.2051	0.1285	0.04304	0.02473
PlasmoDBv26_50-150_ALL_1430	PF3D7_0814000	Pf3D7_08_v3	679092	680272	2	0.03414	0.09142	0.1648	0.1861	0.1926	0.1438	0.133	0.05412	0.101	0.1152	0.1283	0.141	0.1563	0.1138	0.155	0.08943
PlasmoDBv26_50-150_ALL_1436	PF3D7_0815200	Pf3D7_08_v3	714894	715657	3	0.03735	0.08077	0.1216	0.1503	0.1639	0.183	0.1649	0.09825	0.04039	0.05165	0.07432	0.1737	0.1493	0.166	0.1974	0.1472
PlasmoDBv26_50-150_ALL_1447	PF3D7_0817300	Pf3D7_08_v3	792025	795101	3	0.02516	0.009288	0.02682	0.3175	0.2627	0.1378	0.1321	0.0886	0.08984	0.04977	0.07537	0.1637	0.1528	0.1453	0.2013	0.1219
PlasmoDBv26_50-150_ALL_1469	PF3D7_0819500	Pf3D7_08_v3	881032	881139	3	0.01119	0.008091	0.012	0.1849	0.371	0.271	0.08553	0.05622	0.08077	0.09445	0.07086	0.2386	0.3235	0.1024	0.04076	0.0487
PlasmoDBv26_50-150_ALL_1493	PF3D7_0821600	Pf3D7_08_v3	969065	969307	2	0.06344	0.1331	0.1711	0.1891	0.126	0.1437	0.1116	0.06189	0.08907	0.1182	0.1323	0.2114	0.1621	0.1635	0.08255	0.04085
PlasmoDBv26_50-150_ALL_1494	PF3D7_0821700	Pf3D7_08_v3	971961	972946	2	0.02102	0.06344	0.1254	0.2025	0.225	0.1794	0.1264	0.05689	0.1009	0.1278	0.1483	0.1539	0.1468	0.1089	0.1301	0.08324
PlasmoDBv26_50-150_ALL_1495	PF3D7_0821800	Pf3D7_08_v3	974743	975595	3	0.04086	0.0594	0.1673	0.1453	0.1467	0.104	0.1677	0.1686	0.05075	0.07826	0.08419	0.1619	0.159	0.1559	0.1636	0.1464
PlasmoDBv26_50-150_ALL_1497	PF3D7_0822200	Pf3D7_08_v3	982075	982328	2	0.02047	0.1294	0.1966	0.1948	0.1458	0.1961	0.08479	0.03197	0.04571	0.07697	0.145	0.2139	0.2045	0.1597	0.08383	0.0703
PlasmoDBv26_50-150_ALL_1498	PF3D7_0822300	Pf3D7_08_v3	988992	989309	2	0.02951	0.1033	0.1693	0.1817	0.1534	0.1486	0.1478	0.06632	0.1021	0.1181	0.1762	0.1713	0.1617	0.1058	0.0929	0.07207
PlasmoDBv26_50-150_ALL_15	PF3D7_0102900	Pf3D7_01_v3	131134	131362	3	0.01786	0.05499	0.1193	0.1822	0.2254	0.2052	0.1401	0.0549	0.0684	0.067	0.1824	0.1556	0.1921	0.1626	0.09965	0.07224
PlasmoDBv26_50-150_ALL_1508	PF3D7_0823700	Pf3D7_08_v3	1042433	1043102	3	0.006415	0.047	0.09521	0.1905	0.2502	0.1913	0.1317	0.08775	0.05387	0.08119	0.1208	0.1626	0.1709	0.1363	0.1492	0.1252
PlasmoDBv26_50-150_ALL_1515	PF3D7_0824800	Pf3D7_08_v3	1074867	1075405	2	0.05853	0.12	0.1586	0.1577	0.1263	0.1316	0.1327	0.1145	0.08143	0.1035	0.1338	0.2069	0.1608	0.1256	0.09241	0.09567
PlasmoDBv26_50-150_ALL_1521	PF3D7_0826000	Pf3D7_08_v3	1108521	1108976	3	0.01603	0.005698	0.004522	0.0912	0.36	0.3546	0.1208	0.04714	0.1425	0.1215	0.1148	0.1286	0.2262	0.1637	0.05282	0.04983
PlasmoDBv26_50-150_ALL_1522	PF3D7_0826100	Pf3D7_08_v3	1140307	1140809	2	0.04685	0.1124	0.1782	0.1858	0.1582	0.1228	0.1195	0.07627	0.1003	0.1381	0.1408	0.1593	0.1524	0.1403	0.09527	0.07359
PlasmoDBv26_50-150_ALL_1528	PF3D7_0826700	Pf3D7_08_v3	1162144	1163898	3	0.02091	0.07648	0.1544	0.1794	0.2051	0.164	0.1512	0.04848	0.07476	0.07606	0.1252	0.1522	0.1685	0.166	0.1563	0.08094
PlasmoDBv26_50-150_ALL_1530	PF3D7_0827000	Pf3D7_08_v3	1171711	1172024	2	0.05029	0.1378	0.1813	0.1856	0.1762	0.129	0.0942	0.04563	0.07605	0.05964	0.1218	0.2227	0.184	0.1474	0.09934	0.08903
PlasmoDBv26_50-150_ALL_1543	PF3D7_0829300	Pf3D7_08_v3	1255845	1256217	3	0.02639	0.03749	0.1067	0.1671	0.1789	0.1724	0.2075	0.1036	0.06455	0.07979	0.1503	0.179	0.1541	0.1346	0.1271	0.1105
PlasmoDBv26_50-150_ALL_1550	PF3D7_0830700	Pf3D7_08_v3	1304980	1306566	3	0.01843	0.05628	0.1188	0.2223	0.2572	0.2543	0.06143	0.01121	0.05578	0.05313	0.1182	0.1774	0.2493	0.2001	0.09756	0.04856
PlasmoDBv26_50-150_ALL_1552	PF3D7_0830800	Pf3D7_08_v3	1309109	1309543	2	0.0679	0.02341	0.1479	0.3412	0.2008	0.1022	0.06692	0.04974	0.1251	0.1098	0.1289	0.154	0.1515	0.1459	0.06956	0.1153
PlasmoDBv26_50-150_ALL_1556	PF3D7_0831000	Pf3D7_08_v3	1320345	1320770	2	0.001844	0.01501	0.1496	0.5008	0.2173	0.07479	0.02492	0.01577	0.05958	0.1006	0.1036	0.3116	0.2805	0.08299	0.03773	0.02338
PlasmoDBv26_50-150_ALL_1557	PF3D7_0831100	Pf3D7_08_v3	1324027	1324362	2	0.002589	0.004159	0.09056	0.3673	0.2852	0.1436	0.07208	0.03455	0.09951	0.07143	0.1272	0.2103	0.1399	0.1948	0.08935	0.06745
PlasmoDBv26_50-150_ALL_1560	PF3D7_0831400	Pf3D7_08_v3	1345655	1346679	3	0.00117	0.0006548	0.001406	0.05177	0.5368	0.3399	0.0619	0.00639	0.05121	0.05845	0.05136	0.1472	0.3965	0.2252	0.04423	0.02583
PlasmoDBv26_50-150_ALL_1575	PF3D7_0832200.1	Pf3D7_08_v3	1390911	1391635	2	0.02102	0.02139	0.04394	0.4969	0.2431	0.1168	0.03689	0.01997	0.03317	0.03766	0.09573	0.3824	0.3231	0.08138	0.03003	0.01655
PlasmoDBv26_50-150_ALL_1590	PF3D7_0902000	Pf3D7_09_v3	92521	93392	3	0.05295	0.1543	0.1532	0.1058	0.1929	0.2443	0.07392	0.02263	0.05737	0.07348	0.07162	0.08968	0.2531	0.2495	0.1338	0.07141
PlasmoDBv26_50-150_ALL_1592	PF3D7_0902200	Pf3D7_09_v3	101187	101946	2	0.06516	0.1204	0.1329	0.2545	0.2102	0.1217	0.06275	0.03237	0.08809	0.07513	0.1099	0.1892	0.1932	0.145	0.1113	0.08814
PlasmoDBv26_50-150_ALL_1595	PF3D7_0902600	Pf3D7_09_v3	116506	116821	2	0.0197	0.05842	0.2176	0.216	0.1905	0.1651	0.08879	0.0439	0.04794	0.09894	0.236	0.1737	0.1826	0.1281	0.06887	0.06373
PlasmoDBv26_50-150_ALL_16	PF3D7_0103200	Pf3D7_01_v3	142481	143258	3	0.01087	0.02166	0.06288	0.1422	0.2355	0.2599	0.2044	0.06253	0.06983	0.06513	0.1187	0.1469	0.182	0.1728	0.1508	0.09375
PlasmoDBv26_50-150_ALL_1600	PF3D7_0903100	Pf3D7_09_v3	131497	133119	3	0.03738	0.09533	0.1132	0.1946	0.1708	0.1757	0.12	0.09302	0.08969	0.07848	0.09197	0.185	0.1955	0.1651	0.1139	0.08035
PlasmoDBv26_50-150_ALL_1607	PF3D7_0903900	Pf3D7_09_v3	184280	185538	2	0.03088	0.08034	0.1632	0.1967	0.1988	0.1442	0.1279	0.05789	0.06998	0.09067	0.1295	0.1704	0.1637	0.138	0.1499	0.08782
PlasmoDBv26_50-150_ALL_1608	PF3D7_0904000	Pf3D7_09_v3	189387	189976	2	0.07482	0.1139	0.1406	0.144	0.136	0.1328	0.1574	0.1005	0.08904	0.1076	0.1401	0.1794	0.1682	0.1139	0.1263	0.07554
PlasmoDBv26_50-150_ALL_1647	PF3D7_0908700	Pf3D7_09_v3	403526	403922	3	0.09774	0.04608	0.1112	0.1549	0.1609	0.169	0.1564	0.1038	0.0815	0.0807	0.06937	0.1521	0.2208	0.196	0.08998	0.1096
PlasmoDBv26_50-150_ALL_1652	PF3D7_0909800	Pf3D7_09_v3	445035	445338	2	0.04911	0.1275	0.1532	0.1857	0.1535	0.1412	0.1174	0.0724	0.1102	0.1252	0.1805	0.1472	0.1651	0.1347	0.05954	0.07759
PlasmoDBv26_50-150_ALL_1657	PF3D7_0910300	Pf3D7_09_v3	474278	475409	2	0.07091	0.07316	0.1087	0.1742	0.1689	0.175	0.1086	0.1206	0.1017	0.1139	0.1541	0.1725	0.165	0.1306	0.08319	0.07904
PlasmoDBv26_50-150_ALL_1675	PF3D7_0913200	Pf3D7_09_v3	574165	575326	2	0.02836	0.0856	0.1351	0.1731	0.193	0.175	0.1439	0.06587	0.08281	0.07392	0.1459	0.1751	0.1715	0.1404	0.1267	0.08365
PlasmoDBv26_50-150_ALL_1691	PF3D7_0915400	Pf3D7_09_v3	655290	656749	2	0.02459	0.1019	0.1689	0.2102	0.1832	0.1576	0.1089	0.0447	0.0514	0.1102	0.159	0.1976	0.1729	0.159	0.102	0.04788
PlasmoDBv26_50-150_ALL_1713	PF3D7_0918300	Pf3D7_09_v3	752598	753272	2	0.05214	0.1155	0.135	0.161	0.1751	0.1869	0.12	0.05432	0.1132	0.1219	0.1275	0.1759	0.173	0.14	0.0835	0.06497
PlasmoDBv26_50-150_ALL_1717	PF3D7_0918800	Pf3D7_09_v3	774554	775036	2	0.05979	0.1434	0.1604	0.1793	0.1735	0.1653	0.08836	0.02999	0.06521	0.1736	0.1247	0.1823	0.2134	0.1406	0.06043	0.03979
PlasmoDBv26_50-150_ALL_1721	PF3D7_0919700	Pf3D7_09_v3	802427	802801	3	0.003422	0.01527	0.05337	0.1483	0.3114	0.2986	0.1346	0.035	0.03225	0.07444	0.2036	0.177	0.2167	0.1999	0.05261	0.04346
PlasmoDBv26_50-150_ALL_1729	PF3D7_0921000.1	Pf3D7_09_v3	859248	860433	3	0.01763	0.02591	0.08802	0.1093	0.2281	0.2376	0.2079	0.08557	0.06872	0.08773	0.128	0.1531	0.203	0.2049	0.08918	0.06535
PlasmoDBv26_50-150_ALL_1731	PF3D7_0921200	Pf3D7_09_v3	870952	871397	2	0.03865	0.1261	0.1849	0.2077	0.1939	0.1522	0.06763	0.02898	0.04384	0.0739	0.1316	0.2545	0.2189	0.1563	0.06776	0.05319
PlasmoDBv26_50-150_ALL_1733	PF3D7_0921600	Pf3D7_09_v3	877233	877529	2	0.05013	0.1149	0.1514	0.1634	0.1483	0.1593	0.1338	0.0788	0.06884	0.1381	0.1444	0.1722	0.1988	0.1469	0.08921	0.04152
PlasmoDBv26_50-150_ALL_1735	PF3D7_0921900	Pf3D7_09_v3	887908	888243	2	0.062	0.1286	0.1721	0.1683	0.163	0.1271	0.118	0.06103	0.08056	0.1259	0.1402	0.174	0.1953	0.1542	0.0854	0.04441
PlasmoDBv26_50-150_ALL_1738	PF3D7_0922500	Pf3D7_09_v3	911791	912715	3	0.007334	0.04998	0.1264	0.1604	0.1969	0.254	0.1619	0.04309	0.04309	0.0786	0.1432	0.1356	0.1675	0.2133	0.1474	0.07118
PlasmoDBv26_50-150_ALL_1742	PF3D7_0923000	Pf3D7_09_v3	940824	941347	2	0.05022	0.1245	0.1686	0.1824	0.1576	0.1652	0.1069	0.04465	0.07741	0.1364	0.1759	0.191	0.1639	0.1271	0.07686	0.05133
PlasmoDBv26_50-150_ALL_1743	PF3D7_0923100	Pf3D7_09_v3	942869	943218	3	0.01893	0.06741	0.07418	0.1208	0.258	0.2366	0.1162	0.1079	0.06571	0.1211	0.1512	0.1798	0.1921	0.1849	0.05487	0.05029
PlasmoDBv26_50-150_ALL_1744	PF3D7_0923400	Pf3D7_09_v3	949802	950007	2	0.01551	0.07504	0.1667	0.1994	0.1744	0.1685	0.1379	0.06257	0.04289	0.05926	0.1175	0.1961	0.2598	0.1578	0.08475	0.08189
PlasmoDBv26_50-150_ALL_1758	PF3D7_0925900	Pf3D7_09_v3	1039209	1040397	2	0.129	0.1534	0.1031	0.1211	0.2009	0.1899	0.08052	0.02201	0.1339	0.1517	0.1541	0.1392	0.1606	0.1199	0.0938	0.04682
PlasmoDBv26_50-150_ALL_1775	PF3D7_0928600	Pf3D7_09_v3	1148637	1150482	3	0.007804	0.005477	0.003094	0.1766	0.3679	0.2806	0.1199	0.0386	0.05704	0.05704	0.05955	0.1611	0.2607	0.2209	0.1196	0.06415
PlasmoDBv26_50-150_ALL_1778	PF3D7_0929000	Pf3D7_09_v3	1160571	1160779	2	0.06448	0.1211	0.1389	0.1397	0.1471	0.1722	0.1275	0.08908	0.04286	0.1319	0.1401	0.1798	0.1726	0.15	0.0817	0.1011
PlasmoDBv26_50-150_ALL_1779	PF3D7_0929200	Pf3D7_09_v3	1165840	1166822	2	0.09169	0.1267	0.146	0.142	0.1427	0.1404	0.123	0.08739	0.09065	0.1114	0.131	0.1813	0.1668	0.1194	0.1075	0.09184
PlasmoDBv26_50-150_ALL_178	PF3D7_0209800	Pf3D7_02_v3	406740	407254	2	0.04041	0.09671	0.1385	0.1597	0.1817	0.1715	0.1482	0.0633	0.07769	0.1105	0.107	0.1984	0.1612	0.1356	0.1211	0.08861
PlasmoDBv26_50-150_ALL_1804	PF3D7_0932300	Pf3D7_09_v3	1291384	1291764	3	0.009828	0.006637	0.04865	0.162	0.2592	0.2565	0.1959	0.06127	0.05466	0.04721	0.1689	0.2051	0.2102	0.1808	0.0865	0.04661
PlasmoDBv26_50-150_ALL_181	PF3D7_0210100.1	Pf3D7_02_v3	411010	411997	2	0.02952	0.08446	0.1474	0.191	0.2038	0.1558	0.1243	0.06372	0.07524	0.1082	0.1185	0.1854	0.1798	0.1172	0.1354	0.08019
PlasmoDBv26_50-150_ALL_1841	PF3D7_0936200	Pf3D7_09_v3	1435089	1435643	3	0.005116	0.007809	0.02841	0.2624	0.3936	0.1951	0.08473	0.02278	0.03799	0.03998	0.1117	0.2032	0.2254	0.2364	0.08895	0.05637
PlasmoDBv26_50-150_ALL_1859	PF3D7_1001000	Pf3D7_10_v3	62690	62835	2	0.003288	0.001521	0.03156	0.2855	0.3561	0.2425	0.06872	0.01079	0.04097	0.06238	0.1687	0.2515	0.2974	0.0996	0.04994	0.02946
PlasmoDBv26_50-150_ALL_1882	PF3D7_1003300	Pf3D7_10_v3	151053	151715	3	0.1379	0.07375	0.0898	0.1677	0.1817	0.1498	0.1152	0.08421	0.1689	0.06977	0.09142	0.1516	0.1895	0.1466	0.08967	0.0925
PlasmoDBv26_50-150_ALL_1885	PF3D7_1003500	Pf3D7_10_v3	161124	162274	2	0.03542	0.08937	0.1489	0.1685	0.2143	0.1668	0.1263	0.05033	0.09002	0.1196	0.1468	0.1573	0.151	0.1169	0.1276	0.09086
PlasmoDBv26_50-150_ALL_1888	PF3D7_1003800	Pf3D7_10_v3	176811	177146	2	0.0216	0.07392	0.135	0.1735	0.2007	0.1834	0.15	0.06186	0.04956	0.1165	0.1487	0.198	0.2163	0.1397	0.08121	0.05007
PlasmoDBv26_50-150_ALL_1889	PF3D7_1004000	Pf3D7_10_v3	180228	181128	2	0.02944	0.06472	0.1145	0.1934	0.2144	0.1837	0.1379	0.06199	0.08889	0.1162	0.1321	0.1793	0.1502	0.1281	0.1324	0.07267
PlasmoDBv26_50-150_ALL_1892	PF3D7_1004400	Pf3D7_10_v3	210298	211138	3	0.01707	0.006046	0.03839	0.1741	0.3245	0.2086	0.1519	0.07936	0.04442	0.03976	0.07169	0.228	0.2386	0.202	0.1114	0.06412
PlasmoDBv26_50-150_ALL_1898	PF3D7_1005600	Pf3D7_10_v3	246963	247252	2	0.04922	0.1069	0.1692	0.1906	0.1913	0.1443	0.09804	0.05043	0.08119	0.09568	0.1349	0.1858	0.2306	0.1455	0.06999	0.05642
PlasmoDBv26_50-150_ALL_1903	PF3D7_1006700	Pf3D7_10_v3	273428	273609	2	0.06754	0.152	0.1753	0.1727	0.2098	0.1425	0.0564	0.02379	0.1155	0.07001	0.1031	0.2167	0.2298	0.1332	0.06418	0.06752
PlasmoDBv26_50-150_ALL_1912	PF3D7_1007900	Pf3D7_10_v3	315625	316074	2	0.04419	0.09435	0.128	0.1688	0.1829	0.1772	0.1431	0.06145	0.07621	0.0778	0.1284	0.1946	0.2274	0.1584	0.08798	0.04912
PlasmoDBv26_50-150_ALL_1929	PF3D7_1010700	Pf3D7_10_v3	421626	422447	3	0.02044	0.04213	0.1247	0.1683	0.181	0.1554	0.1967	0.1114	0.06128	0.07312	0.09352	0.1538	0.1719	0.1635	0.1679	0.1149
PlasmoDBv26_50-150_ALL_1930	PF3D7_1010900	Pf3D7_10_v3	426304	426419	3	0.02301	0.0489	0.08549	0.1445	0.1939	0.2315	0.1785	0.0942	0.09198	0.1093	0.1516	0.1301	0.1575	0.208	0.08571	0.06568
PlasmoDBv26_50-150_ALL_1936	PF3D7_1011700	Pf3D7_10_v3	448317	448727	2	0.04495	0.08034	0.1312	0.1769	0.1556	0.1459	0.1408	0.1243	0.08704	0.09297	0.1273	0.1951	0.1675	0.1242	0.1203	0.08561
PlasmoDBv26_50-150_ALL_1937	PF3D7_1011800	Pf3D7_10_v3	451804	453529	3	0.07839	0.1021	0.1343	0.155	0.1968	0.1345	0.1226	0.07633	0.05715	0.0478	0.06734	0.1332	0.2664	0.2301	0.1264	0.07166
PlasmoDBv26_50-150_ALL_194	PF3D7_0211800	Pf3D7_02_v3	474061	474807	3	0.0136	0.03499	0.1054	0.1584	0.1933	0.2179	0.1982	0.07823	0.04439	0.05463	0.118	0.1612	0.1694	0.1808	0.158	0.1135
PlasmoDBv26_50-150_ALL_1942	PF3D7_1012400	Pf3D7_10_v3	477072	478541	3	0.002443	0.003099	0.04254	0.1581	0.2356	0.3471	0.181	0.03	0.03485	0.04047	0.1048	0.1525	0.2305	0.2393	0.1459	0.0517
PlasmoDBv26_50-150_ALL_1956	PF3D7_1014400	Pf3D7_10_v3	573150	573627	2	0.02868	0.118	0.1879	0.215	0.1626	0.1485	0.09108	0.04822	0.089	0.142	0.1498	0.1579	0.1627	0.1209	0.1018	0.07586
PlasmoDBv26_50-150_ALL_1959	PF3D7_1014700	Pf3D7_10_v3	594578	594923	3	0.006407	0.005386	0.007569	0.1019	0.3475	0.3549	0.143	0.03334	0.08335	0.05424	0.07923	0.1766	0.2198	0.2287	0.09662	0.06148
PlasmoDBv26_50-150_ALL_1969	PF3D7_1015900	Pf3D7_10_v3	636200	636862	3	0.005579	0.03638	0.1054	0.1447	0.2118	0.3098	0.1612	0.02513	0.04418	0.07747	0.1474	0.1661	0.172	0.2012	0.1336	0.05812
PlasmoDBv26_50-150_ALL_197	PF3D7_0212200	Pf3D7_02_v3	491326	491823	3	0.04408	0.06639	0.09168	0.145	0.185	0.2583	0.1605	0.04898	0.07923	0.07445	0.1216	0.1941	0.2093	0.1647	0.1056	0.05095
PlasmoDBv26_50-150_ALL_1975	PF3D7_1016400	Pf3D7_10_v3	659339	660748	2	0.03099	0.08095	0.09799	0.2058	0.2353	0.2113	0.1113	0.02642	0.05883	0.1019	0.129	0.1861	0.2315	0.1739	0.07911	0.03968
PlasmoDBv26_50-150_ALL_198	PF3D7_0212400	Pf3D7_02_v3	508345	508680	2	0.05496	0.1166	0.135	0.1506	0.1364	0.1319	0.1555	0.119	0.09043	0.1192	0.1024	0.1499	0.174	0.126	0.1337	0.1044
PlasmoDBv26_50-150_ALL_1987	PF3D7_1017400	Pf3D7_10_v3	700029	700306	2	0.07011	0.05452	0.1909	0.3446	0.1406	0.1021	0.07487	0.02231	0.11	0.1089	0.1306	0.158	0.1778	0.1546	0.09448	0.0655
PlasmoDBv26_50-150_ALL_2003	PF3D7_1019400	Pf3D7_10_v3	785393	786278	2	0.02328	0.0661	0.1208	0.2253	0.1847	0.1907	0.1273	0.06185	0.06307	0.1237	0.1327	0.168	0.1584	0.1318	0.1394	0.08302
PlasmoDBv26_50-150_ALL_2021	PF3D7_1022000	Pf3D7_10_v3	917346	918443	2	0.0167	0.06695	0.1779	0.1959	0.181	0.1815	0.1333	0.04672	0.03567	0.09721	0.1698	0.19	0.1879	0.1572	0.1006	0.06155
PlasmoDBv26_50-150_ALL_2028	PF3D7_1022400	Pf3D7_10_v3	942649	943206	2	0.02599	0.1009	0.1839	0.1994	0.1618	0.1207	0.1388	0.0684	0.03254	0.09127	0.1175	0.2009	0.1742	0.162	0.1302	0.09137
PlasmoDBv26_50-150_ALL_203	PF3D7_0213100	Pf3D7_02_v3	537124	537372	3	0.01939	0.06149	0.1165	0.1774	0.2056	0.1872	0.1737	0.05873	0.04187	0.06098	0.09979	0.1507	0.2491	0.1919	0.1343	0.07131
PlasmoDBv26_50-150_ALL_2036	PF3D7_1023200	Pf3D7_10_v3	981739	982007	2	0.01229	0.07021	0.1369	0.1898	0.1914	0.2058	0.142	0.05159	0.1002	0.1324	0.1413	0.1925	0.1333	0.1517	0.0772	0.0715
PlasmoDBv26_50-150_ALL_204	PF3D7_0213700	Pf3D7_02_v3	556209	556595	3	0.006657	0.03472	0.1109	0.2156	0.2757	0.2273	0.1051	0.02411	0.08326	0.05525	0.1122	0.1552	0.2642	0.183	0.07931	0.06753
PlasmoDBv26_50-150_ALL_205	PF3D7_0214000	Pf3D7_02_v3	565341	565876	2	0.02741	0.07471	0.1161	0.1782	0.2356	0.2124	0.1281	0.02749	0.09022	0.1278	0.1418	0.1697	0.1925	0.1545	0.08246	0.04102
PlasmoDBv26_50-150_ALL_2056	PF3D7_1026000	Pf3D7_10_v3	1100466	1101032	2	0.02961	0.1154	0.1871	0.2214	0.1808	0.1241	0.09379	0.04784	0.03723	0.08265	0.1413	0.2094	0.1936	0.1628	0.1179	0.05509
PlasmoDBv26_50-150_ALL_2059	PF3D7_1026800	Pf3D7_10_v3	1121552	1122625	2	0.03089	0.09295	0.1585	0.1766	0.2081	0.1545	0.1332	0.04524	0.07655	0.1259	0.146	0.1797	0.1606	0.1345	0.1252	0.05153
PlasmoDBv26_50-150_ALL_2083	PF3D7_1030600	Pf3D7_10_v3	1247864	1248094	2	0.03489	0.1086	0.1788	0.1845	0.1585	0.1537	0.1313	0.04971	0.0605	0.1373	0.1943	0.1795	0.1628	0.1424	0.07066	0.05255
PlasmoDBv26_50-150_ALL_2089	PF3D7_1031600	Pf3D7_10_v3	1274390	1275651	3	0.03622	0.04101	0.1087	0.1518	0.15	0.1491	0.2079	0.1553	0.05438	0.07466	0.1404	0.2084	0.1633	0.1246	0.1385	0.09582
PlasmoDBv26_50-150_ALL_2096	PF3D7_1033100	Pf3D7_10_v3	1330675	1331232	3	0.06482	0.1111	0.1235	0.1312	0.1483	0.1848	0.1531	0.08322	0.09041	0.0958	0.07895	0.08836	0.2281	0.1828	0.1507	0.08493
PlasmoDBv26_50-150_ALL_2099	PF3D7_1033300	Pf3D7_10_v3	1338641	1339327	3	0.0165	0.05239	0.06484	0.1491	0.2694	0.2487	0.1483	0.05078	0.02926	0.03299	0.07398	0.1644	0.2422	0.2894	0.1129	0.05491
PlasmoDBv26_50-150_ALL_2121	PF3D7_1037300	Pf3D7_10_v3	1479381	1480879	3	0.009523	0.03872	0.1354	0.1657	0.1918	0.2576	0.1534	0.04782	0.07484	0.1098	0.1501	0.2027	0.1718	0.1387	0.09709	0.05489
PlasmoDBv26_50-150_ALL_2153	PF3D7_1102400	Pf3D7_11_v3	117912	118425	3	0.08775	0.08278	0.1076	0.158	0.1795	0.1617	0.1333	0.08943	0.1155	0.1076	0.1073	0.1447	0.1901	0.144	0.1112	0.07964
PlasmoDBv26_50-150_ALL_2160	PF3D7_1103100	Pf3D7_11_v3	140970	142003	2	0.01726	0.06442	0.1543	0.1837	0.2208	0.1539	0.1493	0.05634	0.05925	0.09812	0.1061	0.193	0.1835	0.1331	0.1329	0.0941
PlasmoDBv26_50-150_ALL_2164	PF3D7_1103600	Pf3D7_11_v3	155780	156106	2	0.02686	0.07301	0.1522	0.1905	0.1609	0.1983	0.1324	0.0658	0.06498	0.0727	0.1356	0.1981	0.1874	0.1691	0.103	0.06922
PlasmoDBv26_50-150_ALL_2167	PF3D7_1104000	Pf3D7_11_v3	178038	178373	2	0.01672	0.05899	0.1326	0.1924	0.1685	0.1782	0.1634	0.08927	0.05297	0.1071	0.1543	0.1748	0.1703	0.1554	0.1245	0.06064
PlasmoDBv26_50-150_ALL_2171	PF3D7_1104700.1	Pf3D7_11_v3	206093	206303	3	0.01069	0.01274	0.08301	0.1944	0.2261	0.2062	0.1906	0.07631	0.01346	0.01746	0.125	0.1941	0.2799	0.1819	0.09002	0.09803
PlasmoDBv26_50-150_ALL_2182	PF3D7_1105400	Pf3D7_11_v3	237312	238227	3	0.02346	0.06688	0.1274	0.1637	0.206	0.1849	0.1632	0.06455	0.07727	0.09508	0.1288	0.1655	0.1601	0.1307	0.1606	0.08192
PlasmoDBv26_50-150_ALL_219	PF3D7_0215700	Pf3D7_02_v3	644982	645392	2	0.03959	0.09811	0.1432	0.163	0.1734	0.1645	0.1498	0.06838	0.07516	0.1158	0.1659	0.1371	0.1812	0.1413	0.117	0.06656
PlasmoDBv26_50-150_ALL_2200	PF3D7_1107500	Pf3D7_11_v3	321328	321528	3	0.01315	0.05074	0.08249	0.1834	0.2277	0.2119	0.1694	0.06131	0.06494	0.1082	0.1241	0.1508	0.1548	0.1731	0.1467	0.07731
PlasmoDBv26_50-150_ALL_2202	PF3D7_1107800	Pf3D7_11_v3	338295	339130	2	0.1617	0.05389	0.08788	0.2971	0.1577	0.08467	0.04279	0.1142	0.03773	0.03841	0.1253	0.3121	0.2613	0.1319	0.05288	0.04028
PlasmoDBv26_50-150_ALL_2213	PF3D7_1109900	Pf3D7_11_v3	395810	396682	2	0.05177	0.1117	0.1431	0.1854	0.1918	0.147	0.1128	0.05623	0.1161	0.1312	0.1235	0.1835	0.1496	0.09424	0.1167	0.08527
PlasmoDBv26_50-150_ALL_2216	PF3D7_1110300	Pf3D7_11_v3	411820	413079	2	0.07039	0.1161	0.141	0.1796	0.2258	0.1199	0.09772	0.04959	0.1103	0.128	0.1232	0.1645	0.1555	0.1069	0.1241	0.08752
PlasmoDBv26_50-150_ALL_2219	PF3D7_1111000	Pf3D7_11_v3	434262	434372	2	0.04665	0.1214	0.1597	0.2144	0.1688	0.1587	0.08616	0.04406	0.07572	0.1812	0.1312	0.1755	0.2062	0.08081	0.07301	0.0763
PlasmoDBv26_50-150_ALL_2224	PF3D7_1111700	Pf3D7_11_v3	455005	455251	3	0.02439	0.106	0.1468	0.1446	0.1509	0.2007	0.1486	0.07803	0.06565	0.08413	0.1442	0.1551	0.1334	0.1565	0.1563	0.1047
PlasmoDBv26_50-150_ALL_2232	PF3D7_1112500	Pf3D7_11_v3	476648	477221	2	0.02406	0.09867	0.1441	0.1912	0.1949	0.1689	0.1235	0.05458	0.04875	0.1112	0.1465	0.2003	0.2	0.1649	0.07788	0.05045
PlasmoDBv26_50-150_ALL_2247	PF3D7_1115300	Pf3D7_11_v3	582904	583743	2	0.01869	0.0855	0.2177	0.289	0.178	0.1334	0.06152	0.01614	0.0388	0.05884	0.1389	0.2368	0.2182	0.1664	0.08659	0.05551
PlasmoDBv26_50-150_ALL_2251	PF3D7_1115700	Pf3D7_11_v3	593994	595351	3	0.07317	0.04813	0.04056	0.1605	0.4002	0.2089	0.05357	0.01509	0.1037	0.09064	0.09607	0.1737	0.2258	0.2027	0.07345	0.03399
PlasmoDBv26_50-150_ALL_2258	PF3D7_1116700	Pf3D7_11_v3	633295	633822	2	0.09454	0.1354	0.1232	0.2184	0.1805	0.1416	0.08358	0.02272	0.09182	0.1383	0.1412	0.1724	0.1864	0.1391	0.09122	0.0395
PlasmoDBv26_50-150_ALL_2259	PF3D7_1116700	Pf3D7_11_v3	634054	634349	2	0.09454	0.1354	0.1232	0.2184	0.1805	0.1416	0.08358	0.02272	0.1211	0.1428	0.07069	0.1785	0.256	0.1172	0.06057	0.053
PlasmoDBv26_50-150_ALL_2269	PF3D7_1118200	Pf3D7_11_v3	692021	693106	3	0.007347	0.007414	0.02278	0.1164	0.3734	0.3079	0.128	0.03683	0.07607	0.06644	0.06592	0.1704	0.2866	0.1672	0.0977	0.06964
PlasmoDBv26_50-150_ALL_2279	PF3D7_1119600	Pf3D7_11_v3	741822	742616	3	0.03459	0.04012	0.07009	0.1297	0.2126	0.2403	0.1842	0.08838	0.09029	0.09293	0.1058	0.1446	0.2077	0.1755	0.115	0.06828
PlasmoDBv26_50-150_ALL_2282	PF3D7_1120000	Pf3D7_11_v3	755401	755813	2	0.04184	0.1253	0.1825	0.1721	0.1674	0.148	0.1153	0.04764	0.1079	0.1166	0.1305	0.1422	0.1913	0.1312	0.1016	0.07881
PlasmoDBv26_50-150_ALL_2284	PF3D7_1120100	Pf3D7_11_v3	760681	761233	2	0.008187	0.05527	0.1874	0.1882	0.1684	0.1857	0.1513	0.05559	0.03766	0.0869	0.1327	0.1652	0.1468	0.1625	0.1745	0.09369
PlasmoDBv26_50-150_ALL_2287	PF3D7_1120500	Pf3D7_11_v3	771551	772377	2	0.07543	0.116	0.1437	0.1475	0.1345	0.1615	0.1473	0.0743	0.06571	0.09601	0.1497	0.1638	0.1556	0.1605	0.1458	0.06281
PlasmoDBv26_50-150_ALL_2294	PF3D7_1121700	Pf3D7_11_v3	819262	819408	2	0.07116	0.1117	0.1464	0.1952	0.1571	0.1451	0.1202	0.05317	0.1021	0.09982	0.187	0.1513	0.1196	0.1559	0.1074	0.07688
PlasmoDBv26_50-150_ALL_2308	PF3D7_1123400	Pf3D7_11_v3	924255	925124	3	0.02713	0.07874	0.1238	0.1557	0.1955	0.1997	0.164	0.05547	0.06402	0.1366	0.108	0.1577	0.1667	0.134	0.1242	0.1088
PlasmoDBv26_50-150_ALL_231	PF3D7_0217700	Pf3D7_02_v3	732911	733048	3	0.01944	0.04899	0.0763	0.2171	0.2723	0.2051	0.1255	0.03521	0.04745	0.08203	0.09055	0.1282	0.2239	0.2204	0.1414	0.06607
PlasmoDBv26_50-150_ALL_2318	PF3D7_1124400	Pf3D7_11_v3	966091	966210	2	0.03596	0.1231	0.1485	0.1823	0.1664	0.1786	0.1191	0.04611	0.07817	0.1229	0.2278	0.1926	0.1251	0.113	0.08749	0.05298
PlasmoDBv26_50-150_ALL_232	PF3D7_0217800	Pf3D7_02_v3	733212	733698	3	0.02039	0.06187	0.1366	0.1687	0.233	0.1631	0.1488	0.06752	0.0581	0.08744	0.1037	0.1956	0.2005	0.1574	0.1289	0.0682
PlasmoDBv26_50-150_ALL_2320	PF3D7_1124700	Pf3D7_11_v3	975987	976364	3	0.008852	0.01522	0.06971	0.1743	0.3212	0.2544	0.12	0.03639	0.03592	0.03523	0.08121	0.2013	0.3039	0.2292	0.06619	0.04704
PlasmoDBv26_50-150_ALL_2321	PF3D7_1124800	Pf3D7_11_v3	978139	978653	2	0.05083	0.1338	0.1769	0.2046	0.1967	0.1275	0.08163	0.0281	0.03635	0.1193	0.1264	0.2343	0.2223	0.1223	0.08271	0.05626
PlasmoDBv26_50-150_ALL_2323	PF3D7_1124900	Pf3D7_11_v3	980766	981704	2	0.02488	0.07473	0.1436	0.1881	0.2183	0.146	0.1415	0.06276	0.08592	0.09769	0.1244	0.1617	0.1888	0.1216	0.1359	0.08397
PlasmoDBv26_50-150_ALL_2325	PF3D7_1125300	Pf3D7_11_v3	991107	991578	3	0.008716	0.01209	0.04441	0.2031	0.285	0.2471	0.145	0.05466	0.06216	0.03409	0.1219	0.1856	0.2559	0.1966	0.08414	0.05958
PlasmoDBv26_50-150_ALL_2326	PF3D7_1125400	Pf3D7_11_v3	999797	1000457	2	0.008039	0.05565	0.1394	0.2098	0.2839	0.2166	0.06805	0.01859	0.04099	0.05616	0.112	0.2294	0.2621	0.1855	0.0797	0.03403
PlasmoDBv26_50-150_ALL_2327	PF3D7_1125500	Pf3D7_11_v3	1002040	1002809	2	0.03422	0.09514	0.1632	0.2071	0.1613	0.1587	0.1185	0.06182	0.03785	0.06693	0.1427	0.2333	0.2242	0.1919	0.07107	0.032
PlasmoDBv26_50-150_ALL_2330	PF3D7_1126000	Pf3D7_11_v3	1017544	1018053	3	0.02641	0.09051	0.1428	0.1823	0.1948	0.1738	0.1286	0.06081	0.05853	0.03495	0.1197	0.1954	0.2118	0.1926	0.1111	0.07602
PlasmoDBv26_50-150_ALL_2332	PF3D7_1126200	Pf3D7_11_v3	1024789	1025916	2	0.03258	0.08997	0.1635	0.1721	0.1952	0.1398	0.1414	0.06547	0.0762	0.09762	0.1143	0.1416	0.1555	0.1401	0.1563	0.1183
PlasmoDBv26_50-150_ALL_2333	PF3D7_1126400	Pf3D7_11_v3	1029997	1030414	3	0.0221	0.06255	0.1494	0.1626	0.1695	0.2174	0.1509	0.0656	0.03841	0.05105	0.126	0.1423	0.2177	0.2271	0.1205	0.07684
PlasmoDBv26_50-150_ALL_2334	PF3D7_1126500	Pf3D7_11_v3	1031735	1032359	2	0.05275	0.1349	0.1709	0.1878	0.1668	0.1594	0.09248	0.03494	0.08725	0.1208	0.1535	0.2271	0.1752	0.1145	0.07797	0.04366
PlasmoDBv26_50-150_ALL_2336	PF3D7_1126900	Pf3D7_11_v3	1054565	1054883	2	0.03184	0.09782	0.1478	0.1628	0.1674	0.153	0.1618	0.07765	0.04116	0.111	0.125	0.1917	0.1984	0.1375	0.1225	0.07264
PlasmoDBv26_50-150_ALL_2340	PF3D7_1127300	Pf3D7_11_v3	1064707	1065197	3	0.01134	0.05567	0.137	0.1962	0.182	0.2163	0.1462	0.05524	0.02502	0.04917	0.1435	0.158	0.1802	0.2121	0.1457	0.08629
PlasmoDBv26_50-150_ALL_2343	PF3D7_1127800	Pf3D7_11_v3	1081955	1082373	2	0.04452	0.09964	0.1261	0.1528	0.1732	0.145	0.1473	0.1115	0.03895	0.05783	0.1571	0.2346	0.2527	0.1755	0.05741	0.02598
PlasmoDBv26_50-150_ALL_2348	PF3D7_1129000	Pf3D7_11_v3	1121130	1121681	3	0.01973	0.05283	0.1128	0.166	0.1708	0.1777	0.1887	0.1114	0.03594	0.08137	0.1338	0.1742	0.2028	0.1489	0.1557	0.06716
PlasmoDBv26_50-150_ALL_2355	PF3D7_1129900	Pf3D7_11_v3	1154762	1155727	2	0.02076	0.05365	0.1267	0.314	0.1721	0.1296	0.1169	0.06639	0.0636	0.08403	0.1307	0.223	0.2151	0.1458	0.08251	0.05535
PlasmoDBv26_50-150_ALL_2359	PF3D7_1130100	Pf3D7_11_v3	1163669	1164361	3	0.02881	0.0743	0.1362	0.1861	0.1871	0.1748	0.1304	0.08228	0.06478	0.08903	0.1049	0.1617	0.1665	0.1529	0.1578	0.1024
PlasmoDBv26_50-150_ALL_2371	PF3D7_1131800	Pf3D7_11_v3	1233130	1233585	3	0.1542	0.07327	0.01775	0.1282	0.2457	0.1797	0.1146	0.08665	0.0345	0.1109	0.07103	0.1245	0.2902	0.2125	0.08555	0.07092
PlasmoDBv26_50-150_ALL_2373	PF3D7_1132200	Pf3D7_11_v3	1250397	1250966	2	0.01798	0.08209	0.1361	0.1742	0.2208	0.2071	0.1269	0.03473	0.08565	0.1183	0.1584	0.1767	0.1775	0.1425	0.08209	0.05894
PlasmoDBv26_50-150_ALL_2388	PF3D7_1134000	Pf3D7_11_v3	1318480	1319267	3	0.003829	0.01535	0.05272	0.1215	0.2745	0.3497	0.1524	0.02997	0.03322	0.04718	0.07394	0.1737	0.2727	0.2248	0.1143	0.06019
PlasmoDBv26_50-150_ALL_239	PF3D7_0218400	Pf3D7_02_v3	751923	752447	2	0.05709	0.1376	0.1841	0.2011	0.1864	0.127	0.072	0.03471	0.06938	0.1208	0.1248	0.199	0.1806	0.1596	0.08677	0.05907
PlasmoDBv26_50-150_ALL_2392	PF3D7_1134600	Pf3D7_11_v3	1358005	1358357	3	0.02174	0.0206	0.1139	0.2239	0.2114	0.1895	0.1296	0.08931	0.1026	0.0643	0.1074	0.1799	0.1939	0.1475	0.08754	0.1168
PlasmoDBv26_50-150_ALL_240	PF3D7_0218600	Pf3D7_02_v3	753931	754806	3	0.03949	0.01921	0.05994	0.2186	0.2722	0.1885	0.1252	0.07687	0.05641	0.05008	0.1073	0.1927	0.3036	0.1495	0.09121	0.04926
PlasmoDBv26_50-150_ALL_2413	PF3D7_1136800	Pf3D7_11_v3	1452799	1453340	2	0.0507	0.09186	0.1316	0.1703	0.1347	0.1361	0.1458	0.139	0.06801	0.07212	0.1246	0.2045	0.1946	0.1757	0.08703	0.07343
PlasmoDBv26_50-150_ALL_243	PF3D7_0219200	Pf3D7_02_v3	771466	772086	2	0.04114	0.09478	0.1746	0.1227	0.2456	0.1455	0.1167	0.05894	0.07822	0.1004	0.1091	0.1811	0.1745	0.1443	0.1447	0.06762
PlasmoDBv26_50-150_ALL_2437	PF3D7_1139300	Pf3D7_11_v3	1566623	1567258	2	0.05323	0.1502	0.1911	0.248	0.1574	0.1118	0.06073	0.02754	0.03731	0.06202	0.1679	0.3099	0.2684	0.1109	0.02549	0.01812
PlasmoDBv26_50-150_ALL_2443	PF3D7_1139900	Pf3D7_11_v3	1592573	1593182	2	0.02605	0.09821	0.1611	0.2071	0.1386	0.1625	0.1435	0.06287	0.07097	0.06879	0.1158	0.1562	0.1291	0.137	0.1875	0.1347
PlasmoDBv26_50-150_ALL_2456	PF3D7_1142400	Pf3D7_11_v3	1703937	1705383	3	0.05873	0.08583	0.1474	0.1535	0.1342	0.1623	0.1393	0.1188	0.1069	0.09813	0.1258	0.1501	0.1246	0.1233	0.1282	0.143
PlasmoDBv26_50-150_ALL_2458	PF3D7_1142500	Pf3D7_11_v3	1706770	1707293	2	0.02434	0.08925	0.1426	0.1984	0.224	0.1622	0.1191	0.04015	0.05642	0.114	0.1179	0.1656	0.213	0.1415	0.1116	0.08003
PlasmoDBv26_50-150_ALL_2459	PF3D7_1142600	Pf3D7_11_v3	1709081	1709905	2	0.03106	0.1021	0.161	0.2059	0.1984	0.1367	0.1126	0.05226	0.07816	0.09063	0.1084	0.193	0.1694	0.1349	0.1369	0.08866
PlasmoDBv26_50-150_ALL_2467	PF3D7_1143300	Pf3D7_11_v3	1733557	1734558	2	0.04298	0.1174	0.1691	0.1872	0.1834	0.1517	0.09559	0.05257	0.03322	0.07172	0.1123	0.2149	0.2157	0.1568	0.1133	0.0821
PlasmoDBv26_50-150_ALL_2474	PF3D7_1144300	Pf3D7_11_v3	1760079	1761001	3	0.01245	0.04551	0.1749	0.1149	0.2837	0.1296	0.172	0.06699	0.06035	0.07424	0.09078	0.1647	0.1869	0.1583	0.1626	0.1021
PlasmoDBv26_50-150_ALL_2475	PF3D7_1144500	Pf3D7_11_v3	1767660	1767902	3	0.01606	0.05857	0.1165	0.131	0.1728	0.2544	0.1767	0.07405	0.04784	0.1182	0.1584	0.1433	0.1325	0.1945	0.1276	0.07782
PlasmoDBv26_50-150_ALL_2476	PF3D7_1144600	Pf3D7_11_v3	1769922	1770531	3	0.05066	0.1158	0.1315	0.1376	0.1377	0.1487	0.1697	0.1083	0.08087	0.1029	0.1466	0.1585	0.1265	0.1445	0.118	0.1222
PlasmoDBv26_50-150_ALL_25	PF3D7_0104500	Pf3D7_01_v3	205548	205727	2	0.005517	0.03755	0.1128	0.1902	0.2491	0.2386	0.1353	0.03097	0.03823	0.11	0.1051	0.2877	0.2123	0.1134	0.08079	0.05244
PlasmoDBv26_50-150_ALL_2506	PF3D7_1149000	Pf3D7_11_v3	1947960	1948800	3	0.005768	0.00197	0.001728	0.08387	0.408	0.2598	0.2006	0.03829	0.04803	0.03606	0.03751	0.1279	0.3024	0.2714	0.1343	0.04243
PlasmoDBv26_50-150_ALL_2511	PF3D7_1149400	Pf3D7_11_v3	1987087	1987964	3	0.001351	0.000809	0.01437	0.2607	0.411	0.2336	0.06906	0.009061	0.03839	0.0319	0.04956	0.1905	0.3407	0.2442	0.07043	0.03432
PlasmoDBv26_50-150_ALL_252	PF3D7_0220200	Pf3D7_02_v3	810771	812727	2	0.05389	0.06894	0.07322	0.2498	0.2782	0.1783	0.0805	0.01717	0.09599	0.1171	0.1352	0.1807	0.1738	0.1289	0.1143	0.05394
PlasmoDBv26_50-150_ALL_2524	PF3D7_1201000	Pf3D7_12_v3	79365	80568	3	0.001458	0.001729	0.005937	0.2169	0.4795	0.2213	0.06502	0.008226	0.02673	0.03425	0.07995	0.2747	0.2787	0.1832	0.09287	0.02954
PlasmoDBv26_50-150_ALL_2539	PF3D7_1203200	Pf3D7_12_v3	172400	172695	2	0.03228	0.09636	0.1589	0.191	0.1422	0.1568	0.1399	0.08257	0.08959	0.1324	0.1311	0.164	0.1816	0.132	0.09426	0.07516
PlasmoDBv26_50-150_ALL_2547	PF3D7_1204300	Pf3D7_12_v3	206276	207408	3	0.02378	0.06304	0.1189	0.1489	0.2104	0.1949	0.1627	0.07736	0.09449	0.1209	0.1405	0.1582	0.1321	0.1393	0.1259	0.08854
PlasmoDBv26_50-150_ALL_255	PF3D7_0220600	Pf3D7_02_v3	829307	830718	2	0.01901	0.04372	0.09965	0.3095	0.1872	0.1877	0.1162	0.03697	0.06559	0.1293	0.1269	0.1829	0.1671	0.1443	0.1081	0.07576
PlasmoDBv26_50-150_ALL_2565	PF3D7_1206200	Pf3D7_12_v3	279623	280432	2	0.04444	0.1025	0.1459	0.1625	0.1921	0.1596	0.1346	0.05838	0.07138	0.06605	0.1149	0.1903	0.1871	0.1529	0.1252	0.09218
PlasmoDBv26_50-150_ALL_258	PF3D7_0221200	Pf3D7_02_v3	853740	854530	3	0.00478	0.007296	0.02081	0.1371	0.3719	0.3238	0.1139	0.02043	0.07672	0.07301	0.1005	0.115	0.2526	0.2254	0.1001	0.05658
PlasmoDBv26_50-150_ALL_2582	PF3D7_1208600	Pf3D7_12_v3	401729	401858	3	0.002964	0.01583	0.06428	0.2305	0.2681	0.2463	0.1248	0.04715	0.1199	0.08062	0.1562	0.1496	0.1994	0.1641	0.06934	0.06089
PlasmoDBv26_50-150_ALL_2587	PF3D7_1209000	Pf3D7_12_v3	422505	422686	2	0.02325	0.09069	0.1498	0.1753	0.1811	0.1497	0.1418	0.08833	0.09395	0.106	0.1649	0.1644	0.1689	0.1189	0.1146	0.06851
PlasmoDBv26_50-150_ALL_2588	PF3D7_1209200	Pf3D7_12_v3	426539	426762	2	0.03968	0.1091	0.1685	0.1419	0.1608	0.1452	0.1588	0.07596	0.09411	0.1396	0.1733	0.1247	0.1331	0.1389	0.115	0.08126
PlasmoDBv26_50-150_ALL_2597	PF3D7_1210300	Pf3D7_12_v3	464645	464858	3	0.02079	0.0609	0.1092	0.1707	0.2334	0.1986	0.1437	0.06262	0.07819	0.1132	0.1084	0.09846	0.2297	0.1664	0.1213	0.08427
PlasmoDBv26_50-150_ALL_2609	PF3D7_1211900	Pf3D7_12_v3	534085	534288	3	0.1149	0.09312	0.1176	0.1758	0.1809	0.1551	0.09643	0.06608	0.08787	0.0613	0.0444	0.1502	0.2786	0.1788	0.1123	0.08648
PlasmoDBv26_50-150_ALL_2618	PF3D7_1213800	Pf3D7_12_v3	593231	593882	2	0.03069	0.0797	0.1404	0.2184	0.1626	0.1744	0.1357	0.05806	0.06622	0.1109	0.1587	0.2028	0.1501	0.1122	0.1319	0.06726
PlasmoDBv26_50-150_ALL_2621	PF3D7_1214400	Pf3D7_12_v3	610892	611187	2	0.04453	0.1011	0.1337	0.1413	0.1353	0.21	0.1563	0.07779	0.02538	0.1399	0.1672	0.1781	0.1588	0.1291	0.1148	0.08662
PlasmoDBv26_50-150_ALL_2625	PF3D7_1215100	Pf3D7_12_v3	622166	622591	3	0.01763	0.0429	0.1153	0.212	0.2488	0.2243	0.0962	0.04294	0.02824	0.03922	0.05459	0.1965	0.3047	0.203	0.1028	0.07089
PlasmoDBv26_50-150_ALL_2626	PF3D7_1215300	Pf3D7_12_v3	629881	630191	3	0.003808	0.003875	0.01327	0.08521	0.3838	0.3514	0.1236	0.03496	0.07373	0.01213	0.03838	0.158	0.2788	0.3019	0.08303	0.05409
PlasmoDBv26_50-150_ALL_2631	PF3D7_1216200	Pf3D7_12_v3	647920	648248	3	0.0697	0.03649	0.07741	0.192	0.2722	0.2121	0.1046	0.03555	0.08355	0.05363	0.07524	0.168	0.1887	0.1947	0.1421	0.09417
PlasmoDBv26_50-150_ALL_2633	PF3D7_1216900	Pf3D7_12_v3	666754	668934	2	0.05838	0.1262	0.1541	0.183	0.1677	0.1427	0.108	0.05978	0.08719	0.1103	0.1422	0.1475	0.1813	0.1319	0.1268	0.07284
PlasmoDBv26_50-150_ALL_2647	PF3D7_1219000	Pf3D7_12_v3	744876	745361	2	0.1052	0.04549	0.08635	0.1961	0.1832	0.1414	0.1059	0.1364	0.08093	0.05653	0.1579	0.266	0.2453	0.09672	0.05098	0.04561
PlasmoDBv26_50-150_ALL_2651	PF3D7_1219600	Pf3D7_12_v3	791685	791869	3	0.05752	0.0808	0.1071	0.1453	0.1642	0.148	0.1473	0.1497	0.02614	0.07261	0.1073	0.2064	0.181	0.2033	0.1122	0.09108
PlasmoDBv26_50-150_ALL_2654	PF3D7_1220100	Pf3D7_12_v3	801465	801745	3	0.03241	0.09043	0.1454	0.1613	0.1524	0.1534	0.1575	0.1071	0.05901	0.1055	0.142	0.1548	0.1511	0.1449	0.1339	0.1087
PlasmoDBv26_50-150_ALL_2673	PF3D7_1222200	Pf3D7_12_v3	882276	882713	3	0.0537	0.1093	0.07015	0.165	0.2329	0.2237	0.09423	0.051	0.05988	0.1473	0.1117	0.1777	0.1688	0.1597	0.09677	0.07823
PlasmoDBv26_50-150_ALL_2697	PF3D7_1224600	Pf3D7_12_v3	1002299	1002489	2	0.02348	0.01912	0.1374	0.2731	0.2419	0.1827	0.08586	0.03643	0.0418	0.05638	0.2178	0.2608	0.2223	0.1217	0.0542	0.02512
PlasmoDBv26_50-150_ALL_2699	PF3D7_1225000	Pf3D7_12_v3	1018019	1018244	3	0.008107	0.006079	0.00981	0.1226	0.3091	0.3263	0.1441	0.07376	0.05207	0.1064	0.03495	0.2213	0.2752	0.1777	0.07043	0.06184
PlasmoDBv26_50-150_ALL_2714	PF3D7_1227100	Pf3D7_12_v3	1096297	1096909	3	0.01265	0.02512	0.07804	0.1303	0.2215	0.2595	0.1947	0.07816	0.06279	0.09725	0.1495	0.1594	0.1504	0.138	0.1489	0.09369
PlasmoDBv26_50-150_ALL_2724	PF3D7_1228400	Pf3D7_12_v3	1152356	1152635	2	0.04855	0.1064	0.1684	0.191	0.1729	0.1569	0.1039	0.05207	0.08983	0.1016	0.1816	0.1659	0.1771	0.1189	0.08975	0.07535
PlasmoDBv26_50-150_ALL_273	PF3D7_0301400	Pf3D7_03_v3	86653	87187	3	0.008399	0.001899	0.03641	0.2047	0.2431	0.269	0.1853	0.05112	0.0615	0.06246	0.07058	0.1521	0.204	0.2049	0.1771	0.06743
PlasmoDBv26_50-150_ALL_2732	PF3D7_1229500	Pf3D7_12_v3	1211022	1211287	2	0.01712	0.06149	0.1122	0.1717	0.2299	0.2109	0.1511	0.04553	0.0441	0.1271	0.1906	0.2174	0.1944	0.1283	0.06703	0.03105
PlasmoDBv26_50-150_ALL_2749	PF3D7_1231600	Pf3D7_12_v3	1305142	1305286	2	0.03642	0.05337	0.172	0.1596	0.1198	0.1701	0.1674	0.1213	0.0387	0.05881	0.219	0.154	0.143	0.177	0.1004	0.1092
PlasmoDBv26_50-150_ALL_2757	PF3D7_1231900	Pf3D7_12_v3	1320945	1321437	3	0.03297	0.03922	0.07357	0.1373	0.1822	0.2333	0.1925	0.109	0.03724	0.05702	0.1014	0.1998	0.2145	0.1412	0.1478	0.101
PlasmoDBv26_50-150_ALL_2765	PF3D7_1232900	Pf3D7_12_v3	1354367	1354930	3	0.02519	0.01843	0.02469	0.1548	0.2966	0.3193	0.1161	0.04487	0.06584	0.08298	0.1195	0.1795	0.2348	0.1813	0.06601	0.07006
PlasmoDBv26_50-150_ALL_2772	PF3D7_1234100	Pf3D7_12_v3	1413527	1413933	2	0.06217	0.1037	0.1564	0.1632	0.1434	0.1191	0.1325	0.1195	0.07135	0.1124	0.1617	0.182	0.1844	0.1089	0.09577	0.0835
PlasmoDBv26_50-150_ALL_2774	PF3D7_1234500	Pf3D7_12_v3	1441295	1441514	2	0.04519	0.1337	0.1681	0.1605	0.1577	0.1495	0.1166	0.06863	0.08131	0.09567	0.1353	0.1518	0.2347	0.1999	0.05406	0.04718
PlasmoDBv26_50-150_ALL_2784	PF3D7_1236100	Pf3D7_12_v3	1509331	1510333	2	0.02068	0.07389	0.1672	0.2071	0.132	0.1437	0.1562	0.09922	0.05432	0.1314	0.1415	0.1577	0.1437	0.1188	0.1573	0.09531
PlasmoDBv26_50-150_ALL_2793	PF3D7_1237600	Pf3D7_12_v3	1567953	1568191	2	0.06667	0.1266	0.1516	0.1683	0.1778	0.1474	0.09988	0.06188	0.1052	0.1183	0.1497	0.2064	0.2191	0.1361	0.03333	0.03196
PlasmoDBv26_50-150_ALL_2795	PF3D7_1238100	Pf3D7_12_v3	1584784	1585205	3	0.006835	0.03085	0.07693	0.1505	0.2529	0.2627	0.1707	0.04861	0.05381	0.0824	0.07578	0.1586	0.2788	0.2008	0.1005	0.04929
PlasmoDBv26_50-150_ALL_281	PF3D7_0302100	Pf3D7_03_v3	111969	112722	2	0.02633	0.07511	0.1617	0.2177	0.1808	0.1666	0.125	0.04682	0.06584	0.1504	0.138	0.1729	0.1834	0.1405	0.08807	0.06091
PlasmoDBv26_50-150_ALL_2821	PF3D7_1242600	Pf3D7_12_v3	1800042	1800142	2	0.01488	0.07317	0.1707	0.2308	0.1785	0.1555	0.1147	0.0619	0.0685	0.09299	0.2622	0.2388	0.1752	0.1053	0.02612	0.03079
PlasmoDBv26_50-150_ALL_2822	PF3D7_1242700	Pf3D7_12_v3	1802629	1803336	2	0.03951	0.089	0.1285	0.1798	0.1975	0.1817	0.1304	0.05363	0.0789	0.1279	0.1179	0.1921	0.1645	0.1502	0.1141	0.05435
PlasmoDBv26_50-150_ALL_2826	PF3D7_1243100	Pf3D7_12_v3	1814412	1814602	2	0.01752	0.07133	0.1382	0.1689	0.1615	0.1991	0.1643	0.07911	0.04505	0.1285	0.1822	0.1472	0.174	0.1495	0.09601	0.07757
PlasmoDBv26_50-150_ALL_2831	PF3D7_1243800	Pf3D7_12_v3	1833292	1833981	2	0.006156	0.05638	0.1314	0.2052	0.2081	0.2109	0.1283	0.0536	0.08377	0.1101	0.1804	0.1967	0.1517	0.138	0.08561	0.05379
PlasmoDBv26_50-150_ALL_2850	PF3D7_1247400	Pf3D7_12_v3	1956364	1957010	3	0.02994	0.01175	0.03853	0.1337	0.267	0.2861	0.1768	0.05618	0.06741	0.06784	0.08878	0.1452	0.208	0.2685	0.09951	0.05469
PlasmoDBv26_50-150_ALL_2854	PF3D7_1248100	Pf3D7_12_v3	1974162	1974642	2	0.02938	0.07851	0.1361	0.1779	0.1647	0.1858	0.1294	0.09825	0.07289	0.1451	0.1794	0.1736	0.144	0.1593	0.07779	0.04781
PlasmoDBv26_50-150_ALL_2860	PF3D7_1249000	Pf3D7_12_v3	2007503	2007835	3	0.01352	0.05586	0.1106	0.2031	0.2307	0.2549	0.09284	0.03854	0.05447	0.1082	0.06641	0.1847	0.2643	0.1619	0.09086	0.06913
PlasmoDBv26_50-150_ALL_2901	PF3D7_1301500	Pf3D7_13_v3	87453	87928	3	0.08038	0.03106	0.02446	0.1241	0.3119	0.3052	0.09195	0.03093	0.07992	0.0545	0.1423	0.1587	0.2783	0.1873	0.05917	0.03981
PlasmoDBv26_50-150_ALL_291	PF3D7_0303300	Pf3D7_03_v3	176130	176448	2	0.04701	0.1357	0.1431	0.1568	0.1605	0.1404	0.1375	0.07892	0.09328	0.1444	0.1308	0.1992	0.1992	0.1047	0.0655	0.06289
PlasmoDBv26_50-150_ALL_2915	PF3D7_1302800	Pf3D7_13_v3	152121	152984	2	0.02484	0.0868	0.1434	0.2022	0.2079	0.1678	0.1157	0.05135	0.0556	0.07838	0.1135	0.1839	0.1928	0.1531	0.1475	0.07525
PlasmoDBv26_50-150_ALL_2926	PF3D7_1304300	Pf3D7_13_v3	230150	230391	3	0.117	0.06069	0.1055	0.141	0.1421	0.1996	0.1469	0.08715	0.07465	0.1042	0.1254	0.1418	0.1717	0.1618	0.1234	0.09705
PlasmoDBv26_50-150_ALL_2931	PF3D7_1304900	Pf3D7_13_v3	244324	245005	2	0.04691	0.1032	0.1449	0.1513	0.1687	0.1955	0.1174	0.07208	0.09844	0.1299	0.1331	0.135	0.1771	0.1513	0.118	0.05721
PlasmoDBv26_50-150_ALL_2934	PF3D7_1305300	Pf3D7_13_v3	267642	267926	2	0.03064	0.1131	0.1717	0.1691	0.1617	0.17	0.1274	0.05627	0.06432	0.1141	0.1581	0.1684	0.1812	0.168	0.0968	0.04896
PlasmoDBv26_50-150_ALL_294	PF3D7_0303600	Pf3D7_03_v3	189622	189958	3	0.01199	0.006103	0.01672	0.172	0.2923	0.2554	0.1789	0.06646	0.07876	0.04095	0.05557	0.1978	0.2519	0.1838	0.1035	0.08769
PlasmoDBv26_50-150_ALL_2950	PF3D7_1307800	Pf3D7_13_v3	350901	351301	3	0.01684	0.05246	0.1281	0.1728	0.2196	0.1993	0.1472	0.06365	0.05724	0.1093	0.1369	0.1472	0.1818	0.1992	0.1018	0.06663
PlasmoDBv26_50-150_ALL_2954	PF3D7_1308200	Pf3D7_13_v3	368676	369577	2	0.04615	0.09664	0.1344	0.1849	0.2141	0.1727	0.1112	0.03993	0.123	0.1549	0.1235	0.1729	0.192	0.1285	0.06659	0.03862
PlasmoDBv26_50-150_ALL_2956	PF3D7_1308300	Pf3D7_13_v3	370056	371959	2	0.03273	0.08351	0.1385	0.1962	0.1905	0.1562	0.1454	0.05693	0.0662	0.09955	0.1193	0.1741	0.163	0.1584	0.1376	0.0819
PlasmoDBv26_50-150_ALL_2963	PF3D7_1308900	Pf3D7_13_v3	414501	415272	2	0.02418	0.07622	0.1697	0.2083	0.1292	0.1258	0.153	0.1136	0.04704	0.07724	0.1471	0.2308	0.1842	0.1224	0.1079	0.08334
PlasmoDBv26_50-150_ALL_2964	PF3D7_1309000	Pf3D7_13_v3	417525	418417	2	0.02592	0.0908	0.1349	0.1807	0.1999	0.1645	0.1429	0.06045	0.07823	0.1038	0.1348	0.2013	0.1805	0.1286	0.09904	0.0738
PlasmoDBv26_50-150_ALL_2969	PF3D7_1309500	Pf3D7_13_v3	437752	438184	2	0.03468	0.1157	0.1842	0.1891	0.1477	0.137	0.1265	0.06511	0.0949	0.1447	0.1719	0.1374	0.1377	0.1477	0.1051	0.06071
PlasmoDBv26_50-150_ALL_2975	PF3D7_1310500	Pf3D7_13_v3	464279	464508	2	0.03288	0.08195	0.1462	0.1792	0.1375	0.1392	0.1737	0.1093	0.04921	0.04725	0.1478	0.217	0.1823	0.1647	0.114	0.0777
PlasmoDBv26_50-150_ALL_2983	PF3D7_1311800	Pf3D7_13_v3	499698	501652	2	0.05025	0.1011	0.1382	0.2129	0.1937	0.1727	0.1027	0.02851	0.08216	0.12	0.1224	0.1767	0.1917	0.1522	0.09656	0.05832
PlasmoDBv26_50-150_ALL_2991	PF3D7_1312900	Pf3D7_13_v3	547067	548382	3	0.1007	0.1024	0.1335	0.1456	0.1327	0.1266	0.1336	0.1248	0.08246	0.09851	0.1013	0.1682	0.1763	0.148	0.1276	0.09769
PlasmoDBv26_50-150_ALL_2998	PF3D7_1314100	Pf3D7_13_v3	606853	607247	3	0.01163	0.04491	0.07982	0.1634	0.2297	0.2376	0.1604	0.07254	0.05746	0.07994	0.1287	0.1793	0.1888	0.1867	0.1142	0.06487
PlasmoDBv26_50-150_ALL_300	PF3D7_0304400	Pf3D7_03_v3	216630	217652	2	0.03064	0.08185	0.1394	0.1963	0.2053	0.1478	0.132	0.06672	0.08743	0.1001	0.09913	0.1431	0.2012	0.1351	0.1399	0.09406
PlasmoDBv26_50-150_ALL_3001	PF3D7_1314600	Pf3D7_13_v3	624262	624530	3	0.01144	0.03737	0.08495	0.1583	0.2149	0.2799	0.1326	0.08063	0.03393	0.0849	0.08395	0.1809	0.2257	0.2121	0.1042	0.07425
PlasmoDBv26_50-150_ALL_3003	PF3D7_1314900	Pf3D7_13_v3	631834	632162	2	0.02362	0.09274	0.1768	0.1631	0.1572	0.1842	0.1496	0.05265	0.06997	0.1381	0.2164	0.1465	0.1289	0.1309	0.08677	0.08238
PlasmoDBv26_50-150_ALL_3016	PF3D7_1316900	Pf3D7_13_v3	705342	706111	3	0.0698	0.09261	0.1138	0.154	0.146	0.1652	0.1422	0.1163	0.1109	0.09032	0.09438	0.1726	0.1669	0.1207	0.1309	0.1134
PlasmoDBv26_50-150_ALL_3019	PF3D7_1317200	Pf3D7_13_v3	715761	716696	2	0.009033	0.009132	0.05088	0.4194	0.2602	0.1324	0.081	0.038	0.04493	0.03703	0.08872	0.2089	0.2776	0.1901	0.1139	0.03883
PlasmoDBv26_50-150_ALL_3022	PF3D7_1317800	Pf3D7_13_v3	739325	740220	2	0.0349	0.1093	0.1605	0.1831	0.1927	0.1397	0.1255	0.05419	0.06032	0.1002	0.1062	0.1817	0.1721	0.1497	0.1481	0.08162
PlasmoDBv26_50-150_ALL_3027	PF3D7_1318300	Pf3D7_13_v3	753315	753641	3	0.04167	0.02172	0.04913	0.1569	0.2244	0.2149	0.1559	0.1353	0.05631	0.04322	0.08037	0.1642	0.2759	0.1903	0.1082	0.08151
PlasmoDBv26_50-150_ALL_3050	PF3D7_1321700	Pf3D7_13_v3	901767	902100	2	0.05477	0.1269	0.1558	0.1422	0.169	0.1219	0.1456	0.08379	0.08626	0.1201	0.16	0.1674	0.1602	0.1301	0.1045	0.07135
PlasmoDBv26_50-150_ALL_3060	PF3D7_1323100	Pf3D7_13_v3	966578	967489	2	0.01753	0.06589	0.1414	0.2063	0.2171	0.1559	0.1316	0.06427	0.06518	0.1023	0.1311	0.1756	0.1679	0.1249	0.1473	0.08567
PlasmoDBv26_50-150_ALL_3062	PF3D7_1323400	Pf3D7_13_v3	973197	973844	2	0.02659	0.08845	0.1617	0.2046	0.1952	0.1327	0.1301	0.06053	0.07053	0.1024	0.1244	0.16	0.1708	0.1358	0.1497	0.08634
PlasmoDBv26_50-150_ALL_3066	PF3D7_1324000	Pf3D7_13_v3	995730	996005	2	0.01555	0.06915	0.2032	0.2517	0.1878	0.1602	0.07425	0.03822	0.06107	0.1208	0.1926	0.25	0.1566	0.1373	0.04735	0.03421
PlasmoDBv26_50-150_ALL_3074	PF3D7_1324900	Pf3D7_13_v3	1039716	1040937	3	0.01099	0.0784	0.1463	0.1518	0.1762	0.2425	0.1565	0.03724	0.06167	0.1279	0.1698	0.1404	0.1351	0.1653	0.1329	0.0669
PlasmoDBv26_50-150_ALL_3076	PF3D7_1325100	Pf3D7_13_v3	1046445	1046849	3	0.02713	0.09026	0.1401	0.1491	0.1872	0.1919	0.1483	0.0659	0.06828	0.09038	0.1096	0.1851	0.244	0.1582	0.09072	0.05376
PlasmoDBv26_50-150_ALL_3084	PF3D7_1326300	Pf3D7_13_v3	1094629	1095195	2	0.05268	0.1153	0.1622	0.1383	0.1533	0.1242	0.1631	0.09091	0.07801	0.1322	0.1649	0.1392	0.175	0.1444	0.09055	0.07574
PlasmoDBv26_50-150_ALL_3085	PF3D7_1326400	Pf3D7_13_v3	1098823	1099252	2	0.02207	0.0891	0.1538	0.1747	0.1731	0.1769	0.1402	0.07006	0.07049	0.1138	0.1676	0.1433	0.1498	0.1219	0.139	0.09424
PlasmoDBv26_50-150_ALL_3088	PF3D7_1327000	Pf3D7_13_v3	1138274	1138763	2	0.01179	0.04491	0.1387	0.1798	0.1983	0.2178	0.1508	0.05794	0.05316	0.09844	0.1892	0.204	0.1671	0.1444	0.08398	0.05968
PlasmoDBv26_50-150_ALL_3093	PF3D7_1327800	Pf3D7_13_v3	1161834	1162245	2	0.03591	0.1095	0.1437	0.1658	0.178	0.1674	0.1399	0.05978	0.07441	0.16	0.1851	0.1608	0.1399	0.1492	0.08113	0.0494
PlasmoDBv26_50-150_ALL_3106	PF3D7_1328500	Pf3D7_13_v3	1208161	1208851	2	0.08257	0.1032	0.1581	0.1703	0.133	0.135	0.1289	0.0889	0.02991	0.09544	0.1819	0.2154	0.169	0.1243	0.1207	0.06323
PlasmoDBv26_50-150_ALL_3111	PF3D7_1329100	Pf3D7_13_v3	1236051	1236679	3	0.06228	0.02528	0.0523	0.1692	0.1847	0.1588	0.1737	0.1737	0.03423	0.03044	0.04872	0.1957	0.2681	0.2005	0.122	0.1004
PlasmoDBv26_50-150_ALL_3126	PF3D7_1330800	Pf3D7_13_v3	1293084	1294034	2	0.07336	0.1324	0.1349	0.1544	0.2482	0.1425	0.08731	0.02685	0.08732	0.1188	0.1255	0.1377	0.1955	0.1548	0.1269	0.05355
PlasmoDBv26_50-150_ALL_3131	PF3D7_1331800	Pf3D7_13_v3	1322197	1323677	3	0.02358	0.0657	0.1432	0.161	0.2161	0.1841	0.1365	0.06983	0.08575	0.1074	0.1529	0.1689	0.1321	0.1189	0.1445	0.08964
PlasmoDBv26_50-150_ALL_3137	PF3D7_1332700	Pf3D7_13_v3	1346932	1347514	2	0.05656	0.1282	0.1694	0.1801	0.1799	0.1563	0.09685	0.03266	0.05697	0.1601	0.1826	0.2139	0.1985	0.1106	0.04959	0.02779
PlasmoDBv26_50-150_ALL_3140	PF3D7_1333400	Pf3D7_13_v3	1369229	1369928	2	0.02923	0.07487	0.1517	0.1846	0.1372	0.1612	0.1404	0.1209	0.0681	0.1273	0.1818	0.1674	0.1367	0.1253	0.1127	0.08056
PlasmoDBv26_50-150_ALL_3147	PF3D7_1334200	Pf3D7_13_v3	1396729	1397961	3	0.007584	0.04268	0.1151	0.1852	0.2668	0.2442	0.1081	0.03024	0.05877	0.06364	0.1235	0.2043	0.2089	0.1792	0.1046	0.05712
PlasmoDBv26_50-150_ALL_3166	PF3D7_1336800	Pf3D7_13_v3	1485529	1486136	2	0.01779	0.08542	0.1479	0.1707	0.2374	0.1934	0.1147	0.03268	0.0752	0.1195	0.2069	0.2112	0.1698	0.1152	0.06482	0.03733
PlasmoDBv26_50-150_ALL_3168	PF3D7_1337100	Pf3D7_13_v3	1494867	1494996	3	0.00636	0.004707	0.006042	0.1137	0.267	0.3769	0.1775	0.04778	0.04316	0.1146	0.1016	0.1334	0.2602	0.217	0.08797	0.04201
PlasmoDBv26_50-150_ALL_3170	PF3D7_1337300	Pf3D7_13_v3	1502044	1502499	2	0.02774	0.07832	0.1293	0.1804	0.1967	0.2117	0.1243	0.05162	0.08077	0.1053	0.1283	0.2112	0.1763	0.1417	0.08681	0.06964
PlasmoDBv26_50-150_ALL_3179	PF3D7_1338200	Pf3D7_13_v3	1546146	1547385	2	0.04763	0.09903	0.1431	0.1953	0.1832	0.1562	0.1221	0.05342	0.0997	0.1192	0.1368	0.1952	0.1332	0.09303	0.1388	0.0841
PlasmoDBv26_50-150_ALL_3180	PF3D7_1338300	Pf3D7_13_v3	1547565	1548218	3	0.02838	0.0847	0.1177	0.1641	0.1972	0.1941	0.1559	0.05787	0.06278	0.08973	0.1286	0.1973	0.1653	0.1518	0.1284	0.07606
PlasmoDBv26_50-150_ALL_319	PF3D7_0306700	Pf3D7_03_v3	303645	304001	2	0.01695	0.07673	0.1374	0.1603	0.1613	0.1986	0.1615	0.08716	0.05672	0.1011	0.1333	0.2148	0.21	0.142	0.09067	0.05161
PlasmoDBv26_50-150_ALL_3194	PF3D7_1340600	Pf3D7_13_v3	1620356	1620817	2	0.0165	0.05563	0.1179	0.2107	0.2671	0.1926	0.1029	0.03668	0.06499	0.103	0.09916	0.2352	0.1992	0.1329	0.08638	0.07913
PlasmoDBv26_50-150_ALL_320	PF3D7_0306800	Pf3D7_03_v3	308074	308618	3	0.008814	0.0469	0.1184	0.1815	0.2364	0.2196	0.1458	0.04254	0.05008	0.0697	0.1644	0.2079	0.2131	0.1607	0.08759	0.04642
PlasmoDBv26_50-150_ALL_3200	PF3D7_1341300	Pf3D7_13_v3	1634977	1636300	3	0.0203	0.06198	0.1303	0.174	0.2036	0.1706	0.1696	0.0696	0.08164	0.101	0.1114	0.1729	0.1421	0.1146	0.1614	0.115
PlasmoDBv26_50-150_ALL_3206	PF3D7_1342000	Pf3D7_13_v3	1654690	1656158	2	0.02807	0.07798	0.1509	0.1944	0.2129	0.1334	0.1335	0.06883	0.08417	0.09521	0.1209	0.1642	0.1646	0.1203	0.1627	0.088
PlasmoDBv26_50-150_ALL_3209	PF3D7_1342400	Pf3D7_13_v3	1668711	1669209	3	0.04129	0.08608	0.1287	0.1299	0.1597	0.153	0.189	0.1123	0.06556	0.08781	0.1036	0.1681	0.1608	0.1644	0.1505	0.09923
PlasmoDBv26_50-150_ALL_321	PF3D7_0306900	Pf3D7_03_v3	309498	310400	2	0.02469	0.07444	0.1627	0.1814	0.1952	0.1561	0.1381	0.06738	0.08444	0.1123	0.1115	0.1818	0.1615	0.1338	0.1199	0.09476
PlasmoDBv26_50-150_ALL_3211	PF3D7_1342700	Pf3D7_13_v3	1678344	1678898	2	0.04617	0.1141	0.193	0.1746	0.158	0.1588	0.0926	0.06265	0.05944	0.08713	0.1119	0.1892	0.229	0.1615	0.1011	0.06069
PlasmoDBv26_50-150_ALL_322	PF3D7_0307100	Pf3D7_03_v3	313502	314341	3	0.0201	0.06496	0.1259	0.2048	0.2112	0.1803	0.1368	0.05584	0.05314	0.07021	0.09185	0.1947	0.1835	0.1489	0.1619	0.09581
PlasmoDBv26_50-150_ALL_323	PF3D7_0307200	Pf3D7_03_v3	316570	317119	2	0.03019	0.08313	0.1469	0.21	0.213	0.1444	0.1221	0.05026	0.09243	0.1067	0.1253	0.1412	0.1572	0.1427	0.153	0.08146
PlasmoDBv26_50-150_ALL_3249	PF3D7_1347200	Pf3D7_13_v3	1891537	1892743	3	0.02485	0.06036	0.08718	0.1895	0.2859	0.2212	0.11	0.02105	0.09849	0.1385	0.1383	0.1854	0.1773	0.1398	0.08783	0.03445
PlasmoDBv26_50-150_ALL_3259	PF3D7_1348300	Pf3D7_13_v3	1934470	1934872	2	0.02797	0.09327	0.1835	0.2025	0.1498	0.1659	0.1107	0.06641	0.1175	0.07884	0.1556	0.2127	0.1774	0.1243	0.07488	0.05877
PlasmoDBv26_50-150_ALL_3269	PF3D7_1350100	Pf3D7_13_v3	2007961	2008557	3	0.02974	0.07984	0.1236	0.1674	0.1922	0.1804	0.1593	0.06751	0.09148	0.1071	0.1248	0.1416	0.1838	0.1637	0.1073	0.08021
PlasmoDBv26_50-150_ALL_3275	PF3D7_1351400	Pf3D7_13_v3	2050873	2051723	2	0.02376	0.07943	0.1473	0.1838	0.2172	0.1669	0.1274	0.05426	0.05967	0.0966	0.1263	0.1746	0.2025	0.1351	0.129	0.07619
PlasmoDBv26_50-150_ALL_3283	PF3D7_1352700	Pf3D7_13_v3	2100800	2101041	2	0.04062	0.1134	0.1543	0.1655	0.1398	0.1641	0.1375	0.08473	0.07835	0.1215	0.1961	0.1902	0.1613	0.1021	0.07936	0.07106
PlasmoDBv26_50-150_ALL_3284	PF3D7_1352800	Pf3D7_13_v3	2109589	2110020	3	0.02944	0.04542	0.1033	0.1399	0.1723	0.1864	0.1872	0.1361	0.0796	0.05485	0.1168	0.1921	0.1774	0.1432	0.1308	0.1053
PlasmoDBv26_50-150_ALL_329	PF3D7_0308200	Pf3D7_03_v3	364403	365053	3	0.03682	0.06824	0.1021	0.1636	0.2299	0.2254	0.1341	0.03985	0.05417	0.07272	0.109	0.1295	0.2537	0.236	0.0877	0.05717
PlasmoDBv26_50-150_ALL_3294	PF3D7_1353700	Pf3D7_13_v3	2149460	2149613	3	0.0161	0.005242	0.0424	0.1863	0.3474	0.2868	0.08701	0.02875	0.08305	0.08772	0.09228	0.1754	0.285	0.1551	0.06221	0.05933
PlasmoDBv26_50-150_ALL_3298	PF3D7_1354300	Pf3D7_13_v3	2168082	2168502	2	0.07304	0.155	0.1845	0.192	0.1882	0.13	0.05879	0.01844	0.04929	0.08552	0.1123	0.2216	0.2524	0.1771	0.06517	0.03669
PlasmoDBv26_50-150_ALL_3312	PF3D7_1355900	Pf3D7_13_v3	2215930	2216076	2	0.02187	0.08113	0.196	0.1536	0.1072	0.187	0.182	0.07122	0.06365	0.0743	0.1681	0.1412	0.1567	0.1785	0.1498	0.06767
PlasmoDBv26_50-150_ALL_3314	PF3D7_1356200	Pf3D7_13_v3	2229577	2229865	3	0.01854	0.01244	0.0878	0.1674	0.3037	0.256	0.1076	0.04645	0.04343	0.06187	0.08986	0.1602	0.2686	0.2201	0.1023	0.05362
PlasmoDBv26_50-150_ALL_3319	PF3D7_1357000	Pf3D7_13_v3	2267450	2268576	3	0.02659	0.07731	0.1517	0.1562	0.1789	0.1776	0.1545	0.07719	0.08752	0.1015	0.1148	0.1527	0.1593	0.139	0.1492	0.09591
PlasmoDBv26_50-150_ALL_332	PF3D7_0308600	Pf3D7_03_v3	371098	371840	3	0.02972	0.1057	0.1353	0.1613	0.1513	0.1729	0.174	0.06962	0.03899	0.09028	0.1307	0.1874	0.1761	0.1751	0.1367	0.06473
PlasmoDBv26_50-150_ALL_3324	PF3D7_1357800	Pf3D7_13_v3	2291012	2291529	2	0.02576	0.09825	0.1487	0.1593	0.2213	0.1996	0.1179	0.02911	0.06512	0.1483	0.1697	0.2336	0.1732	0.1205	0.05646	0.03315
PlasmoDBv26_50-150_ALL_3325	PF3D7_1357900	Pf3D7_13_v3	2295021	2295308	2	0.001709	0.01252	0.1041	0.2663	0.2949	0.2194	0.08354	0.01753	0.05264	0.06411	0.1709	0.2525	0.2614	0.1279	0.04864	0.0218
PlasmoDBv26_50-150_ALL_3331	PF3D7_1358800	Pf3D7_13_v3	2329238	2330511	2	0.02177	0.07189	0.1429	0.1908	0.2032	0.1644	0.1464	0.05866	0.05088	0.08751	0.1268	0.2111	0.1768	0.1522	0.1249	0.0698
PlasmoDBv26_50-150_ALL_3332	PF3D7_1358900	Pf3D7_13_v3	2335025	2335415	2	0.009892	0.04826	0.1654	0.1741	0.1726	0.1791	0.1815	0.06909	0.06224	0.1104	0.191	0.1632	0.1566	0.1487	0.09811	0.0698
PlasmoDBv26_50-150_ALL_3347	PF3D7_1360200	Pf3D7_13_v3	2408849	2409123	3	0.03467	0.07822	0.135	0.1772	0.1448	0.1448	0.169	0.1162	0.06533	0.06645	0.1075	0.1849	0.1957	0.196	0.09282	0.09133
PlasmoDBv26_50-150_ALL_3353	PF3D7_1361000	Pf3D7_13_v3	2447388	2447643	2	0.03548	0.06849	0.1764	0.2146	0.2315	0.1804	0.05997	0.0332	0.02149	0.08872	0.1636	0.3129	0.2202	0.1213	0.03541	0.03633
PlasmoDBv26_50-150_ALL_3360	PF3D7_1362200	Pf3D7_13_v3	2492306	2492752	2	0.02591	0.08693	0.1418	0.1869	0.2043	0.1714	0.1343	0.04847	0.07325	0.1104	0.1551	0.1699	0.1624	0.1593	0.1013	0.06828
PlasmoDBv26_50-150_ALL_3365	PF3D7_1363200	Pf3D7_13_v3	2541815	2541975	3	0.01432	0.08138	0.1372	0.1381	0.1703	0.2221	0.1648	0.0718	0.0429	0.1477	0.1364	0.1644	0.1675	0.1604	0.09056	0.09017
PlasmoDBv26_50-150_ALL_3373	PF3D7_1364300	Pf3D7_13_v3	2583423	2583875	2	0.09017	0.1421	0.1444	0.1547	0.1451	0.1361	0.1013	0.08607	0.1131	0.1248	0.09997	0.1692	0.179	0.1357	0.1037	0.07456
PlasmoDBv26_50-150_ALL_3385	PF3D7_1365900	Pf3D7_13_v3	2633489	2634140	2	0.08574	0.1026	0.1291	0.1562	0.1869	0.1428	0.1224	0.07429	0.1181	0.1253	0.1175	0.1474	0.1432	0.1164	0.1264	0.1056
PlasmoDBv26_50-150_ALL_3391	PF3D7_1366800	Pf3D7_13_v3	2672084	2673452	3	0.08942	0.05562	0.07364	0.2095	0.1763	0.1947	0.1351	0.06569	0.08714	0.0602	0.1228	0.1801	0.1616	0.1334	0.1332	0.1215
PlasmoDBv26_50-150_ALL_340	PF3D7_0309600	Pf3D7_03_v3	405958	407143	3	0.03311	0.07249	0.1399	0.164	0.2073	0.161	0.1504	0.07178	0.08896	0.121	0.1272	0.1495	0.1508	0.1146	0.1449	0.1031
PlasmoDBv26_50-150_ALL_3405	PF3D7_1368600	Pf3D7_13_v3	2726717	2727078	3	0.006039	0.01331	0.07994	0.2227	0.2336	0.2796	0.1342	0.03059	0.04281	0.07162	0.1052	0.1516	0.1893	0.2169	0.1505	0.072
PlasmoDBv26_50-150_ALL_3416	PF3D7_1369500	Pf3D7_13_v3	2768969	2769369	2	0.0387	0.1045	0.1531	0.1704	0.1728	0.1758	0.1248	0.05992	0.06621	0.1126	0.156	0.189	0.2273	0.1251	0.06169	0.06213
PlasmoDBv26_50-150_ALL_3434	PF3D7_1371800	Pf3D7_13_v3	2826497	2827932	3	0.00193	0.001496	0.0002881	0.01964	0.4602	0.4114	0.09208	0.01292	0.04719	0.04237	0.05958	0.08534	0.3088	0.3344	0.09024	0.03218
PlasmoDBv26_50-150_ALL_3435	PF3D7_1371900	Pf3D7_13_v3	2829059	2829665	3	0.003774	0.00192	0.06311	0.1998	0.3913	0.2586	0.05463	0.02688	0.08975	0.08709	0.1347	0.1579	0.2297	0.21	0.05457	0.03635
PlasmoDBv26_50-150_ALL_344	PF3D7_0310300	Pf3D7_03_v3	441785	442467	2	0.03171	0.1102	0.1805	0.1953	0.1625	0.1647	0.1096	0.04546	0.0794	0.1281	0.1864	0.2435	0.1657	0.1003	0.05772	0.03897
PlasmoDBv26_50-150_ALL_3445	PF3D7_1401300	Pf3D7_14_v3	51465	51724	2	0.02152	0.04456	0.158	0.4421	0.1363	0.07559	0.07662	0.04535	0.04567	0.1367	0.1589	0.1915	0.1302	0.09143	0.1405	0.1051
PlasmoDBv26_50-150_ALL_3453	PF3D7_1402000	Pf3D7_14_v3	80526	80775	3	0.01047	0.01027	0.05977	0.1449	0.1952	0.3115	0.204	0.06391	0.06534	0.07034	0.1591	0.1863	0.1636	0.1723	0.1151	0.06795
PlasmoDBv26_50-150_ALL_3458	PF3D7_1402500	Pf3D7_14_v3	93686	94607	2	0.0194	0.066	0.1259	0.2045	0.191	0.1889	0.1403	0.06418	0.07484	0.1118	0.1436	0.1902	0.1497	0.1161	0.1347	0.07905
PlasmoDBv26_50-150_ALL_3463	PF3D7_1403900	Pf3D7_14_v3	143365	143792	3	0.006963	0.01483	0.07034	0.1883	0.2578	0.2399	0.1632	0.05873	0.05056	0.04361	0.1108	0.1986	0.2248	0.1892	0.1221	0.0604
PlasmoDBv26_50-150_ALL_3464	PF3D7_1404100	Pf3D7_14_v3	145823	146358	3	0.01443	0.04058	0.1135	0.139	0.2322	0.2321	0.1533	0.07502	0.05799	0.07796	0.1398	0.1904	0.1777	0.161	0.1016	0.09355
PlasmoDBv26_50-150_ALL_3488	PF3D7_1408000	Pf3D7_14_v3	291908	293044	3	0.04872	0.05586	0.06019	0.1464	0.2269	0.2371	0.1653	0.05961	0.08393	0.08765	0.107	0.1831	0.1854	0.1635	0.1268	0.06265
PlasmoDBv26_50-150_ALL_3489	PF3D7_1408100	Pf3D7_14_v3	296238	297152	2	0.02077	0.08014	0.1516	0.2061	0.1835	0.1839	0.1299	0.04414	0.05655	0.1023	0.1442	0.2016	0.1688	0.1447	0.1251	0.05675
PlasmoDBv26_50-150_ALL_3492	PF3D7_1408500	Pf3D7_14_v3	319496	320025	2	0.05539	0.1	0.1627	0.1925	0.2003	0.1577	0.08483	0.04651	0.06979	0.1227	0.1077	0.145	0.198	0.1277	0.1359	0.09336
PlasmoDBv26_50-150_ALL_3493	PF3D7_1408600	Pf3D7_14_v3	321560	322570	2	0.02164	0.06075	0.1448	0.1818	0.2323	0.1568	0.1433	0.05853	0.07451	0.1003	0.127	0.1799	0.1843	0.1369	0.1278	0.06926
PlasmoDBv26_50-150_ALL_3495	PF3D7_1408900	Pf3D7_14_v3	352441	352783	2	0.02736	0.09574	0.1691	0.1943	0.2106	0.1885	0.08171	0.03283	0.1118	0.1369	0.1567	0.1518	0.2099	0.1385	0.05951	0.03485
PlasmoDBv26_50-150_ALL_3507	PF3D7_1410000	Pf3D7_14_v3	394317	394594	2	0.03265	0.1089	0.1708	0.1884	0.1287	0.1438	0.1338	0.09303	0.07555	0.1206	0.1229	0.1641	0.1518	0.1309	0.1192	0.1149
PlasmoDBv26_50-150_ALL_3508	PF3D7_1410200	Pf3D7_14_v3	398624	399426	2	0.02599	0.1018	0.1707	0.2146	0.2444	0.163	0.06111	0.01833	0.05658	0.119	0.1816	0.2063	0.1966	0.1241	0.07654	0.03935
PlasmoDBv26_50-150_ALL_3511	PF3D7_1410600	Pf3D7_14_v3	425092	426260	2	0.04218	0.1107	0.1513	0.1507	0.1563	0.1592	0.1593	0.07031	0.1026	0.1223	0.1338	0.1432	0.1378	0.1087	0.1415	0.1102
PlasmoDBv26_50-150_ALL_3525	PF3D7_1412500	Pf3D7_14_v3	506239	506445	2	0.01463	0.09327	0.2082	0.2313	0.2458	0.1227	0.05928	0.02473	0.05685	0.07657	0.2171	0.2772	0.1565	0.09585	0.0645	0.05539
PlasmoDBv26_50-150_ALL_3526	PF3D7_1412600	Pf3D7_14_v3	511606	511800	2	0.01543	0.1057	0.1935	0.2056	0.222	0.167	0.072	0.01872	0.1247	0.1604	0.1134	0.218	0.1892	0.12	0.04139	0.033
PlasmoDBv26_50-150_ALL_3530	PF3D7_1412900.1	Pf3D7_14_v3	520345	520475	3	0.03504	0.07432	0.1975	0.144	0.112	0.1562	0.1756	0.1054	0.05822	0.0886	0.1115	0.1561	0.1218	0.1422	0.1823	0.1391
PlasmoDBv26_50-150_ALL_3536	PF3D7_1413900	Pf3D7_14_v3	550379	550631	3	0.03264	0.09399	0.135	0.1525	0.134	0.1482	0.172	0.1317	0.02914	0.04088	0.08511	0.1608	0.1822	0.1934	0.1454	0.1631
PlasmoDBv26_50-150_ALL_3541	PF3D7_1414300	Pf3D7_14_v3	569297	570156	3	0.02551	0.05646	0.1221	0.1709	0.2151	0.1811	0.1549	0.07395	0.08328	0.09166	0.1327	0.2014	0.171	0.1273	0.1153	0.07723
PlasmoDBv26_50-150_ALL_3548	PF3D7_1414800	Pf3D7_14_v3	600904	601768	2	0.04248	0.09225	0.136	0.1683	0.1592	0.1657	0.1559	0.08014	0.06332	0.1157	0.1606	0.2077	0.1546	0.147	0.0875	0.0636
PlasmoDBv26_50-150_ALL_355	PF3D7_0312800	Pf3D7_03_v3	533156	533940	2	0.02984	0.07042	0.1364	0.1915	0.2179	0.1622	0.1376	0.05407	0.09054	0.1167	0.1356	0.1522	0.1442	0.1304	0.1412	0.08916
PlasmoDBv26_50-150_ALL_3551	PF3D7_1415400	Pf3D7_14_v3	616907	617616	3	0.01456	0.006693	0.03767	0.1325	0.2418	0.2188	0.2364	0.1116	0.02822	0.03674	0.09926	0.2013	0.2432	0.2096	0.1206	0.06119
PlasmoDBv26_50-150_ALL_3589	PF3D7_1420400	Pf3D7_14_v3	845787	846025	2	0.0326	0.1152	0.1624	0.1832	0.1873	0.1604	0.1199	0.03903	0.1078	0.137	0.1381	0.1736	0.1808	0.1232	0.08052	0.05889
PlasmoDBv26_50-150_ALL_3596	PF3D7_1421200	Pf3D7_14_v3	876567	877632	3	0.01353	0.05947	0.1374	0.1445	0.2509	0.1858	0.1467	0.06159	0.04583	0.09466	0.1041	0.1745	0.191	0.167	0.1397	0.08325
PlasmoDBv26_50-150_ALL_360	PF3D7_0314400	Pf3D7_03_v3	580942	581684	2	0.005815	0.03784	0.1589	0.2138	0.1877	0.219	0.1303	0.0467	0.05809	0.1018	0.1688	0.1944	0.1757	0.1216	0.1062	0.0735
PlasmoDBv26_50-150_ALL_3610	PF3D7_1423700	Pf3D7_14_v3	964688	966344	2	0.04402	0.09309	0.1551	0.1769	0.1623	0.1442	0.1466	0.0777	0.09793	0.1214	0.145	0.1823	0.1302	0.1013	0.1398	0.0821
PlasmoDBv26_50-150_ALL_3611	PF3D7_1424400	Pf3D7_14_v3	975885	977565	2	0.02014	0.07527	0.1395	0.2036	0.2085	0.1597	0.1346	0.05864	0.05986	0.09061	0.1141	0.1712	0.1572	0.1326	0.1603	0.1142
PlasmoDBv26_50-150_ALL_3616	PF3D7_1425900	Pf3D7_14_v3	1014640	1015044	2	0.03828	0.133	0.1828	0.2326	0.1903	0.1249	0.07366	0.02458	0.1021	0.1062	0.1461	0.229	0.1732	0.1428	0.05945	0.04122
PlasmoDBv26_50-150_ALL_3617	PF3D7_1426000	Pf3D7_14_v3	1016969	1017712	2	0.02387	0.07716	0.1451	0.2049	0.2088	0.1597	0.1262	0.05422	0.07287	0.1186	0.1175	0.1816	0.1676	0.1352	0.133	0.07366
PlasmoDBv26_50-150_ALL_3618	PF3D7_1426100	Pf3D7_14_v3	1019553	1020522	2	0.02319	0.084	0.1644	0.2038	0.24	0.152	0.1063	0.02646	0.06108	0.09728	0.1597	0.2164	0.1844	0.1508	0.08625	0.04406
PlasmoDBv26_50-150_ALL_362	PF3D7_0314600	Pf3D7_03_v3	586111	586259	2	0.09367	0.06424	0.116	0.1863	0.1696	0.1675	0.1082	0.09455	0.04572	0.1287	0.1198	0.2924	0.1867	0.1143	0.05896	0.05337
PlasmoDBv26_50-150_ALL_3620	PF3D7_1426200	Pf3D7_14_v3	1023384	1023610	3	0.0122	0.03371	0.1029	0.1691	0.2287	0.2289	0.1659	0.05858	0.01891	0.1268	0.1384	0.2126	0.1738	0.1434	0.09934	0.08663
PlasmoDBv26_50-150_ALL_3637	PF3D7_1427800	Pf3D7_14_v3	1089249	1089462	2	0.01837	0.08805	0.1664	0.2047	0.1889	0.1901	0.1056	0.03793	0.0501	0.0958	0.1634	0.2003	0.2117	0.1721	0.07121	0.03541
PlasmoDBv26_50-150_ALL_3642	PF3D7_1428300	Pf3D7_14_v3	1106871	1107462	2	0.02929	0.1239	0.1828	0.1775	0.1627	0.1484	0.1271	0.04834	0.06782	0.1186	0.1667	0.1313	0.1176	0.1537	0.159	0.08521
PlasmoDBv26_50-150_ALL_3653	PF3D7_1430000	Pf3D7_14_v3	1183301	1183508	3	0.05864	0.02983	0.07614	0.1895	0.1819	0.2227	0.1687	0.07257	0.06861	0.1031	0.07232	0.1317	0.1966	0.1819	0.1537	0.09218
PlasmoDBv26_50-150_ALL_3666	PF3D7_1431700	Pf3D7_14_v3	1245882	1246755	2	0.02691	0.07724	0.1345	0.1894	0.2128	0.1846	0.1155	0.05897	0.0828	0.1092	0.1374	0.1583	0.1993	0.1425	0.1027	0.0678
PlasmoDBv26_50-150_ALL_3686	PF3D7_1434000	Pf3D7_14_v3	1366293	1366422	2	0.008869	0.06804	0.1341	0.1916	0.2272	0.2081	0.1317	0.03046	0.04915	0.1272	0.2017	0.2623	0.1942	0.1155	0.03744	0.01253
PlasmoDBv26_50-150_ALL_3688	PF3D7_1434300	Pf3D7_14_v3	1371510	1372368	3	0.02203	0.06745	0.1175	0.1614	0.2517	0.2085	0.1329	0.03844	0.05131	0.08975	0.08008	0.1314	0.2096	0.2008	0.1271	0.1098
PlasmoDBv26_50-150_ALL_3699	PF3D7_1436000	Pf3D7_14_v3	1456937	1457385	2	0.005121	0.02867	0.1162	0.2345	0.2573	0.2062	0.1233	0.02882	0.03046	0.08456	0.152	0.2308	0.1927	0.1565	0.1109	0.04214
PlasmoDBv26_50-150_ALL_3715	PF3D7_1437900	Pf3D7_14_v3	1532383	1532930	3	0.04862	0.1046	0.1194	0.1325	0.2152	0.1986	0.1388	0.04235	0.08302	0.1312	0.1362	0.1759	0.1649	0.1538	0.09978	0.05527
PlasmoDBv26_50-150_ALL_3721	PF3D7_1438500	Pf3D7_14_v3	1560970	1561385	2	0.04694	0.1044	0.1559	0.1545	0.1739	0.1859	0.13	0.04834	0.0813	0.1343	0.177	0.2077	0.1514	0.1399	0.07336	0.03506
PlasmoDBv26_50-150_ALL_3746	PF3D7_1441000	Pf3D7_14_v3	1671845	1672176	2	0.04804	0.1235	0.1961	0.186	0.1519	0.1641	0.09921	0.03108	0.06356	0.11	0.1418	0.2001	0.1723	0.1497	0.1001	0.06249
PlasmoDBv26_50-150_ALL_3750	PF3D7_1441200	Pf3D7_14_v3	1677014	1678450	2	0.02248	0.06895	0.1308	0.2032	0.2069	0.166	0.1456	0.05612	0.07954	0.1236	0.1319	0.1638	0.1604	0.1357	0.1307	0.0743
PlasmoDBv26_50-150_ALL_3758	PF3D7_1442000	Pf3D7_14_v3	1706290	1706507	3	0.01364	0.01289	0.02138	0.1704	0.2913	0.2733	0.1709	0.04626	0.0642	0.1285	0.1303	0.09385	0.2234	0.2071	0.1072	0.04538
PlasmoDBv26_50-150_ALL_3762	PF3D7_1442300	Pf3D7_14_v3	1714671	1715023	2	0.07153	0.1255	0.134	0.1613	0.1572	0.1541	0.1342	0.06221	0.1211	0.1574	0.1645	0.154	0.1515	0.1243	0.08387	0.0433
PlasmoDBv26_50-150_ALL_3763	PF3D7_1442400	Pf3D7_14_v3	1716062	1716637	3	0.08402	0.02552	0.02112	0.2147	0.1806	0.1437	0.1532	0.1772	0.06157	0.05294	0.07959	0.2172	0.1916	0.1627	0.153	0.08137
PlasmoDBv26_50-150_ALL_3784	PF3D7_1445400	Pf3D7_14_v3	1865585	1866895	2	0.1073	0.1321	0.15	0.2107	0.1613	0.1213	0.0763	0.04098	0.06849	0.07126	0.136	0.2661	0.1931	0.1138	0.09256	0.05871
PlasmoDBv26_50-150_ALL_3788	PF3D7_1445700	Pf3D7_14_v3	1877473	1877929	3	0.05457	0.09753	0.1164	0.1622	0.2033	0.1745	0.1401	0.05141	0.08693	0.1123	0.04431	0.1827	0.2096	0.1615	0.1186	0.08406
PlasmoDBv26_50-150_ALL_3791	PF3D7_1446200	Pf3D7_14_v3	1894967	1897163	3	0.008847	0.03014	0.1151	0.1932	0.1515	0.242	0.2053	0.05388	0.09311	0.07599	0.09121	0.1408	0.1697	0.1612	0.1798	0.08816
PlasmoDBv26_50-150_ALL_3793	PF3D7_1446500	Pf3D7_14_v3	1906057	1906495	3	0.03709	0.09064	0.1454	0.1696	0.1477	0.148	0.1537	0.1079	0.04993	0.08223	0.06334	0.1948	0.2426	0.132	0.123	0.1122
PlasmoDBv26_50-150_ALL_3800	PF3D7_1447900	Pf3D7_14_v3	1958503	1959198	3	0.02192	0.009561	0.02728	0.1298	0.321	0.2853	0.1523	0.05282	0.05771	0.04678	0.05323	0.1011	0.264	0.2778	0.1336	0.06574
PlasmoDBv26_50-150_ALL_3806	PF3D7_1448700	Pf3D7_14_v3	1999007	1999183	2	0.06381	0.07936	0.1239	0.181	0.1912	0.1743	0.09953	0.08693	0.06672	0.1531	0.1676	0.1841	0.2282	0.1264	0.04563	0.02829
PlasmoDBv26_50-150_ALL_3818	PF3D7_1450600	Pf3D7_14_v3	2077521	2078048	2	0.02199	0.07148	0.1409	0.1895	0.1835	0.2017	0.127	0.06402	0.07613	0.1373	0.1412	0.2029	0.1954	0.1151	0.07914	0.05286
PlasmoDBv26_50-150_ALL_382	PF3D7_0316600	Pf3D7_03_v3	671491	672315	3	0.009193	0.0419	0.1229	0.1921	0.1872	0.1937	0.1754	0.07755	0.0413	0.0736	0.1359	0.169	0.1863	0.1459	0.1697	0.07821
PlasmoDBv26_50-150_ALL_3820	PF3D7_1451100	Pf3D7_14_v3	2089119	2090199	2	0.0162	0.06886	0.1539	0.1853	0.1875	0.1895	0.1464	0.05237	0.04287	0.107	0.1512	0.2167	0.1834	0.133	0.1139	0.05189
PlasmoDBv26_50-150_ALL_3825	PF3D7_1451400	Pf3D7_14_v3	2107610	2108212	3	0.02053	0.05459	0.08703	0.1535	0.1786	0.2294	0.1815	0.09482	0.05521	0.1004	0.1279	0.1974	0.179	0.1913	0.08643	0.06236
PlasmoDBv26_50-150_ALL_3833	PF3D7_1452400	Pf3D7_14_v3	2147688	2147982	2	0.03452	0.1119	0.162	0.1753	0.144	0.1399	0.1392	0.09307	0.03245	0.1244	0.111	0.2152	0.2011	0.146	0.08334	0.08637
PlasmoDBv26_50-150_ALL_384	PF3D7_0316800	Pf3D7_03_v3	676411	677206	2	0.03914	0.08731	0.1305	0.1733	0.1827	0.1713	0.1475	0.06816	0.07693	0.1141	0.1253	0.1708	0.1629	0.1139	0.157	0.07903
PlasmoDBv26_50-150_ALL_3840	PF3D7_1453700	Pf3D7_14_v3	2205717	2206650	3	0.03683	0.0798	0.1339	0.1644	0.2097	0.1769	0.1531	0.04537	0.1065	0.09162	0.0874	0.1145	0.1851	0.1807	0.149	0.08526
PlasmoDBv26_50-150_ALL_3843	PF3D7_1454400	Pf3D7_14_v3	2232542	2233612	2	0.04733	0.07186	0.1042	0.177	0.2279	0.1904	0.1245	0.05681	0.09434	0.121	0.1551	0.2093	0.1874	0.1328	0.0675	0.03255
PlasmoDBv26_50-150_ALL_3855	PF3D7_1456300	Pf3D7_14_v3	2308581	2308738	2	0.0146	0.05088	0.1512	0.241	0.227	0.1913	0.08579	0.03824	0.0974	0.1101	0.1505	0.1544	0.1905	0.1917	0.05761	0.04784
PlasmoDBv26_50-150_ALL_3866	PF3D7_1457600	Pf3D7_14_v3	2363062	2363279	2	0.07885	0.1074	0.1646	0.157	0.1291	0.1398	0.1129	0.1104	0.1097	0.1029	0.1482	0.1307	0.1706	0.1301	0.1015	0.1062
PlasmoDBv26_50-150_ALL_3887	PF3D7_1460300	Pf3D7_14_v3	2460216	2460909	3	0.02245	0.05786	0.1072	0.1819	0.2254	0.1909	0.1486	0.06575	0.04979	0.08044	0.1113	0.1824	0.1911	0.1593	0.1437	0.0819
PlasmoDBv26_50-150_ALL_3891	PF3D7_1460700	Pf3D7_14_v3	2476701	2477493	2	0.02738	0.07952	0.1589	0.1833	0.2165	0.1463	0.1342	0.05406	0.07909	0.09494	0.1254	0.1767	0.1931	0.1523	0.1157	0.06269
PlasmoDBv26_50-150_ALL_3898	PF3D7_1461900	Pf3D7_14_v3	2513976	2514319	2	0.01676	0.08515	0.14	0.1793	0.2188	0.2046	0.1227	0.03261	0.05748	0.1489	0.1755	0.2438	0.1654	0.09449	0.07566	0.03879
PlasmoDBv26_50-150_ALL_3923	PF3D7_1464900	Pf3D7_14_v3	2633163	2633490	2	0.0842	0.1179	0.1414	0.1568	0.1542	0.1445	0.1041	0.0969	0.07686	0.1022	0.1471	0.1981	0.191	0.1408	0.08286	0.06121
PlasmoDBv26_50-150_ALL_3929	PF3D7_1465900	Pf3D7_14_v3	2683003	2683909	2	0.02336	0.07873	0.1529	0.2094	0.2065	0.1499	0.1272	0.05197	0.06833	0.1168	0.1365	0.181	0.1703	0.1454	0.1171	0.06459
PlasmoDBv26_50-150_ALL_394	PF3D7_0317600	Pf3D7_03_v3	723847	724716	2	0.02711	0.0848	0.1619	0.1832	0.2122	0.1408	0.1364	0.05367	0.07325	0.1061	0.123	0.1868	0.1845	0.132	0.1269	0.06752
PlasmoDBv26_50-150_ALL_3940	PF3D7_1466700	Pf3D7_14_v3	2728846	2729122	2	0.03825	0.1377	0.1753	0.2072	0.1774	0.1594	0.08518	0.01956	0.04899	0.1356	0.1223	0.2079	0.2224	0.182	0.04063	0.04024
PlasmoDBv26_50-150_ALL_3944	PF3D7_1466900	Pf3D7_14_v3	2735974	2736296	2	0.06828	0.09643	0.1257	0.1735	0.1755	0.121	0.1097	0.1299	0.04925	0.09988	0.1084	0.1633	0.3163	0.1479	0.07435	0.04066
PlasmoDBv26_50-150_ALL_395	PF3D7_0317700	Pf3D7_03_v3	727016	727563	2	0.05011	0.1108	0.1762	0.1471	0.1185	0.1245	0.1574	0.1155	0.1007	0.09281	0.1762	0.09452	0.1321	0.1259	0.146	0.1318
PlasmoDBv26_50-150_ALL_3960	PF3D7_1468700	Pf3D7_14_v3	2823468	2824771	2	0.05169	0.1172	0.1495	0.1791	0.1794	0.1465	0.1273	0.0494	0.1079	0.1404	0.1609	0.1672	0.1344	0.09289	0.1283	0.06808
PlasmoDBv26_50-150_ALL_3965	PF3D7_1469300	Pf3D7_14_v3	2842415	2842657	2	0.04561	0.1132	0.1641	0.1853	0.1733	0.1628	0.1101	0.04557	0.1134	0.1417	0.1492	0.1516	0.1897	0.1252	0.07762	0.05165
PlasmoDBv26_50-150_ALL_3967	PF3D7_1469400	Pf3D7_14_v3	2843391	2843759	3	0.01337	0.01325	0.04266	0.1707	0.21	0.2295	0.2027	0.1178	0.04113	0.02434	0.11	0.187	0.2156	0.2103	0.1484	0.06326
PlasmoDBv26_50-150_ALL_3973	PF3D7_1470600	Pf3D7_14_v3	2889074	2889376	3	0.01396	0.02323	0.08782	0.1874	0.2438	0.2237	0.1559	0.06421	0.06486	0.06782	0.07508	0.1395	0.2303	0.2182	0.1344	0.06976
PlasmoDBv26_50-150_ALL_3975	PF3D7_1471000	Pf3D7_14_v3	2901311	2901438	2	0.04507	0.111	0.153	0.2133	0.21	0.1696	0.06925	0.02882	0.03828	0.1094	0.1405	0.2208	0.2083	0.1547	0.07291	0.05511
PlasmoDBv26_50-150_ALL_399	PF3D7_0318200	Pf3D7_03_v3	746644	747255	2	0.05197	0.1018	0.142	0.1559	0.1566	0.1626	0.1439	0.08528	0.07725	0.118	0.1228	0.1762	0.2049	0.1293	0.09915	0.07249
PlasmoDBv26_50-150_ALL_3998	PF3D7_1474500	Pf3D7_14_v3	3058792	3059242	3	0.06778	0.08472	0.1141	0.1581	0.1475	0.1535	0.1601	0.1142	0.09496	0.09475	0.0854	0.161	0.18	0.143	0.124	0.1168
PlasmoDBv26_50-150_ALL_4015	PF3D7_1476200	Pf3D7_14_v3	3133356	3133584	3	0.004861	0.003826	0.02032	0.2395	0.5211	0.1576	0.04192	0.01089	0.02975	0.04571	0.03577	0.2581	0.3465	0.2192	0.04091	0.02401
PlasmoDBv26_50-150_ALL_4020	PF3D7_1476700	Pf3D7_14_v3	3156101	3156297	3	0.01719	0.03149	0.02156	0.169	0.2301	0.2069	0.1931	0.1306	0.06347	0.07457	0.0905	0.1555	0.2169	0.1991	0.1066	0.09345
PlasmoDBv26_50-150_ALL_407	PF3D7_0319200	Pf3D7_03_v3	806534	806884	2	0.02894	0.09433	0.1526	0.1637	0.152	0.1759	0.155	0.07757	0.05296	0.1018	0.1566	0.1395	0.1731	0.2074	0.1068	0.0619
PlasmoDBv26_50-150_ALL_410	PF3D7_0319600	Pf3D7_03_v3	817243	817676	2	0.02355	0.08347	0.1519	0.1919	0.1583	0.1858	0.1443	0.0608	0.04354	0.1198	0.156	0.2203	0.1589	0.1233	0.1051	0.07311
PlasmoDBv26_50-150_ALL_417	PF3D7_0320300	Pf3D7_03_v3	844969	845389	3	0.01517	0.05489	0.0987	0.1542	0.2293	0.2378	0.1571	0.05275	0.09793	0.06611	0.07768	0.126	0.2289	0.2021	0.1076	0.09371
PlasmoDBv26_50-150_ALL_430	PF3D7_0322000	Pf3D7_03_v3	929414	930238	2	0.02655	0.09896	0.1398	0.1661	0.2049	0.1932	0.131	0.03963	0.06488	0.1149	0.1485	0.1768	0.1737	0.1469	0.1173	0.05685
PlasmoDBv26_50-150_ALL_431	PF3D7_0322100	Pf3D7_03_v3	932881	933059	2	0.0389	0.1037	0.1611	0.1636	0.1274	0.1431	0.1563	0.1059	0.06706	0.1276	0.1644	0.1947	0.1497	0.1405	0.09185	0.0642
PlasmoDBv26_50-150_ALL_434	PF3D7_0322400	Pf3D7_03_v3	941891	942318	2	0.01904	0.1067	0.2185	0.2004	0.1711	0.1601	0.08464	0.03941	0.08179	0.1176	0.1554	0.2009	0.1893	0.1213	0.07703	0.05661
PlasmoDBv26_50-150_ALL_437	PF3D7_0322900	Pf3D7_03_v3	966619	967493	2	0.02335	0.07372	0.1406	0.1931	0.2068	0.1634	0.1368	0.06219	0.06855	0.1046	0.1243	0.1547	0.1666	0.1522	0.1361	0.09292
PlasmoDBv26_50-150_ALL_438	PF3D7_0323000	Pf3D7_03_v3	969354	969658	3	0.02076	0.02169	0.1518	0.1957	0.1678	0.1112	0.1851	0.146	0.05381	0.03634	0.08925	0.1603	0.1904	0.178	0.1743	0.1177
PlasmoDBv26_50-150_ALL_44	PF3D7_0106700	Pf3D7_01_v3	280245	280607	2	0.07363	0.1136	0.1553	0.1802	0.1899	0.1453	0.09366	0.04846	0.06948	0.1531	0.1505	0.2185	0.1628	0.1168	0.06398	0.06495
PlasmoDBv26_50-150_ALL_444	PF3D7_0323800	Pf3D7_03_v3	997534	998254	2	0.02612	0.09446	0.2232	0.1961	0.115	0.1421	0.1382	0.06477	0.0708	0.07641	0.1275	0.1848	0.1723	0.1587	0.1179	0.09157
PlasmoDBv26_50-150_ALL_454	PF3D7_0401600.1	Pf3D7_04_v3	94147	95262	2	0.02853	0.09271	0.135	0.2556	0.2953	0.1247	0.06061	0.007608	0.08302	0.1093	0.1773	0.215	0.2039	0.1374	0.0521	0.02194
PlasmoDBv26_50-150_ALL_455	PF3D7_0401700	Pf3D7_04_v3	99528	100219	3	0.002169	0.001104	0.0009447	0.08512	0.556	0.2909	0.05409	0.009616	0.02685	0.034	0.07194	0.2368	0.3337	0.2085	0.06092	0.02729
PlasmoDBv26_50-150_ALL_459	PF3D7_0402000	Pf3D7_04_v3	116935	118071	3	0.002471	0.001615	0.02032	0.1182	0.4596	0.2785	0.1056	0.01374	0.03142	0.03823	0.04353	0.08646	0.3896	0.2778	0.09154	0.04145
PlasmoDBv26_50-150_ALL_483	PF3D7_0405500	Pf3D7_04_v3	302537	302913	2	0.02028	0.08667	0.1509	0.1925	0.1957	0.1818	0.126	0.04623	0.06737	0.09339	0.1298	0.1986	0.2015	0.1464	0.08421	0.07877
PlasmoDBv26_50-150_ALL_486	PF3D7_0406100	Pf3D7_04_v3	325671	326453	3	0.03693	0.06049	0.1287	0.1704	0.1618	0.1514	0.1672	0.123	0.0466	0.06833	0.06833	0.1447	0.1731	0.1439	0.1885	0.1666
PlasmoDBv26_50-150_ALL_494	PF3D7_0407400	Pf3D7_04_v3	368505	368823	3	0.002844	0.005788	0.03864	0.156	0.2068	0.3449	0.1397	0.1053	0.03674	0.06649	0.06031	0.132	0.2905	0.254	0.1079	0.05213
PlasmoDBv26_50-150_ALL_499	PF3D7_0408300	Pf3D7_04_v3	405988	406118	2	0.04292	0.08149	0.1753	0.189	0.172	0.1389	0.1241	0.07628	0.05203	0.06121	0.1333	0.1561	0.1686	0.2259	0.1058	0.097
PlasmoDBv26_50-150_ALL_504	PF3D7_0409300	Pf3D7_04_v3	444800	445486	2	0.034	0.08761	0.1457	0.1962	0.1899	0.1958	0.1006	0.05018	0.05988	0.09355	0.1488	0.2346	0.2422	0.1355	0.05191	0.03367
PlasmoDBv26_50-150_ALL_511	PF3D7_0410900	Pf3D7_04_v3	493923	494593	3	0.02061	0.05162	0.1433	0.1675	0.1456	0.1916	0.1857	0.09397	0.07342	0.1321	0.1403	0.1499	0.1459	0.1467	0.1255	0.08625
PlasmoDBv26_50-150_ALL_539	PF3D7_0415900	Pf3D7_04_v3	699045	699970	2	0.02578	0.08774	0.161	0.1982	0.1975	0.1435	0.1272	0.05901	0.0634	0.09852	0.1175	0.1615	0.1937	0.1559	0.1262	0.0833
PlasmoDBv26_50-150_ALL_54	PF3D7_0107900	Pf3D7_01_v3	327302	327601	3	0.01267	0.01011	0.06931	0.2271	0.2165	0.192	0.1846	0.08776	0.06485	0.03346	0.07929	0.1969	0.2385	0.1658	0.1366	0.08456
PlasmoDBv26_50-150_ALL_549	PF3D7_0417300	Pf3D7_04_v3	754553	755088	3	0.03153	0.06964	0.1246	0.1881	0.1892	0.158	0.1437	0.09531	0.05748	0.0853	0.1219	0.1899	0.1935	0.117	0.1182	0.1167
PlasmoDBv26_50-150_ALL_553	PF3D7_0418200	Pf3D7_04_v3	815918	816080	2	0.04948	0.1103	0.1452	0.1646	0.1691	0.1744	0.1302	0.05673	0.09451	0.1351	0.1464	0.141	0.1355	0.1426	0.1037	0.1012
PlasmoDBv26_50-150_ALL_559	PF3D7_0418400	Pf3D7_04_v3	829576	829982	2	0.03148	0.0897	0.1553	0.1988	0.1467	0.1492	0.1271	0.1017	0.05089	0.127	0.18	0.1427	0.1381	0.14	0.1427	0.07864
PlasmoDBv26_50-150_ALL_569	PF3D7_0422000	Pf3D7_04_v3	997829	998290	3	0.01089	0.009756	0.07829	0.2103	0.1896	0.2332	0.1863	0.08164	0.08652	0.1007	0.1333	0.1677	0.143	0.1246	0.1141	0.13
PlasmoDBv26_50-150_ALL_571	PF3D7_0422200	Pf3D7_04_v3	1018376	1018832	3	0.04673	0.03516	0.08863	0.1583	0.2152	0.2258	0.1479	0.08216	0.1218	0.04804	0.1246	0.1663	0.1711	0.1384	0.1055	0.1243
PlasmoDBv26_50-150_ALL_575	PF3D7_0422400	Pf3D7_04_v3	1025599	1026410	2	0.04147	0.1013	0.1535	0.1958	0.1958	0.148	0.1194	0.04469	0.1052	0.1077	0.1267	0.1687	0.1919	0.1193	0.1043	0.07621
PlasmoDBv26_50-150_ALL_584	PF3D7_0423600	Pf3D7_04_v3	1067046	1067319	2	0.06197	0.1118	0.1337	0.1559	0.1542	0.138	0.1412	0.1033	0.04066	0.05945	0.1021	0.1885	0.2855	0.16	0.08451	0.07929
PlasmoDBv26_50-150_ALL_601	PF3D7_0501000	Pf3D7_05_v3	54385	55319	2	0.006094	0.03807	0.1226	0.2837	0.2848	0.1761	0.07378	0.01478	0.02317	0.08194	0.2119	0.279	0.2361	0.1163	0.03486	0.01677
PlasmoDBv26_50-150_ALL_603	PF3D7_0501200	Pf3D7_05_v3	61318	63567	3	0.005246	0.008414	0.032	0.1959	0.3616	0.2471	0.1268	0.02296	0.04059	0.06335	0.1593	0.2285	0.2111	0.148	0.1069	0.04219
PlasmoDBv26_50-150_ALL_616	PF3D7_0503300	Pf3D7_05_v3	136753	137523	2	0.05462	0.1024	0.1226	0.1549	0.2002	0.1461	0.1493	0.06992	0.07633	0.1027	0.1244	0.1817	0.166	0.1456	0.1253	0.07784
PlasmoDBv26_50-150_ALL_620	PF3D7_0503800	Pf3D7_05_v3	152572	153523	2	0.02187	0.07822	0.1552	0.1942	0.2256	0.1421	0.128	0.05474	0.09869	0.0901	0.1316	0.1565	0.1749	0.1297	0.1308	0.08766
PlasmoDBv26_50-150_ALL_626	PF3D7_0505000	Pf3D7_05_v3	219088	219465	2	0.02428	0.1202	0.2131	0.2109	0.187	0.148	0.0658	0.03072	0.06558	0.1164	0.1797	0.1824	0.2431	0.1541	0.03527	0.02331
PlasmoDBv26_50-150_ALL_635	PF3D7_0506000	Pf3D7_05_v3	255578	256342	3	0.01345	0.03985	0.1219	0.1922	0.1552	0.2011	0.185	0.09129	0.0711	0.09337	0.1271	0.1214	0.1508	0.181	0.161	0.09415
PlasmoDBv26_50-150_ALL_636	PF3D7_0506100	Pf3D7_05_v3	259119	259335	2	0.0532	0.122	0.1384	0.1423	0.1772	0.1889	0.1276	0.05053	0.0823	0.1835	0.1489	0.1546	0.1562	0.1385	0.08091	0.0551
PlasmoDBv26_50-150_ALL_645	PF3D7_0507100	Pf3D7_05_v3	296686	297356	2	0.02171	0.07339	0.1528	0.2046	0.199	0.1504	0.1397	0.0584	0.057	0.09479	0.1364	0.1855	0.1601	0.1345	0.1539	0.07775
PlasmoDBv26_50-150_ALL_650	PF3D7_0507800	Pf3D7_05_v3	320306	321942	2	0.1137	0.1102	0.124	0.1663	0.1663	0.1219	0.09667	0.1009	0.1031	0.08248	0.09383	0.1808	0.2129	0.1437	0.1015	0.08167
PlasmoDBv26_50-150_ALL_67	PF3D7_0109500	Pf3D7_01_v3	377317	377648	2	0.02692	0.05157	0.1597	0.2033	0.1632	0.1518	0.1292	0.1143	0.01222	0.09707	0.1565	0.2743	0.2134	0.1164	0.08213	0.04798
PlasmoDBv26_50-150_ALL_678	PF3D7_0511000	Pf3D7_05_v3	468470	469126	3	0.01534	0.04293	0.1073	0.1763	0.1934	0.1912	0.1917	0.08185	0.06273	0.08384	0.1081	0.1757	0.1333	0.1455	0.1738	0.1171
PlasmoDBv26_50-150_ALL_685	PF3D7_0511900	Pf3D7_05_v3	524549	524775	3	0.01244	0.04125	0.1252	0.1402	0.1636	0.3135	0.1451	0.05863	0.1141	0.1226	0.1513	0.09493	0.1771	0.1913	0.08104	0.06753
PlasmoDBv26_50-150_ALL_687	PF3D7_0512200	Pf3D7_05_v3	532359	532489	3	0.006592	0.01409	0.08268	0.2035	0.2609	0.2582	0.1365	0.03757	0.05207	0.0572	0.1142	0.1768	0.2323	0.2259	0.1027	0.03888
PlasmoDBv26_50-150_ALL_690	PF3D7_0512700	Pf3D7_05_v3	547828	548187	3	0.004683	0.01173	0.07587	0.2013	0.2816	0.2517	0.1403	0.03285	0.03754	0.03632	0.1399	0.2317	0.242	0.1917	0.07938	0.04147
PlasmoDBv26_50-150_ALL_692	PF3D7_0513300	Pf3D7_05_v3	570243	571038	3	0.00785	0.04567	0.11	0.144	0.2026	0.2765	0.1721	0.04136	0.06961	0.1419	0.1398	0.1465	0.1599	0.1658	0.1192	0.05731
PlasmoDBv26_50-150_ALL_693	PF3D7_0513400	Pf3D7_05_v3	572876	573085	3	0.03231	0.01339	0.06378	0.1539	0.2066	0.2482	0.1932	0.08865	0.06026	0.05712	0.1039	0.2011	0.2494	0.1928	0.06436	0.07112
PlasmoDBv26_50-150_ALL_699	PF3D7_0514600	Pf3D7_05_v3	608776	609218	3	0.01597	0.06124	0.1239	0.173	0.2192	0.2365	0.1293	0.04083	0.04317	0.0665	0.09334	0.1466	0.242	0.2471	0.1072	0.05407
PlasmoDBv26_50-150_ALL_700	PF3D7_0515000	Pf3D7_05_v3	623727	624180	2	0.0518	0.1202	0.1587	0.1603	0.1548	0.1268	0.1289	0.09843	0.06276	0.1417	0.1043	0.1396	0.1789	0.1444	0.1015	0.1269
PlasmoDBv26_50-150_ALL_710	PF3D7_0516300	Pf3D7_05_v3	676965	677895	2	0.01718	0.07617	0.1383	0.2534	0.2249	0.1704	0.08872	0.031	0.06338	0.1045	0.126	0.1639	0.1791	0.1339	0.1643	0.06495
PlasmoDBv26_50-150_ALL_716	PF3D7_0516900	Pf3D7_05_v3	714010	714881	3	0.02119	0.06257	0.1473	0.184	0.2119	0.1599	0.1427	0.07051	0.06249	0.09879	0.1089	0.147	0.1743	0.1603	0.1538	0.09444
PlasmoDBv26_50-150_ALL_718	PF3D7_0517000	Pf3D7_05_v3	716805	717830	2	0.02402	0.07369	0.1545	0.2062	0.2035	0.1372	0.1393	0.06154	0.09445	0.1086	0.1199	0.1617	0.1899	0.1262	0.1264	0.07293
PlasmoDBv26_50-150_ALL_724	PF3D7_0517700	Pf3D7_05_v3	742287	742639	2	0.04037	0.08918	0.1367	0.1838	0.1895	0.1755	0.1373	0.04756	0.07478	0.09688	0.1112	0.2428	0.2037	0.1165	0.09635	0.05783
PlasmoDBv26_50-150_ALL_729	PF3D7_0518500	Pf3D7_05_v3	767183	767656	2	0.04643	0.1095	0.1582	0.1344	0.1367	0.137	0.159	0.1188	0.08056	0.1281	0.1652	0.1617	0.1427	0.1235	0.1047	0.09351
PlasmoDBv26_50-150_ALL_734	PF3D7_0519400	Pf3D7_05_v3	798977	799955	2	0.0295	0.07233	0.1437	0.2026	0.1996	0.1587	0.1303	0.0633	0.07939	0.05525	0.1042	0.1948	0.2084	0.1459	0.1237	0.08835
PlasmoDBv26_50-150_ALL_739	PF3D7_0520000	Pf3D7_05_v3	827962	828758	2	0.02598	0.08072	0.1511	0.2028	0.1884	0.1495	0.1432	0.05826	0.06918	0.08749	0.1146	0.1424	0.1899	0.1731	0.1413	0.0821
PlasmoDBv26_50-150_ALL_74	PF3D7_0110400	Pf3D7_01_v3	395398	395957	2	0.04301	0.1122	0.1708	0.1681	0.1495	0.1501	0.132	0.07431	0.05204	0.06151	0.1207	0.198	0.2204	0.1806	0.1117	0.055
PlasmoDBv26_50-150_ALL_740	PF3D7_0520100	Pf3D7_05_v3	830665	831115	2	0.01361	0.05681	0.1643	0.1948	0.1928	0.1738	0.1372	0.06661	0.05776	0.09947	0.1311	0.1833	0.164	0.1576	0.1084	0.0984
PlasmoDBv26_50-150_ALL_748	PF3D7_0521000	Pf3D7_05_v3	861128	861409	3	0.01475	0.06313	0.1363	0.1699	0.2065	0.2102	0.1429	0.05625	0.1008	0.1353	0.1565	0.1454	0.1499	0.1543	0.09866	0.05904
PlasmoDBv26_50-150_ALL_759	PF3D7_0522800	Pf3D7_05_v3	945214	945631	2	0.04244	0.1266	0.1586	0.1847	0.157	0.162	0.1239	0.04472	0.08942	0.09533	0.1858	0.1543	0.1561	0.1872	0.07518	0.05668
PlasmoDBv26_50-150_ALL_77	PF3D7_0110800	Pf3D7_01_v3	417193	417643	3	0.1029	0.1159	0.1073	0.1323	0.1906	0.1671	0.1343	0.04969	0.1232	0.08533	0.1121	0.1462	0.217	0.1634	0.07587	0.07683
PlasmoDBv26_50-150_ALL_772	PF3D7_0524700	Pf3D7_05_v3	1020234	1020547	3	0.0168	0.02615	0.08162	0.1645	0.2499	0.2883	0.137	0.03568	0.04606	0.1164	0.1054	0.2074	0.2062	0.1592	0.08043	0.07897
PlasmoDBv26_50-150_ALL_776	PF3D7_0525000	Pf3D7_05_v3	1031810	1032865	2	0.02154	0.06306	0.08481	0.2907	0.2567	0.1549	0.07922	0.04905	0.0389	0.03586	0.0817	0.1971	0.3014	0.1934	0.1047	0.04681
PlasmoDBv26_50-150_ALL_78	PF3D7_0110900	Pf3D7_01_v3	421217	421412	2	0.005687	0.02315	0.1144	0.2278	0.2443	0.2435	0.1107	0.03038	0.06081	0.08673	0.167	0.2092	0.2116	0.166	0.05779	0.04093
PlasmoDBv26_50-150_ALL_782	PF3D7_0525500	Pf3D7_05_v3	1065880	1066269	2	0.02706	0.1137	0.1648	0.2315	0.1915	0.1591	0.08257	0.02982	0.04419	0.1279	0.08389	0.1953	0.2355	0.1751	0.09995	0.03815
PlasmoDBv26_50-150_ALL_794	PF3D7_0526800	Pf3D7_05_v3	1122173	1122962	2	0.02366	0.06962	0.1563	0.1602	0.1862	0.1516	0.1689	0.08354	0.04462	0.088	0.1305	0.194	0.1974	0.1494	0.1203	0.07581
PlasmoDBv26_50-150_ALL_798	PF3D7_0527300	Pf3D7_05_v3	1138195	1138693	3	0.0751	0.06572	0.07428	0.1274	0.2033	0.2306	0.1397	0.08401	0.09084	0.0998	0.08994	0.177	0.1626	0.1403	0.1156	0.1238
PlasmoDBv26_50-150_ALL_799	PF3D7_0527500	Pf3D7_05_v3	1142222	1143214	3	0.04644	0.08658	0.1088	0.1189	0.1982	0.226	0.1584	0.05667	0.06493	0.07234	0.07388	0.1381	0.1836	0.2179	0.1575	0.09177
PlasmoDBv26_50-150_ALL_802	PF3D7_0527900	Pf3D7_05_v3	1153110	1153372	2	0.05505	0.1363	0.1563	0.1568	0.1529	0.165	0.1162	0.06151	0.1059	0.1329	0.1294	0.1622	0.1218	0.1461	0.119	0.0827
PlasmoDBv26_50-150_ALL_805	PF3D7_0528200	Pf3D7_05_v3	1165323	1166073	2	0.05946	0.1231	0.1595	0.1785	0.1615	0.1452	0.1155	0.05729	0.07564	0.1176	0.1304	0.1842	0.1628	0.1323	0.1145	0.08254
PlasmoDBv26_50-150_ALL_809	PF3D7_0528600	Pf3D7_05_v3	1177421	1177920	3	0.0983	0.1451	0.1267	0.1323	0.1348	0.1484	0.1371	0.07735	0.1009	0.09839	0.07391	0.1533	0.1878	0.1761	0.1381	0.07142
PlasmoDBv26_50-150_ALL_817	PF3D7_0529500	Pf3D7_05_v3	1205542	1206479	2	0.02666	0.08707	0.1672	0.1712	0.1429	0.1671	0.1496	0.08834	0.09476	0.08888	0.1572	0.172	0.1562	0.1406	0.1077	0.08255
PlasmoDBv26_50-150_ALL_83	PF3D7_0111700	Pf3D7_01_v3	444566	445084	3	0.02009	0.009295	0.09737	0.2194	0.1645	0.1945	0.2116	0.08329	0.04019	0.02895	0.07867	0.1661	0.2235	0.1824	0.1686	0.1116
PlasmoDBv26_50-150_ALL_846	PF3D7_0532500	Pf3D7_05_v3	1315755	1316317	3	0.02504	0.00637	0.009814	0.219	0.3388	0.2376	0.1099	0.05351	0.03519	0.03057	0.06599	0.2029	0.293	0.1825	0.1331	0.05682
PlasmoDBv26_50-150_ALL_848	PF3D7_0532600	Pf3D7_05_v3	1319121	1320406	3	0.003236	0.00183	0.002255	0.2934	0.4239	0.2148	0.04859	0.01195	0.03873	0.05279	0.05123	0.1739	0.3387	0.2541	0.06071	0.02983
PlasmoDBv26_50-150_ALL_866	PF3D7_0603300	Pf3D7_06_v3	132150	132447	3	0.007165	0.01653	0.07288	0.1724	0.2781	0.252	0.1565	0.04448	0.09794	0.06814	0.1464	0.1276	0.2212	0.1768	0.09726	0.06467
PlasmoDBv26_50-150_ALL_896	PF3D7_0606900	Pf3D7_06_v3	291497	292537	2	0.03648	0.08232	0.1167	0.1718	0.1835	0.1845	0.1531	0.0717	0.07331	0.1172	0.1415	0.1871	0.1775	0.1484	0.08749	0.0674
PlasmoDBv26_50-150_ALL_906	PF3D7_0608700	Pf3D7_06_v3	357387	357939	3	0.01493	0.05668	0.1158	0.1854	0.2359	0.2118	0.1347	0.04479	0.04335	0.04118	0.09103	0.1876	0.2505	0.2004	0.1112	0.07473
PlasmoDBv26_50-150_ALL_907	PF3D7_0608800	Pf3D7_06_v3	360514	361706	3	0.01975	0.009809	0.0218	0.2401	0.295	0.1886	0.1567	0.06836	0.05148	0.05978	0.1272	0.166	0.1743	0.1633	0.1608	0.09711
PlasmoDBv26_50-150_ALL_911	PF3D7_0609200	Pf3D7_06_v3	391796	391958	3	0.075	0.06587	0.1063	0.1778	0.1978	0.195	0.1086	0.07367	0.1069	0.1308	0.1404	0.1252	0.1865	0.1495	0.08631	0.07433
PlasmoDBv26_50-150_ALL_912	PF3D7_0609200	Pf3D7_06_v3	392267	392509	3	0.075	0.06587	0.1063	0.1778	0.1978	0.195	0.1086	0.07367	0.1024	0.1025	0.1353	0.1696	0.1873	0.1306	0.07951	0.09277
PlasmoDBv26_50-150_ALL_918	PF3D7_0610200	Pf3D7_06_v3	441053	441276	2	0.02731	0.08399	0.1587	0.1523	0.1855	0.1897	0.1331	0.06941	0.02004	0.09429	0.2216	0.2114	0.1577	0.1635	0.06929	0.06227
PlasmoDBv26_50-150_ALL_935	PF3D7_0611700	Pf3D7_06_v3	489481	490093	3	0.05534	0.08102	0.1183	0.1779	0.1794	0.2037	0.1242	0.06013	0.071	0.1159	0.1252	0.178	0.1521	0.1558	0.129	0.07298
PlasmoDBv26_50-150_ALL_940	PF3D7_0612100	Pf3D7_06_v3	511550	512146	2	0.03095	0.09428	0.1476	0.187	0.1765	0.1575	0.138	0.06823	0.08551	0.08909	0.1334	0.1588	0.1657	0.127	0.1273	0.1131
PlasmoDBv26_50-150_ALL_944	PF3D7_0612900	Pf3D7_06_v3	530136	530563	2	0.0425	0.1466	0.1832	0.1887	0.1894	0.1297	0.08957	0.03036	0.08439	0.09504	0.129	0.2016	0.2272	0.148	0.07041	0.04434
PlasmoDBv26_50-150_ALL_95	PF3D7_0113000	Pf3D7_01_v3	490617	491614	2	0.008495	0.09581	0.2605	0.145	0.1692	0.2277	0.07687	0.01633	0.05186	0.09169	0.1637	0.1568	0.1706	0.2201	0.1002	0.04505
PlasmoDBv26_50-150_ALL_962	PF3D7_0614500	Pf3D7_06_v3	607545	609031	2	0.01662	0.06877	0.151	0.1857	0.2171	0.1498	0.1449	0.06614	0.07013	0.1217	0.1385	0.1507	0.1486	0.127	0.1545	0.08881
PlasmoDBv26_50-150_ALL_967	PF3D7_0615600	Pf3D7_06_v3	655804	656218	2	0.04921	0.1328	0.1807	0.1723	0.1505	0.1405	0.1093	0.06461	0.05942	0.1264	0.1116	0.2214	0.1819	0.1364	0.09139	0.07146
PlasmoDBv26_50-150_ALL_97	PF3D7_0113200	Pf3D7_01_v3	503453	503800	3	0.03845	0.01383	0.02314	0.1151	0.3209	0.2215	0.1651	0.102	0.06941	0.06801	0.08466	0.1233	0.2822	0.1903	0.09787	0.08424
PlasmoDBv26_50-150_ALL_970	PF3D7_0616300	Pf3D7_06_v3	677791	677964	3	0.03837	0.08398	0.1158	0.154	0.1621	0.2031	0.1416	0.1011	0.06212	0.1066	0.1138	0.1495	0.1955	0.166	0.1141	0.09244
PlasmoDBv26_50-150_ALL_972	PF3D7_0616900	Pf3D7_06_v3	698584	698859	3	0.02534	0.08266	0.1443	0.1688	0.161	0.1732	0.1557	0.08896	0.05248	0.09973	0.1291	0.147	0.1518	0.1742	0.1466	0.09909
PlasmoDBv26_50-150_ALL_973	PF3D7_0617000	Pf3D7_06_v3	705991	706414	3	0.01365	0.03612	0.114	0.2232	0.256	0.2208	0.1096	0.02658	0.04814	0.07895	0.1531	0.1523	0.2726	0.1852	0.06753	0.04224
PlasmoDBv26_50-150_ALL_975	PF3D7_0617200	Pf3D7_06_v3	714936	715880	2	0.03841	0.07235	0.1496	0.203	0.18	0.1167	0.1428	0.0971	0.08006	0.09983	0.1265	0.1752	0.1829	0.1236	0.1252	0.08679
PlasmoDBv26_50-150_ALL_986	PF3D7_0618200	Pf3D7_06_v3	765600	766186	3	0.01227	0.04951	0.1142	0.1986	0.1855	0.1786	0.176	0.08536	0.03587	0.06162	0.1039	0.196	0.2157	0.1843	0.1111	0.09144
PlasmoDBv26_50-150_ALL_988	PF3D7_0618300	Pf3D7_06_v3	767269	768430	2	0.01967	0.06163	0.1631	0.1733	0.21	0.1481	0.1517	0.07253	0.06808	0.1036	0.1349	0.2084	0.1798	0.134	0.1094	0.06175
PlasmoDBv26_50-150_ALL_1009	PF3D7_0622200	Pf3D7_06_v3	906641	907030	2	0.0432	0.1279	0.2077	0.2157	0.158	0.1156	0.09063	0.04128	0.05141	0.1368	0.1631	0.254	0.1715	0.1189	0.07606	0.02823
PlasmoDBv26_50-150_ALL_101	PF3D7_0113900	Pf3D7_01_v3	538926	539049	4	0.1267	0.4404	0.2611	0.1063	0.01978	0.01091	0.01434	0.02039	0.1882	0.3545	0.2234	0.1332	0.04129	0.02225	0.01797	0.01916
PlasmoDBv26_50-150_ALL_1013	PF3D7_0622900	Pf3D7_06_v3	933326	933549	4	0.1974	0.2652	0.2465	0.1351	0.05514	0.04735	0.03218	0.02118	0.1633	0.2432	0.2376	0.1514	0.108	0.04518	0.02954	0.0218
PlasmoDBv26_50-150_ALL_1015	PF3D7_0623100	Pf3D7_06_v3	944371	945090	2	0.07838	0.1302	0.1684	0.1532	0.1575	0.1283	0.1252	0.05878	0.1132	0.1452	0.1558	0.1853	0.1535	0.1101	0.08429	0.05259
PlasmoDBv26_50-150_ALL_1020	PF3D7_0623800	Pf3D7_06_v3	973117	973769	4	0.2266	0.2867	0.2354	0.1352	0.05756	0.03328	0.01565	0.009621	0.1843	0.2305	0.1941	0.196	0.09282	0.04352	0.02739	0.03139
PlasmoDBv26_50-150_ALL_1036	PF3D7_0625600	Pf3D7_06_v3	1037198	1037660	4	0.1039	0.1441	0.1776	0.1916	0.1054	0.1016	0.09395	0.08193	0.106	0.1601	0.119	0.1686	0.1304	0.1087	0.1045	0.1027
PlasmoDBv26_50-150_ALL_1058	PF3D7_0628200	Pf3D7_06_v3	1158394	1158840	2	0.07272	0.1338	0.1601	0.1446	0.1126	0.1135	0.1366	0.1261	0.07554	0.1281	0.1592	0.14	0.1206	0.1022	0.1652	0.1091
PlasmoDBv26_50-150_ALL_1078	PF3D7_0630900	Pf3D7_06_v3	1293149	1293697	2	0.06474	0.1452	0.1752	0.1943	0.1938	0.1398	0.06285	0.02405	0.1027	0.158	0.1187	0.1738	0.2207	0.1249	0.05612	0.04526
PlasmoDBv26_50-150_ALL_1093	PF3D7_0702300	Pf3D7_07_v3	95862	96135	4	0.2266	0.3868	0.2589	0.1021	0.01489	0.006355	0.002164	0.002088	0.199	0.3385	0.287	0.1224	0.02497	0.01516	0.004249	0.008793
PlasmoDBv26_50-150_ALL_1094	PF3D7_0702400	Pf3D7_07_v3	99543	100299	4	0.04187	0.1911	0.2567	0.2415	0.1252	0.07978	0.04412	0.01977	0.1271	0.178	0.1732	0.1249	0.1015	0.1084	0.1049	0.08215
PlasmoDBv26_50-150_ALL_1095	PF3D7_0702400	Pf3D7_07_v3	100533	101029	4	0.04187	0.1911	0.2567	0.2415	0.1252	0.07978	0.04412	0.01977	0.07642	0.178	0.1846	0.1591	0.1268	0.1156	0.1007	0.05865
PlasmoDBv26_50-150_ALL_1096	PF3D7_0702500	Pf3D7_07_v3	106815	108119	2	0.02253	0.1487	0.2421	0.252	0.167	0.1053	0.0485	0.01387	0.1078	0.1614	0.1843	0.1469	0.1697	0.1193	0.06398	0.04667
PlasmoDBv26_50-150_ALL_115	PF3D7_0201600	Pf3D7_02_v3	79614	79779	2	0.0173	0.1031	0.269	0.2817	0.1649	0.1149	0.04132	0.00788	0.1341	0.0999	0.168	0.195	0.1389	0.1682	0.05988	0.03607
PlasmoDBv26_50-150_ALL_116	PF3D7_0201700	Pf3D7_02_v3	85011	85446	4	0.2124	0.3996	0.3099	0.05701	0.007873	0.006096	0.003496	0.00362	0.1518	0.2369	0.2145	0.136	0.06722	0.04998	0.06013	0.08343
PlasmoDBv26_50-150_ALL_1160	PF3D7_0710700	Pf3D7_07_v3	482272	482443	4	0.07898	0.1629	0.2078	0.1719	0.1629	0.09783	0.06498	0.05277	0.1085	0.175	0.1588	0.1336	0.1826	0.1283	0.07402	0.03906
PlasmoDBv26_50-150_ALL_117	PF3D7_0201800	Pf3D7_02_v3	89329	89912	4	0.03175	0.2154	0.3013	0.2361	0.129	0.064	0.01849	0.003969	0.05735	0.1813	0.2448	0.2769	0.1353	0.06745	0.02332	0.0135
PlasmoDBv26_50-150_ALL_1186	PF3D7_0716100	Pf3D7_07_v3	711176	711598	2	0.06829	0.1698	0.191	0.1895	0.1771	0.1285	0.0558	0.01992	0.1093	0.1492	0.1525	0.2006	0.1765	0.1314	0.05328	0.02721
PlasmoDBv26_50-150_ALL_1193	PF3D7_0717400	Pf3D7_07_v3	751255	751461	2	0.0593	0.09944	0.1952	0.2351	0.2017	0.1315	0.05271	0.02511	0.03837	0.1115	0.2006	0.3362	0.1868	0.07693	0.02611	0.02345
PlasmoDBv26_50-150_ALL_120	PF3D7_0202000	Pf3D7_02_v3	106339	107152	4	0.01069	0.1595	0.3921	0.2446	0.1104	0.04533	0.02714	0.01037	0.07157	0.1524	0.1933	0.1748	0.1425	0.1336	0.09389	0.03793
PlasmoDBv26_50-150_ALL_1232	PF3D7_0723400	Pf3D7_07_v3	983630	984052	2	0.08154	0.1649	0.2002	0.1683	0.1536	0.1086	0.08308	0.0398	0.08926	0.1289	0.1265	0.187	0.2266	0.1386	0.06288	0.04024
PlasmoDBv26_50-150_ALL_1240	PF3D7_0724400	Pf3D7_07_v3	1022930	1023131	4	0.07308	0.1804	0.1766	0.1708	0.1523	0.1176	0.08379	0.04535	0.1387	0.1757	0.1468	0.12	0.1523	0.1085	0.08522	0.07271
PlasmoDBv26_50-150_ALL_1258	PF3D7_0726100	Pf3D7_07_v3	1097284	1097413	4	0.1549	0.3833	0.2423	0.1209	0.04925	0.03016	0.01236	0.006806	0.1351	0.1528	0.1367	0.143	0.1448	0.1311	0.08707	0.0695
PlasmoDBv26_50-150_ALL_1268	PF3D7_0727200	Pf3D7_07_v3	1158919	1159254	2	0.0521	0.1741	0.181	0.1955	0.1723	0.145	0.05825	0.02174	0.1102	0.1851	0.1636	0.1606	0.1569	0.1027	0.06729	0.05356
PlasmoDBv26_50-150_ALL_1282	PF3D7_0729300	Pf3D7_07_v3	1251836	1252258	2	0.08841	0.1829	0.1776	0.1833	0.1663	0.1238	0.05933	0.01829	0.1089	0.1719	0.1345	0.1932	0.2276	0.08726	0.04024	0.0364
PlasmoDBv26_50-150_ALL_1287	PF3D7_0730300	Pf3D7_07_v3	1291896	1293911	4	0.196	0.2659	0.2101	0.09959	0.09589	0.08333	0.03691	0.01228	0.1554	0.1957	0.1371	0.13	0.1392	0.1099	0.08201	0.05073
PlasmoDBv26_50-150_ALL_1293	PF3D7_0730800.1	Pf3D7_07_v3	1320404	1320821	4	0.2367	0.323	0.2114	0.1575	0.04377	0.02017	0.005647	0.001881	0.1438	0.2286	0.2444	0.211	0.09464	0.03788	0.02459	0.01515
PlasmoDBv26_50-150_ALL_1294	PF3D7_0730900	Pf3D7_07_v3	1322916	1324051	2	0.04492	0.1828	0.2391	0.3019	0.1496	0.05779	0.01832	0.00557	0.04166	0.09757	0.1753	0.2833	0.1922	0.1093	0.06371	0.03694
PlasmoDBv26_50-150_ALL_1295	PF3D7_0730900	Pf3D7_07_v3	1324213	1324344	4	0.04492	0.1828	0.2391	0.3019	0.1496	0.05779	0.01832	0.00557	0.08737	0.2632	0.2364	0.1761	0.1232	0.04957	0.03154	0.03262
PlasmoDBv26_50-150_ALL_1299	PF3D7_0731300	Pf3D7_07_v3	1347377	1348735	4	0.01043	0.1493	0.3007	0.3344	0.113	0.05555	0.02549	0.01123	0.07774	0.1497	0.1808	0.1427	0.1412	0.1093	0.1336	0.06497
PlasmoDBv26_50-150_ALL_1306	PF3D7_0731800	Pf3D7_07_v3	1376657	1376786	4	0.1647	0.3487	0.2412	0.1152	0.05159	0.03031	0.02045	0.02788	0.1752	0.2603	0.214	0.116	0.07495	0.08276	0.03359	0.04325
PlasmoDBv26_50-150_ALL_1332	PF3D7_0801900	Pf3D7_08_v3	126162	126747	4	0.05067	0.1834	0.2468	0.2135	0.1327	0.08698	0.05141	0.03459	0.1231	0.183	0.1679	0.1311	0.1074	0.09911	0.09686	0.09158
PlasmoDBv26_50-150_ALL_134	PF3D7_0203700	Pf3D7_02_v3	170746	170920	4	0.09402	0.1917	0.2019	0.175	0.1593	0.09988	0.05998	0.0182	0.1622	0.17	0.1992	0.1523	0.1776	0.08044	0.02607	0.03219
PlasmoDBv26_50-150_ALL_1343	PF3D7_0803100	Pf3D7_08_v3	203323	203756	2	0.08369	0.1597	0.182	0.164	0.1515	0.1228	0.08731	0.04903	0.1142	0.1325	0.1441	0.1564	0.1776	0.119	0.09564	0.06065
PlasmoDBv26_50-150_ALL_1361	PF3D7_0805500	Pf3D7_08_v3	308776	308939	4	0.1293	0.2056	0.1874	0.06719	0.04465	0.06704	0.1171	0.1818	0.1415	0.3357	0.2639	0.1063	0.05822	0.04122	0.02609	0.02699
PlasmoDBv26_50-150_ALL_1426	PF3D7_0813400	Pf3D7_08_v3	663160	664431	2	0.1165	0.191	0.1428	0.1523	0.1715	0.1092	0.07829	0.03847	0.1104	0.1128	0.1291	0.1967	0.158	0.1051	0.1039	0.08397
PlasmoDBv26_50-150_ALL_1434	PF3D7_0814300	Pf3D7_08_v3	694419	694666	4	0.109	0.161	0.1659	0.1611	0.1335	0.1385	0.0861	0.04483	0.1187	0.1848	0.1858	0.1574	0.1464	0.103	0.06039	0.04368
PlasmoDBv26_50-150_ALL_1461	PF3D7_0818800	Pf3D7_08_v3	857314	857535	4	0.08654	0.1956	0.2223	0.2114	0.118	0.08656	0.05662	0.023	0.1741	0.2229	0.228	0.1643	0.09761	0.04361	0.03589	0.03362
PlasmoDBv26_50-150_ALL_1466	PF3D7_0819100	Pf3D7_08_v3	868641	868961	2	0.07156	0.1613	0.1994	0.1911	0.1493	0.1325	0.06471	0.03021	0.1263	0.1231	0.1365	0.2185	0.1655	0.1283	0.05191	0.04986
PlasmoDBv26_50-150_ALL_1480	PF3D7_0820500	Pf3D7_08_v3	924351	924615	4	0.1313	0.1526	0.1434	0.151	0.1008	0.1101	0.0985	0.1122	0.1492	0.1671	0.1261	0.1526	0.1507	0.08955	0.08227	0.08238
PlasmoDBv26_50-150_ALL_1489	PF3D7_0821100	Pf3D7_08_v3	952169	952465	4	0.1353	0.2029	0.218	0.1378	0.06504	0.07911	0.08657	0.07523	0.1309	0.2158	0.2026	0.1506	0.05647	0.05555	0.1067	0.08138
PlasmoDBv26_50-150_ALL_1490	PF3D7_0821300	Pf3D7_08_v3	962112	962284	4	0.114	0.1642	0.1925	0.1758	0.1387	0.1043	0.06866	0.04176	0.08802	0.1913	0.2405	0.2075	0.1107	0.08775	0.03489	0.03938
PlasmoDBv26_50-150_ALL_1503	PF3D7_0823100	Pf3D7_08_v3	1019680	1020553	2	0.02143	0.1402	0.2433	0.2123	0.1419	0.1413	0.07666	0.02286	0.07877	0.09456	0.1975	0.1558	0.1188	0.1295	0.1473	0.07775
PlasmoDBv26_50-150_ALL_1506	PF3D7_0823200	Pf3D7_08_v3	1025611	1027565	4	0.05616	0.164	0.263	0.1921	0.1105	0.08675	0.07977	0.04768	0.07771	0.131	0.1475	0.1448	0.1301	0.09971	0.1488	0.1203
PlasmoDBv26_50-150_ALL_1516	PF3D7_0824900	Pf3D7_08_v3	1083357	1083632	2	0.05262	0.1684	0.2122	0.1812	0.1614	0.1311	0.06674	0.02632	0.09251	0.152	0.1597	0.2676	0.1914	0.06865	0.03132	0.0368
PlasmoDBv26_50-150_ALL_1520	PF3D7_0825500	Pf3D7_08_v3	1097719	1098115	2	0.08483	0.1716	0.1921	0.1729	0.1563	0.1295	0.06508	0.02766	0.09863	0.1431	0.1732	0.2229	0.1775	0.1059	0.0429	0.0359
PlasmoDBv26_50-150_ALL_1547	PF3D7_0830400	Pf3D7_08_v3	1293081	1293624	4	0.1386	0.1725	0.2052	0.1062	0.1451	0.1058	0.07984	0.04672	0.09637	0.1429	0.1429	0.1457	0.1457	0.1401	0.1158	0.07058
PlasmoDBv26_50-150_ALL_155	PF3D7_0206300	Pf3D7_02_v3	251048	251796	4	0.04105	0.2233	0.286	0.2147	0.104	0.07528	0.04262	0.01311	0.06268	0.1111	0.1714	0.1767	0.1087	0.1467	0.145	0.0777
PlasmoDBv26_50-150_ALL_1566	PF3D7_0831700	Pf3D7_08_v3	1368007	1368200	4	0.05963	0.2029	0.2603	0.1293	0.1527	0.1342	0.04908	0.01179	0.1077	0.2838	0.3601	0.1394	0.04447	0.02382	0.01713	0.02352
PlasmoDBv26_50-150_ALL_1567	PF3D7_0831700	Pf3D7_08_v3	1368850	1370134	4	0.05963	0.2029	0.2603	0.1293	0.1527	0.1342	0.04908	0.01179	0.09036	0.1198	0.1866	0.1179	0.1527	0.1733	0.09699	0.06247
PlasmoDBv26_50-150_ALL_157	PF3D7_0206500	Pf3D7_02_v3	268747	269063	4	0.1672	0.1963	0.1458	0.1495	0.1045	0.07553	0.08949	0.07163	0.119	0.1953	0.1478	0.1198	0.1454	0.1025	0.1079	0.06221
PlasmoDBv26_50-150_ALL_1571	PF3D7_0831800	Pf3D7_08_v3	1376081	1376519	4	0.07912	0.2741	0.3459	0.2675	0.02628	0.004567	0.001602	0.001011	0.1196	0.2384	0.2783	0.2122	0.06533	0.03465	0.02521	0.02626
PlasmoDBv26_50-150_ALL_1593	PF3D7_0902300	Pf3D7_09_v3	105489	105752	4	0.2599	0.345	0.2421	0.1016	0.02794	0.01476	0.004305	0.004327	0.1095	0.2304	0.3017	0.2	0.08492	0.04259	0.01388	0.0169
PlasmoDBv26_50-150_ALL_1603	PF3D7_0903400	Pf3D7_09_v3	160156	160517	4	0.06728	0.1532	0.1844	0.1626	0.1438	0.1295	0.09961	0.05966	0.1206	0.15	0.1768	0.1748	0.1228	0.1099	0.08891	0.05625
PlasmoDBv26_50-150_ALL_1604	PF3D7_0903500	Pf3D7_09_v3	161853	162028	4	0.106	0.1532	0.1615	0.1328	0.1284	0.1199	0.1175	0.08071	0.1539	0.2262	0.1965	0.1355	0.1068	0.06796	0.04534	0.06771
PlasmoDBv26_50-150_ALL_1620	PF3D7_0905200	Pf3D7_09_v3	249710	250557	4	0.08231	0.1616	0.199	0.1778	0.1397	0.1251	0.07791	0.03654	0.1474	0.1669	0.1111	0.181	0.1583	0.1324	0.05951	0.0433
PlasmoDBv26_50-150_ALL_1632	PF3D7_0907000	Pf3D7_09_v3	337203	337391	4	0.1051	0.1655	0.1511	0.1413	0.1371	0.1262	0.1081	0.06553	0.1299	0.1386	0.1243	0.1812	0.1288	0.1026	0.1112	0.08338
PlasmoDBv26_50-150_ALL_1646	PF3D7_0908600	Pf3D7_09_v3	400970	401266	2	0.03699	0.147	0.1644	0.1782	0.1714	0.164	0.1003	0.03778	0.09622	0.1574	0.1848	0.1715	0.1445	0.1531	0.0527	0.03978
PlasmoDBv26_50-150_ALL_1648	PF3D7_0909300	Pf3D7_09_v3	422175	422782	2	0.06601	0.1576	0.1995	0.1933	0.1242	0.09791	0.09751	0.06392	0.06819	0.1452	0.1378	0.1803	0.1607	0.1236	0.1059	0.07831
PlasmoDBv26_50-150_ALL_1666	PF3D7_0911900	Pf3D7_09_v3	540124	540776	4	0.1147	0.1518	0.1846	0.1876	0.1031	0.0908	0.09386	0.07359	0.1144	0.1507	0.1491	0.1527	0.1088	0.1029	0.1102	0.1113
PlasmoDBv26_50-150_ALL_1674	PF3D7_0913000	Pf3D7_09_v3	570636	570918	2	0.06649	0.1456	0.1553	0.1884	0.1858	0.1416	0.0888	0.02798	0.1045	0.1713	0.1744	0.171	0.1773	0.09888	0.06257	0.04003
PlasmoDBv26_50-150_ALL_1681	PF3D7_0914300	Pf3D7_09_v3	615563	615836	2	0.03728	0.1338	0.1827	0.1636	0.1878	0.1663	0.09003	0.03856	0.02697	0.1531	0.2238	0.2095	0.1704	0.1242	0.05303	0.03907
PlasmoDBv26_50-150_ALL_1684	PF3D7_0914700	Pf3D7_09_v3	629197	629919	4	0.07929	0.2088	0.2051	0.1345	0.07814	0.126	0.1124	0.05586	0.1084	0.1731	0.2047	0.1537	0.08581	0.08729	0.1104	0.07657
PlasmoDBv26_50-150_ALL_169	PF3D7_0208300	Pf3D7_02_v3	336942	337233	2	0.05553	0.1415	0.1822	0.2025	0.1492	0.1439	0.08354	0.04166	0.1292	0.1703	0.1939	0.1275	0.1749	0.08884	0.06868	0.04664
PlasmoDBv26_50-150_ALL_1703	PF3D7_0916900	Pf3D7_09_v3	703860	704116	4	0.1148	0.197	0.1853	0.1166	0.07448	0.08058	0.09856	0.1327	0.1016	0.1783	0.2965	0.1755	0.07796	0.07612	0.05191	0.04215
PlasmoDBv26_50-150_ALL_1708	PF3D7_0917700	Pf3D7_09_v3	732467	732665	2	0.0429	0.1726	0.1691	0.153	0.09827	0.1571	0.1181	0.0889	0.07792	0.1715	0.1537	0.1677	0.1371	0.1458	0.08764	0.05855
PlasmoDBv26_50-150_ALL_1736	PF3D7_0922100	Pf3D7_09_v3	894062	894760	4	0.09527	0.187	0.1971	0.1251	0.1076	0.1146	0.1112	0.06209	0.09669	0.1409	0.1639	0.1841	0.1169	0.122	0.09672	0.07881
PlasmoDBv26_50-150_ALL_1740	PF3D7_0922600	Pf3D7_09_v3	915653	916149	4	0.09174	0.1638	0.2118	0.1518	0.08925	0.1084	0.1141	0.06915	0.1682	0.2166	0.1805	0.1621	0.08668	0.07684	0.04603	0.06303
PlasmoDBv26_50-150_ALL_177	PF3D7_0209700	Pf3D7_02_v3	402297	402673	4	0.1276	0.1766	0.1797	0.161	0.105	0.1041	0.07351	0.07249	0.1281	0.1526	0.135	0.1604	0.1469	0.115	0.08873	0.07332
PlasmoDBv26_50-150_ALL_1783	PF3D7_0930400.1	Pf3D7_09_v3	1207216	1207490	2	0.04954	0.1375	0.2307	0.1448	0.1749	0.1293	0.09484	0.0385	0.1102	0.1507	0.1399	0.1672	0.1596	0.1234	0.05473	0.09418
PlasmoDBv26_50-150_ALL_1794	PF3D7_0931100	Pf3D7_09_v3	1252915	1253773	4	0.1066	0.1815	0.1806	0.1898	0.1529	0.1109	0.05347	0.02418	0.1317	0.1709	0.108	0.1924	0.178	0.1126	0.06547	0.04089
PlasmoDBv26_50-150_ALL_1839	PF3D7_0935900	Pf3D7_09_v3	1424464	1424943	4	0.1396	0.3336	0.3915	0.1115	0.01668	0.004083	0.002018	0.0009606	0.1458	0.2469	0.2742	0.1818	0.0681	0.03832	0.02481	0.02007
PlasmoDBv26_50-150_ALL_1840	PF3D7_0936000	Pf3D7_09_v3	1428694	1429294	4	0.0886	0.3273	0.4041	0.1506	0.01956	0.006936	0.00211	0.0007906	0.1535	0.2251	0.2737	0.167	0.07895	0.03914	0.02905	0.03346
PlasmoDBv26_50-150_ALL_1842	PF3D7_0936300	Pf3D7_09_v3	1439186	1439295	4	0.1447	0.3675	0.3417	0.1062	0.02308	0.0114	0.003888	0.001488	0.1242	0.2619	0.1999	0.1015	0.07025	0.09175	0.0633	0.08722
PlasmoDBv26_50-150_ALL_1844	PF3D7_0936500	Pf3D7_09_v3	1445444	1445708	4	0.06634	0.3227	0.2656	0.1637	0.0718	0.0473	0.02852	0.03403	0.1228	0.1969	0.2776	0.1223	0.07793	0.06637	0.05659	0.07938
PlasmoDBv26_50-150_ALL_1846	PF3D7_0936800	Pf3D7_09_v3	1457463	1457721	4	0.0143	0.1142	0.3804	0.3719	0.08775	0.01976	0.009403	0.002316	0.0675	0.1675	0.2441	0.285	0.1343	0.05806	0.02212	0.02134
PlasmoDBv26_50-150_ALL_1865	PF3D7_1001400	Pf3D7_10_v3	78961	79084	4	0.1015	0.2271	0.4488	0.1582	0.03056	0.02092	0.008751	0.004199	0.2231	0.2875	0.1903	0.08513	0.08778	0.06035	0.03145	0.0344
PlasmoDBv26_50-150_ALL_1866	PF3D7_1001500	Pf3D7_10_v3	82154	82456	4	0.1281	0.2988	0.3268	0.1948	0.03638	0.01136	0.002931	0.0008902	0.1452	0.2789	0.2789	0.1585	0.07829	0.02899	0.01599	0.01527
PlasmoDBv26_50-150_ALL_1871	PF3D7_1001900	Pf3D7_10_v3	100962	101711	4	0.1974	0.3377	0.2331	0.08917	0.04333	0.05711	0.03047	0.01176	0.1783	0.2474	0.2198	0.1622	0.07957	0.04462	0.03683	0.03116
PlasmoDBv26_50-150_ALL_1919	PF3D7_1008800	Pf3D7_10_v3	367667	368410	4	0.09197	0.1673	0.1807	0.1962	0.1638	0.1238	0.05875	0.01749	0.1498	0.1973	0.1242	0.2109	0.1447	0.09463	0.04795	0.03059
PlasmoDBv26_50-150_ALL_1944	PF3D7_1012600	Pf3D7_10_v3	484702	485263	2	0.04726	0.133	0.1746	0.1742	0.1691	0.185	0.09072	0.02609	0.08338	0.1709	0.1766	0.1908	0.1645	0.1216	0.0588	0.03349
PlasmoDBv26_50-150_ALL_1947	PF3D7_1013100	Pf3D7_10_v3	506648	507068	4	0.08219	0.1544	0.1681	0.1627	0.1343	0.1512	0.1021	0.04493	0.1359	0.1787	0.2427	0.1677	0.09923	0.06561	0.05766	0.05249
PlasmoDBv26_50-150_ALL_1953	PF3D7_1013900	Pf3D7_10_v3	549455	549757	4	0.06621	0.1738	0.2555	0.1424	0.06812	0.08114	0.1096	0.1033	0.1016	0.1599	0.2143	0.1525	0.09989	0.08637	0.1019	0.08353
PlasmoDBv26_50-150_ALL_1990	PF3D7_1017600	Pf3D7_10_v3	703460	704462	2	0.07128	0.1703	0.2079	0.163	0.1253	0.1032	0.09674	0.06227	0.07278	0.1382	0.1315	0.168	0.1543	0.138	0.1249	0.07224
PlasmoDBv26_50-150_ALL_1995	PF3D7_1018600	Pf3D7_10_v3	744203	745480	2	0.114	0.1184	0.1341	0.1582	0.1948	0.1514	0.07055	0.05857	0.1234	0.1431	0.2039	0.2353	0.1504	0.08699	0.03231	0.02462
PlasmoDBv26_50-150_ALL_2008	PF3D7_1020400	Pf3D7_10_v3	824798	825096	2	0.03428	0.1334	0.1971	0.1986	0.1591	0.1502	0.09043	0.03693	0.07546	0.1858	0.2066	0.1595	0.1329	0.1166	0.07774	0.04538
PlasmoDBv26_50-150_ALL_2009	PF3D7_1020700	Pf3D7_10_v3	834454	834902	2	0.06231	0.1573	0.1816	0.1916	0.1731	0.1395	0.07201	0.02252	0.1074	0.1749	0.171	0.2305	0.1898	0.07727	0.02744	0.02169
PlasmoDBv26_50-150_ALL_2030	PF3D7_1022600	Pf3D7_10_v3	947762	948114	4	0.08436	0.1772	0.2022	0.1854	0.1498	0.1144	0.06384	0.02273	0.1549	0.2109	0.1976	0.1904	0.1337	0.05438	0.03119	0.027
PlasmoDBv26_50-150_ALL_2045	PF3D7_1024800	Pf3D7_10_v3	1032475	1033174	4	0.1216	0.19	0.2289	0.1589	0.08102	0.08444	0.09252	0.04258	0.2005	0.2365	0.1689	0.1083	0.07767	0.05332	0.07164	0.08319
PlasmoDBv26_50-150_ALL_2057	PF3D7_1026100	Pf3D7_10_v3	1101265	1101466	4	0.1295	0.2654	0.1547	0.1224	0.08253	0.08564	0.06492	0.09488	0.111	0.1966	0.1879	0.1064	0.08304	0.1121	0.114	0.08893
PlasmoDBv26_50-150_ALL_2060	PF3D7_1027100	Pf3D7_10_v3	1136645	1136770	4	0.08037	0.1655	0.2012	0.185	0.1553	0.1162	0.06913	0.02727	0.1718	0.1301	0.1431	0.2368	0.1616	0.07835	0.03456	0.04358
PlasmoDBv26_50-150_ALL_210	PF3D7_0214400	Pf3D7_02_v3	589675	589861	4	0.0648	0.1836	0.2149	0.1823	0.161	0.1154	0.05505	0.02303	0.09201	0.1597	0.1788	0.1747	0.1714	0.1272	0.05141	0.0448
PlasmoDBv26_50-150_ALL_2101	PF3D7_1033600	Pf3D7_10_v3	1347342	1347683	2	0.06951	0.1531	0.1617	0.1443	0.1374	0.1259	0.1252	0.08289	0.1032	0.1445	0.1322	0.1814	0.1608	0.1186	0.09762	0.0618
PlasmoDBv26_50-150_ALL_2119	PF3D7_1036900	Pf3D7_10_v3	1459459	1460907	4	0.1128	0.1715	0.1567	0.1459	0.132	0.1145	0.1087	0.05801	0.09631	0.1677	0.1535	0.1628	0.1086	0.09178	0.123	0.09631
PlasmoDBv26_50-150_ALL_2124	PF3D7_1037700	Pf3D7_10_v3	1495246	1495653	2	0.03035	0.1467	0.2418	0.2278	0.1238	0.1001	0.07905	0.05044	0.05705	0.1573	0.1579	0.1955	0.1363	0.1155	0.09741	0.08303
PlasmoDBv26_50-150_ALL_2137	PF3D7_1038800	Pf3D7_10_v3	1557025	1557218	4	0.05514	0.1883	0.3029	0.1332	0.0752	0.128	0.07058	0.04663	0.1282	0.2235	0.2632	0.1199	0.06602	0.08749	0.0531	0.05857
PlasmoDBv26_50-150_ALL_2139	PF3D7_1039000	Pf3D7_10_v3	1567158	1567560	2	0.01429	0.08266	0.1927	0.2937	0.3004	0.09648	0.01562	0.004154	0.08525	0.2093	0.2435	0.1475	0.1843	0.08061	0.03349	0.01605
PlasmoDBv26_50-150_ALL_2154	PF3D7_1102500	Pf3D7_11_v3	122504	123017	4	0.007955	0.1871	0.3714	0.2222	0.09384	0.06061	0.03809	0.01881	0.08809	0.1455	0.1918	0.1316	0.12	0.1324	0.1004	0.09015
PlasmoDBv26_50-150_ALL_2206	PF3D7_1108000	Pf3D7_11_v3	351567	351836	4	0.1026	0.1461	0.1788	0.1627	0.1227	0.1111	0.1058	0.07026	0.1389	0.1569	0.1364	0.1325	0.1567	0.1248	0.07929	0.07466
PlasmoDBv26_50-150_ALL_2212	PF3D7_1109400	Pf3D7_11_v3	393955	394716	2	0.09366	0.156	0.1752	0.1766	0.1451	0.1276	0.0844	0.04144	0.08862	0.159	0.1706	0.1933	0.1553	0.109	0.08125	0.04294
PlasmoDBv26_50-150_ALL_2215	PF3D7_1110200	Pf3D7_11_v3	403997	404730	4	0.1097	0.1509	0.1435	0.1406	0.1377	0.1226	0.1134	0.08158	0.1493	0.1559	0.1387	0.1361	0.1239	0.1321	0.09372	0.07025
PlasmoDBv26_50-150_ALL_2238	PF3D7_1113600	Pf3D7_11_v3	526871	527327	4	0.1039	0.1492	0.1469	0.1613	0.1081	0.1197	0.1313	0.07961	0.1488	0.1582	0.1584	0.1489	0.1227	0.132	0.08739	0.04361
PlasmoDBv26_50-150_ALL_2270	PF3D7_1118300	Pf3D7_11_v3	693294	693563	4	0.09021	0.1843	0.2151	0.1382	0.09748	0.1035	0.107	0.06429	0.1205	0.151	0.2101	0.1334	0.09435	0.0877	0.1157	0.08726
PlasmoDBv26_50-150_ALL_2272	PF3D7_1118500	Pf3D7_11_v3	702155	702442	2	0.08063	0.1293	0.1735	0.1737	0.1794	0.126	0.08328	0.05421	0.1331	0.1359	0.1278	0.184	0.2172	0.1052	0.05929	0.03745
PlasmoDBv26_50-150_ALL_2276	PF3D7_1119200	Pf3D7_11_v3	723565	723710	4	0.0621	0.1797	0.2373	0.1811	0.1378	0.1061	0.06668	0.02928	0.07828	0.2066	0.1868	0.1822	0.156	0.1101	0.03243	0.04759
PlasmoDBv26_50-150_ALL_2286	PF3D7_1120400	Pf3D7_11_v3	771142	771269	4	0.1453	0.246	0.2289	0.1541	0.08382	0.08034	0.04894	0.01265	0.2122	0.2318	0.1601	0.1247	0.09652	0.07511	0.05201	0.04759
PlasmoDBv26_50-150_ALL_2302	PF3D7_1122200	Pf3D7_11_v3	845752	846002	4	0.09632	0.1625	0.1959	0.1714	0.1245	0.1202	0.06099	0.06828	0.1194	0.1242	0.1427	0.1801	0.1337	0.1086	0.06972	0.1214
PlasmoDBv26_50-150_ALL_2312	PF3D7_1123900	Pf3D7_11_v3	944493	944892	2	0.05911	0.1404	0.1956	0.1844	0.1674	0.141	0.08347	0.02869	0.08659	0.2064	0.1573	0.1867	0.141	0.1185	0.06436	0.03914
PlasmoDBv26_50-150_ALL_2338	PF3D7_1127000	Pf3D7_11_v3	1058435	1059028	2	0.08755	0.1507	0.1574	0.1516	0.1308	0.1496	0.1197	0.05259	0.1273	0.1138	0.131	0.1755	0.1675	0.1409	0.09375	0.05037
PlasmoDBv26_50-150_ALL_2349	PF3D7_1129100	Pf3D7_11_v3	1123961	1124561	4	0.1294	0.1601	0.1108	0.1557	0.1908	0.1174	0.0886	0.04731	0.1703	0.1763	0.1501	0.1612	0.1527	0.0972	0.05017	0.04192
PlasmoDBv26_50-150_ALL_2362	PF3D7_1130600	Pf3D7_11_v3	1175725	1176019	2	0.01804	0.1088	0.2087	0.2239	0.1823	0.1335	0.08549	0.03934	0.1143	0.1149	0.1794	0.1927	0.1506	0.1105	0.06852	0.06905
PlasmoDBv26_50-150_ALL_2381	PF3D7_1133100	Pf3D7_11_v3	1276468	1276891	2	0.06644	0.1671	0.2046	0.1852	0.1636	0.1225	0.0659	0.02452	0.08803	0.1524	0.162	0.1989	0.201	0.1384	0.03723	0.022
PlasmoDBv26_50-150_ALL_2389	PF3D7_1134200	Pf3D7_11_v3	1325857	1326168	2	0.05752	0.1409	0.1665	0.1823	0.1742	0.1639	0.08582	0.02891	0.1343	0.1582	0.1702	0.172	0.2112	0.08355	0.03501	0.03564
PlasmoDBv26_50-150_ALL_2393	PF3D7_1134700	Pf3D7_11_v3	1364764	1365170	2	0.0758	0.1726	0.1819	0.1953	0.1778	0.1345	0.04454	0.0176	0.09015	0.1205	0.1385	0.209	0.2335	0.1397	0.04096	0.02763
PlasmoDBv26_50-150_ALL_2407	PF3D7_1136400	Pf3D7_11_v3	1430251	1430786	4	0.1383	0.1714	0.1614	0.1271	0.08944	0.1065	0.1062	0.09966	0.105	0.1725	0.1499	0.151	0.1132	0.1052	0.1188	0.08436
PlasmoDBv26_50-150_ALL_2410	PF3D7_1136600	Pf3D7_11_v3	1439480	1439612	4	0.1103	0.1654	0.1873	0.1728	0.1575	0.1185	0.06438	0.0238	0.1504	0.1494	0.1833	0.127	0.09192	0.1247	0.09654	0.07667
PlasmoDBv26_50-150_ALL_2411	PF3D7_1136600	Pf3D7_11_v3	1440277	1440696	2	0.1103	0.1654	0.1873	0.1728	0.1575	0.1185	0.06438	0.0238	0.1142	0.1327	0.1286	0.1731	0.1944	0.1512	0.06583	0.03996
PlasmoDBv26_50-150_ALL_2432	PF3D7_1139100	Pf3D7_11_v3	1547876	1548028	4	0.07565	0.182	0.2071	0.1656	0.1113	0.1114	0.07239	0.07458	0.1161	0.2404	0.2561	0.2629	0.06428	0.03749	0.01583	0.006984
PlasmoDBv26_50-150_ALL_2436	PF3D7_1139300	Pf3D7_11_v3	1566090	1566334	4	0.05323	0.1502	0.1911	0.248	0.1574	0.1118	0.06073	0.02754	0.08997	0.2072	0.1579	0.1436	0.1195	0.1113	0.09031	0.08029
PlasmoDBv26_50-150_ALL_2502	PF3D7_1148700	Pf3D7_11_v3	1937286	1937568	4	0.02663	0.1813	0.3819	0.2817	0.05013	0.03652	0.02678	0.01503	0.08719	0.2321	0.268	0.1762	0.07923	0.06945	0.04678	0.04104
PlasmoDBv26_50-150_ALL_2504	PF3D7_1148900	Pf3D7_11_v3	1943693	1943817	4	0.1245	0.3398	0.3443	0.1358	0.03201	0.01555	0.005716	0.00228	0.2353	0.2979	0.2269	0.1237	0.04976	0.02908	0.01498	0.02233
PlasmoDBv26_50-150_ALL_2517	PF3D7_1200600	Pf3D7_12_v3	58030	58910	4	0.1203	0.2861	0.3238	0.2008	0.03938	0.02008	0.007004	0.002529	0.08929	0.1595	0.1765	0.2535	0.161	0.1229	0.02586	0.01151
PlasmoDBv26_50-150_ALL_2523	PF3D7_1200900	Pf3D7_12_v3	75033	75628	4	0.1273	0.1754	0.1642	0.143	0.1063	0.1225	0.0869	0.07432	0.1486	0.131	0.1364	0.1792	0.1319	0.1066	0.08181	0.08446
PlasmoDBv26_50-150_ALL_2525	PF3D7_1201100	Pf3D7_12_v3	84929	85116	2	0.003194	0.01456	0.2464	0.6008	0.09649	0.02302	0.007676	0.007782	0.06549	0.08317	0.2206	0.3309	0.1092	0.07251	0.0623	0.05574
PlasmoDBv26_50-150_ALL_2526	PF3D7_1201100	Pf3D7_12_v3	85359	85564	2	0.003194	0.01456	0.2464	0.6008	0.09649	0.02302	0.007676	0.007782	0.08956	0.1254	0.2471	0.2022	0.1367	0.08969	0.07184	0.03757
PlasmoDBv26_50-150_ALL_2535	PF3D7_1202700	Pf3D7_12_v3	157575	157806	4	0.09412	0.17	0.1906	0.1976	0.1527	0.112	0.0529	0.03022	0.1412	0.1806	0.1967	0.1792	0.1299	0.09052	0.05042	0.03154
PlasmoDBv26_50-150_ALL_2541	PF3D7_1203500	Pf3D7_12_v3	184335	184494	4	0.08292	0.1865	0.1986	0.1366	0.1073	0.1357	0.1105	0.04195	0.1572	0.1786	0.1786	0.1071	0.1048	0.1247	0.1061	0.04305
PlasmoDBv26_50-150_ALL_256	PF3D7_0220700	Pf3D7_02_v3	832767	833144	4	0.2104	0.3258	0.1993	0.1241	0.06615	0.04787	0.01953	0.00691	0.1834	0.3122	0.1865	0.1259	0.08966	0.05143	0.02738	0.02355
PlasmoDBv26_50-150_ALL_2567	PF3D7_1206600	Pf3D7_12_v3	299897	300357	2	0.0451	0.145	0.2038	0.2105	0.1624	0.135	0.07336	0.02487	0.07056	0.1484	0.1798	0.2139	0.166	0.1019	0.07425	0.04518
PlasmoDBv26_50-150_ALL_2571	PF3D7_1207100	Pf3D7_12_v3	326993	327629	2	0.09332	0.1525	0.1657	0.1411	0.1445	0.1319	0.1064	0.0646	0.1153	0.125	0.1317	0.1943	0.1643	0.1191	0.08226	0.06799
PlasmoDBv26_50-150_ALL_2579	PF3D7_1208100	Pf3D7_12_v3	360701	361283	2	0.1019	0.1829	0.1694	0.1853	0.1529	0.1124	0.05998	0.0352	0.1366	0.1242	0.1427	0.1916	0.196	0.1094	0.05088	0.04868
PlasmoDBv26_50-150_ALL_2583	PF3D7_1208800	Pf3D7_12_v3	409777	410006	4	0.1177	0.1926	0.1777	0.1227	0.08265	0.08758	0.0955	0.1236	0.1372	0.1448	0.1829	0.1268	0.09351	0.08046	0.1161	0.1183
PlasmoDBv26_50-150_ALL_259	PF3D7_0221700	Pf3D7_02_v3	871391	871542	4	0.1703	0.2028	0.2172	0.2042	0.13	0.05015	0.01564	0.009673	0.1999	0.2367	0.2235	0.1031	0.09335	0.0673	0.04886	0.02738
PlasmoDBv26_50-150_ALL_2598	PF3D7_1210400	Pf3D7_12_v3	469542	469698	4	0.09732	0.1693	0.1619	0.1451	0.1162	0.09712	0.1281	0.0851	0.1707	0.1827	0.1915	0.1329	0.08431	0.1117	0.07119	0.0549
PlasmoDBv26_50-150_ALL_2599	PF3D7_1210600	Pf3D7_12_v3	476023	476218	4	0.1229	0.1983	0.1528	0.1263	0.1218	0.1218	0.09468	0.06136	0.1246	0.187	0.1802	0.1191	0.1047	0.1016	0.09532	0.08741
PlasmoDBv26_50-150_ALL_2600	PF3D7_1210600	Pf3D7_12_v3	476387	476541	4	0.1229	0.1983	0.1528	0.1263	0.1218	0.1218	0.09468	0.06136	0.07647	0.1738	0.1879	0.166	0.1282	0.1071	0.08222	0.07827
PlasmoDBv26_50-150_ALL_2632	PF3D7_1216300	Pf3D7_12_v3	652470	652861	4	0.09763	0.1605	0.1949	0.1523	0.0925	0.09154	0.1061	0.1046	0.1312	0.155	0.1338	0.1432	0.1296	0.09863	0.109	0.09952
PlasmoDBv26_50-150_ALL_2638	PF3D7_1217500	Pf3D7_12_v3	691193	691870	4	0.1348	0.1661	0.1494	0.1497	0.1254	0.1391	0.08405	0.05149	0.1164	0.1518	0.1229	0.1622	0.1338	0.1089	0.1111	0.09305
PlasmoDBv26_50-150_ALL_2645	PF3D7_1218600	Pf3D7_12_v3	735610	735820	2	0.03744	0.1171	0.1704	0.191	0.1632	0.146	0.1202	0.05454	0.09097	0.1378	0.2248	0.2043	0.1149	0.1054	0.06824	0.05366
PlasmoDBv26_50-150_ALL_2670	PF3D7_1221900	Pf3D7_12_v3	875952	876060	4	0.152	0.2402	0.282	0.1901	0.06439	0.03246	0.01684	0.02207	0.1551	0.2435	0.1807	0.137	0.1311	0.06762	0.04119	0.04374
PlasmoDBv26_50-150_ALL_2671	PF3D7_1221900	Pf3D7_12_v3	876263	876591	4	0.152	0.2402	0.282	0.1901	0.06439	0.03246	0.01684	0.02207	0.141	0.1953	0.1562	0.1162	0.1363	0.1065	0.08355	0.06498
PlasmoDBv26_50-150_ALL_2693	PF3D7_1224300	Pf3D7_12_v3	984608	986271	4	0.1089	0.1641	0.1831	0.1586	0.1333	0.09336	0.09431	0.06441	0.09469	0.145	0.1539	0.1562	0.1325	0.09834	0.133	0.08637
PlasmoDBv26_50-150_ALL_2708	PF3D7_1226700	Pf3D7_12_v3	1080294	1080526	2	0.05079	0.1189	0.1868	0.192	0.1853	0.1517	0.07529	0.03935	0.09485	0.1077	0.2275	0.2243	0.1455	0.09475	0.05476	0.05066
PlasmoDBv26_50-150_ALL_272	PF3D7_0301300	Pf3D7_03_v3	84305	84496	2	0.1938	0.1085	0.131	0.2527	0.1548	0.1131	0.03678	0.009268	0.1011	0.174	0.1183	0.2071	0.1974	0.1184	0.05409	0.02963
PlasmoDBv26_50-150_ALL_2721	PF3D7_1227800	Pf3D7_12_v3	1137984	1138212	2	0.082	0.1629	0.186	0.2064	0.1576	0.1234	0.06228	0.01928	0.1193	0.1327	0.1727	0.1727	0.1919	0.1221	0.05794	0.0307
PlasmoDBv26_50-150_ALL_2728	PF3D7_1229200	Pf3D7_12_v3	1201485	1201916	2	0.09042	0.1176	0.1523	0.2992	0.1411	0.04186	0.0573	0.1002	0.1149	0.1695	0.1729	0.2022	0.136	0.07525	0.08571	0.04364
PlasmoDBv26_50-150_ALL_2729	PF3D7_1229200	Pf3D7_12_v3	1202108	1202377	2	0.09042	0.1176	0.1523	0.2992	0.1411	0.04186	0.0573	0.1002	0.0784	0.1693	0.1792	0.1921	0.1289	0.09313	0.07021	0.08885
PlasmoDBv26_50-150_ALL_2737	PF3D7_1230900	Pf3D7_12_v3	1266270	1266440	4	0.1351	0.2595	0.2093	0.1302	0.1032	0.09309	0.051	0.01854	0.1836	0.2768	0.2703	0.1147	0.06388	0.03811	0.02691	0.02567
PlasmoDBv26_50-150_ALL_275	PF3D7_0301600	Pf3D7_03_v3	94065	94278	4	0.13	0.1851	0.1841	0.2118	0.1676	0.09066	0.0232	0.007565	0.1415	0.1687	0.1721	0.1528	0.1273	0.133	0.06423	0.04036
PlasmoDBv26_50-150_ALL_2769	PF3D7_1233400	Pf3D7_12_v3	1382874	1383368	4	0.04257	0.141	0.2099	0.2033	0.1298	0.1203	0.1054	0.04777	0.1125	0.1832	0.2253	0.1914	0.1162	0.06344	0.05404	0.05393
PlasmoDBv26_50-150_ALL_2779	PF3D7_1235300	Pf3D7_12_v3	1468756	1469749	4	0.1065	0.1714	0.1887	0.1314	0.1046	0.09634	0.107	0.09404	0.1222	0.1545	0.1557	0.1267	0.08702	0.07579	0.1563	0.1218
PlasmoDBv26_50-150_ALL_2796	PF3D7_1238300	Pf3D7_12_v3	1588175	1588635	2	0.05458	0.1474	0.2062	0.1824	0.1463	0.1203	0.09883	0.04398	0.09194	0.1796	0.174	0.1714	0.1588	0.1334	0.04605	0.04482
PlasmoDBv26_50-150_ALL_2853	PF3D7_1247900	Pf3D7_12_v3	1971522	1971810	4	0.06732	0.1808	0.2232	0.1981	0.1499	0.1083	0.04865	0.02371	0.1005	0.1731	0.2221	0.1919	0.1663	0.08231	0.03857	0.02524
PlasmoDBv26_50-150_ALL_2875	PF3D7_1251600	Pf3D7_12_v3	2102441	2102630	4	0.1167	0.1772	0.1864	0.1559	0.1379	0.102	0.08379	0.04013	0.1518	0.126	0.1234	0.1469	0.1871	0.1361	0.07207	0.05663
PlasmoDBv26_50-150_ALL_2881	PF3D7_1252300	Pf3D7_12_v3	2129670	2130267	4	0.04524	0.1985	0.2487	0.2156	0.1337	0.08646	0.05119	0.0207	0.0786	0.1598	0.1752	0.1759	0.135	0.1038	0.1002	0.07148
PlasmoDBv26_50-150_ALL_2882	PF3D7_1252300	Pf3D7_12_v3	2130420	2131007	2	0.04524	0.1985	0.2487	0.2156	0.1337	0.08646	0.05119	0.0207	0.04782	0.1066	0.1742	0.1867	0.1867	0.158	0.09037	0.04954
PlasmoDBv26_50-150_ALL_2894	PF3D7_1253100	Pf3D7_12_v3	2170775	2170961	4	0.1655	0.1795	0.1804	0.1736	0.1033	0.09135	0.05179	0.05452	0.1195	0.1404	0.2518	0.1433	0.1413	0.07247	0.07309	0.05821
PlasmoDBv26_50-150_ALL_2896	PF3D7_1253200	Pf3D7_12_v3	2174548	2174821	4	0.1191	0.2662	0.2516	0.1378	0.06194	0.09642	0.05263	0.01424	0.1975	0.2707	0.2244	0.1376	0.06308	0.04861	0.02603	0.03217
PlasmoDBv26_50-150_ALL_2900	PF3D7_1301400	Pf3D7_13_v3	81322	81448	4	0.007798	0.1205	0.4561	0.3306	0.06006	0.01749	0.005652	0.001825	0.05382	0.1719	0.3764	0.2459	0.08569	0.03164	0.0201	0.01458
PlasmoDBv26_50-150_ALL_2903	PF3D7_1301700	Pf3D7_13_v3	98270	98921	4	0.04711	0.2826	0.4261	0.2049	0.02572	0.009698	0.002735	0.001142	0.08628	0.2783	0.2795	0.1879	0.07416	0.04485	0.02746	0.02153
PlasmoDBv26_50-150_ALL_2904	PF3D7_1301800	Pf3D7_13_v3	101556	101794	4	0.1555	0.4812	0.2633	0.07833	0.009239	0.006086	0.001722	0.004726	0.1221	0.3082	0.256	0.196	0.05434	0.02874	0.01332	0.02126
PlasmoDBv26_50-150_ALL_2905	PF3D7_1302000	Pf3D7_13_v3	114429	115283	4	0.1026	0.2509	0.2391	0.2165	0.1123	0.0572	0.01716	0.004276	0.1446	0.1979	0.1664	0.1872	0.1649	0.08124	0.04227	0.0156
PlasmoDBv26_50-150_ALL_2906	PF3D7_1302000	Pf3D7_13_v3	115455	115740	4	0.1026	0.2509	0.2391	0.2165	0.1123	0.0572	0.01716	0.004276	0.1387	0.2643	0.2218	0.158	0.08297	0.06048	0.04566	0.02813
PlasmoDBv26_50-150_ALL_2908	PF3D7_1302000	Pf3D7_13_v3	117939	118129	4	0.1026	0.2509	0.2391	0.2165	0.1123	0.0572	0.01716	0.004276	0.1376	0.2322	0.2763	0.1081	0.06449	0.06159	0.06501	0.05478
PlasmoDBv26_50-150_ALL_2914	PF3D7_1302600	Pf3D7_13_v3	144474	144703	2	0.06395	0.1384	0.1855	0.1733	0.1479	0.1247	0.1107	0.05558	0.1073	0.1592	0.1607	0.1988	0.1726	0.1143	0.04743	0.03966
PlasmoDBv26_50-150_ALL_2918	PF3D7_1303400	Pf3D7_13_v3	168576	169042	4	0.1264	0.1672	0.1509	0.1368	0.1263	0.1117	0.1028	0.07797	0.08308	0.1419	0.1431	0.1534	0.1883	0.1168	0.09994	0.07339
PlasmoDBv26_50-150_ALL_2997	PF3D7_1313800	Pf3D7_13_v3	599589	599874	4	0.1621	0.2082	0.1893	0.1422	0.09076	0.08709	0.06584	0.05452	0.1352	0.1856	0.161	0.199	0.1297	0.08591	0.04802	0.05556
PlasmoDBv26_50-150_ALL_3023	PF3D7_1317900	Pf3D7_13_v3	745091	745313	4	0.06905	0.1893	0.208	0.1962	0.1601	0.1124	0.04653	0.01846	0.1373	0.17	0.1839	0.169	0.1106	0.1086	0.06882	0.05171
PlasmoDBv26_50-150_ALL_3034	PF3D7_1319300	Pf3D7_13_v3	799170	799562	2	0.08342	0.1627	0.1802	0.1924	0.1641	0.128	0.06386	0.02532	0.09187	0.1759	0.1386	0.1968	0.2056	0.1106	0.05192	0.02866
PlasmoDBv26_50-150_ALL_304	PF3D7_0304900	Pf3D7_03_v3	233146	233675	2	0.08477	0.1684	0.1472	0.1615	0.1336	0.1604	0.09789	0.04618	0.1264	0.1463	0.1208	0.1588	0.143	0.1208	0.09949	0.08454
PlasmoDBv26_50-150_ALL_3051	PF3D7_1321800	Pf3D7_13_v3	907169	907644	4	0.1151	0.1645	0.1565	0.1689	0.1276	0.09409	0.09004	0.08323	0.121	0.2028	0.1624	0.1409	0.1284	0.09289	0.08441	0.06715
PlasmoDBv26_50-150_ALL_3065	PF3D7_1323900	Pf3D7_13_v3	988792	989226	2	0.04466	0.1473	0.222	0.1788	0.1618	0.09945	0.07768	0.0682	0.06152	0.1443	0.1964	0.1841	0.1182	0.122	0.107	0.0665
PlasmoDBv26_50-150_ALL_3071	PF3D7_1324400	Pf3D7_13_v3	1020621	1020877	4	0.1354	0.268	0.1794	0.1155	0.08037	0.07367	0.08408	0.0635	0.1064	0.1688	0.1534	0.1378	0.0951	0.1166	0.1282	0.09371
PlasmoDBv26_50-150_ALL_3110	PF3D7_1329000	Pf3D7_13_v3	1226149	1226580	2	0.04819	0.1434	0.1916	0.1801	0.1482	0.1536	0.09898	0.03605	0.08989	0.1692	0.1831	0.188	0.1661	0.09702	0.05677	0.04991
PlasmoDBv26_50-150_ALL_3115	PF3D7_1329500	Pf3D7_13_v3	1247085	1247263	4	0.1799	0.2628	0.3264	0.1169	0.02865	0.03762	0.0332	0.01451	0.1677	0.3025	0.1762	0.1043	0.07723	0.0464	0.05355	0.07215
PlasmoDBv26_50-150_ALL_3116	PF3D7_1329500	Pf3D7_13_v3	1247571	1248149	4	0.1799	0.2628	0.3264	0.1169	0.02865	0.03762	0.0332	0.01451	0.1888	0.2735	0.2053	0.1356	0.0671	0.05621	0.04195	0.03163
PlasmoDBv26_50-150_ALL_3117	PF3D7_1329500	Pf3D7_13_v3	1249173	1249486	4	0.1799	0.2628	0.3264	0.1169	0.02865	0.03762	0.0332	0.01451	0.03681	0.1351	0.3435	0.305	0.07099	0.04675	0.03471	0.02724
PlasmoDBv26_50-150_ALL_3119	PF3D7_1329600	Pf3D7_13_v3	1259995	1260522	4	0.1452	0.1861	0.1658	0.1489	0.1112	0.1085	0.09251	0.04177	0.1828	0.1841	0.1181	0.1206	0.1351	0.1047	0.08234	0.07224
PlasmoDBv26_50-150_ALL_3135	PF3D7_1332500	Pf3D7_13_v3	1340082	1340397	4	0.05513	0.1896	0.2598	0.2301	0.1036	0.07301	0.05486	0.03394	0.08033	0.1446	0.1901	0.2333	0.1666	0.1042	0.04891	0.03203
PlasmoDBv26_50-150_ALL_3142	PF3D7_1333600	Pf3D7_13_v3	1377728	1378106	2	0.06837	0.1435	0.1893	0.2008	0.1908	0.1262	0.05963	0.02136	0.1452	0.1145	0.1721	0.1992	0.1964	0.09459	0.04005	0.03799
PlasmoDBv26_50-150_ALL_3153	PF3D7_1334700	Pf3D7_13_v3	1412220	1412471	4	0.1561	0.3021	0.2548	0.1059	0.03425	0.06522	0.06329	0.0183	0.1474	0.2505	0.2377	0.1607	0.07053	0.05978	0.0484	0.02505
PlasmoDBv26_50-150_ALL_3171	PF3D7_1337400	Pf3D7_13_v3	1506542	1506845	4	0.07544	0.1885	0.1845	0.121	0.08625	0.1375	0.1311	0.07556	0.1186	0.1974	0.1727	0.146	0.08122	0.09979	0.09942	0.08486
PlasmoDBv26_50-150_ALL_3241	PF3D7_1346300	Pf3D7_13_v3	1847947	1848760	2	0.0883	0.1563	0.2017	0.1614	0.1537	0.1008	0.09957	0.03814	0.06753	0.09388	0.152	0.2044	0.1612	0.1345	0.1307	0.05579
PlasmoDBv26_50-150_ALL_3263	PF3D7_1349200	Pf3D7_13_v3	1975011	1975419	2	0.0598	0.1444	0.1608	0.1554	0.1642	0.151	0.119	0.0454	0.08851	0.1588	0.1733	0.1574	0.117	0.1254	0.1071	0.07249
PlasmoDBv26_50-150_ALL_3265	PF3D7_1349400	Pf3D7_13_v3	1982886	1983127	2	0.01743	0.1174	0.2087	0.1908	0.1693	0.1927	0.08013	0.02351	0.1153	0.1705	0.1953	0.1658	0.1654	0.09389	0.04543	0.04832
PlasmoDBv26_50-150_ALL_3270	PF3D7_1350300	Pf3D7_13_v3	2010471	2011105	2	0.06275	0.1528	0.1632	0.1574	0.1333	0.1411	0.1217	0.06769	0.1117	0.1102	0.161	0.1963	0.1668	0.1237	0.06758	0.06264
PlasmoDBv26_50-150_ALL_3279	PF3D7_1352200	Pf3D7_13_v3	2079779	2080161	4	0.1333	0.1865	0.1682	0.1779	0.142	0.1035	0.05358	0.03497	0.1369	0.1369	0.1628	0.1628	0.1522	0.1186	0.07324	0.05651
PlasmoDBv26_50-150_ALL_3287	PF3D7_1353100	Pf3D7_13_v3	2126170	2127080	4	0.09826	0.2763	0.3336	0.1822	0.05381	0.03785	0.01372	0.004281	0.1251	0.2031	0.1896	0.1345	0.1009	0.09628	0.09465	0.05585
PlasmoDBv26_50-150_ALL_3288	PF3D7_1353200	Pf3D7_13_v3	2129033	2129216	4	0.1081	0.329	0.385	0.1427	0.01725	0.009211	0.005747	0.003134	0.203	0.2314	0.1692	0.07659	0.09695	0.06983	0.07654	0.07654
PlasmoDBv26_50-150_ALL_3289	PF3D7_1353200	Pf3D7_13_v3	2129492	2129636	4	0.1081	0.329	0.385	0.1427	0.01725	0.009211	0.005747	0.003134	0.165	0.2859	0.2618	0.1704	0.05235	0.02609	0.014	0.02447
PlasmoDBv26_50-150_ALL_3302	PF3D7_1354600	Pf3D7_13_v3	2177502	2177937	2	0.07897	0.1701	0.1723	0.1818	0.1797	0.1395	0.05801	0.01959	0.1434	0.1675	0.1503	0.16	0.1756	0.1193	0.05299	0.03088
PlasmoDBv26_50-150_ALL_3306	PF3D7_1355200	Pf3D7_13_v3	2193891	2194430	4	0.1097	0.2072	0.161	0.1057	0.1142	0.1299	0.09719	0.07515	0.1978	0.2906	0.2016	0.1346	0.07858	0.04643	0.02553	0.02495
PlasmoDBv26_50-150_ALL_3327	PF3D7_1358100	Pf3D7_13_v3	2308044	2308492	2	0.07744	0.1409	0.1797	0.1796	0.1625	0.1194	0.08715	0.05342	0.1012	0.1439	0.1146	0.1646	0.1721	0.1239	0.0858	0.09389
PlasmoDBv26_50-150_ALL_3333	PF3D7_1359000	Pf3D7_13_v3	2346655	2347137	2	0.09286	0.161	0.1744	0.1864	0.1522	0.1261	0.07419	0.03284	0.1189	0.1409	0.1612	0.1621	0.185	0.1093	0.07817	0.04438
PlasmoDBv26_50-150_ALL_3377	PF3D7_1364800	Pf3D7_13_v3	2605549	2605860	2	0.06688	0.1582	0.199	0.1893	0.1515	0.1159	0.09181	0.02745	0.09893	0.118	0.1435	0.1858	0.234	0.1468	0.04698	0.026
PlasmoDBv26_50-150_ALL_3396	PF3D7_1367400	Pf3D7_13_v3	2686951	2687103	4	0.09988	0.1787	0.1734	0.1891	0.1608	0.1269	0.05043	0.02078	0.1605	0.1817	0.1588	0.1301	0.1253	0.1061	0.06873	0.06879
PlasmoDBv26_50-150_ALL_3423	PF3D7_1370300	Pf3D7_13_v3	2785801	2786574	4	0.03799	0.2675	0.4854	0.1688	0.02596	0.008064	0.004122	0.002068	0.1077	0.2168	0.2428	0.1588	0.08346	0.08105	0.05889	0.05053
PlasmoDBv26_50-150_ALL_3436	PF3D7_1372000	Pf3D7_13_v3	2831973	2832421	4	0.003285	0.04665	0.5129	0.3967	0.03057	0.005939	0.001922	0.002006	0.06429	0.1402	0.3901	0.2845	0.05614	0.03665	0.01406	0.01406
PlasmoDBv26_50-150_ALL_3438	PF3D7_1372200	Pf3D7_13_v3	2842330	2842584	4	0.005244	0.1285	0.4608	0.3488	0.04657	0.006723	0.002212	0.001149	0.08363	0.2099	0.2724	0.2291	0.09423	0.06148	0.02857	0.02073
PlasmoDBv26_50-150_ALL_3439	PF3D7_1372200	Pf3D7_13_v3	2842941	2843225	4	0.005244	0.1285	0.4608	0.3488	0.04657	0.006723	0.002212	0.001149	0.04592	0.1658	0.2894	0.324	0.07878	0.05215	0.01956	0.02448
PlasmoDBv26_50-150_ALL_3447	PF3D7_1401500	Pf3D7_14_v3	59371	59636	2	0.004018	0.03026	0.2224	0.4839	0.1203	0.08111	0.04354	0.0145	0.04659	0.1605	0.1829	0.1836	0.1265	0.1194	0.1028	0.07759
PlasmoDBv26_50-150_ALL_3475	PF3D7_1405800	Pf3D7_14_v3	204543	205014	4	0.1105	0.2016	0.2021	0.1758	0.1452	0.09204	0.05106	0.0217	0.1387	0.1775	0.172	0.1663	0.1744	0.09719	0.04376	0.03018
PlasmoDBv26_50-150_ALL_3476	PF3D7_1406200	Pf3D7_14_v3	216814	217380	4	0.08524	0.163	0.1878	0.1602	0.1248	0.1042	0.102	0.07273	0.0883	0.1236	0.1637	0.1619	0.1332	0.1341	0.1213	0.07385
PlasmoDBv26_50-150_ALL_3481	PF3D7_1407100	Pf3D7_14_v3	257920	258358	2	0.06319	0.1428	0.2086	0.2258	0.1628	0.1104	0.06361	0.02292	0.1042	0.1417	0.1347	0.1922	0.1972	0.13	0.05773	0.04235
PlasmoDBv26_50-150_ALL_3484	PF3D7_1407800	Pf3D7_14_v3	281511	282038	4	0.146	0.2263	0.1871	0.1493	0.087	0.09291	0.06568	0.04571	0.1504	0.2207	0.1794	0.1438	0.1193	0.07442	0.06899	0.04296
PlasmoDBv26_50-150_ALL_3490	PF3D7_1408200	Pf3D7_14_v3	308525	309635	2	0.04675	0.1485	0.2445	0.2078	0.1564	0.104	0.06623	0.02577	0.09414	0.1346	0.1679	0.1988	0.2041	0.1099	0.05583	0.03465
PlasmoDBv26_50-150_ALL_3494	PF3D7_1408700	Pf3D7_14_v3	347273	347484	4	0.07237	0.1335	0.1767	0.13	0.08119	0.08913	0.1473	0.1699	0.1137	0.1531	0.1749	0.119	0.083	0.07583	0.143	0.1375
PlasmoDBv26_50-150_ALL_3527	PF3D7_1412800	Pf3D7_14_v3	518621	518798	4	0.06464	0.234	0.2494	0.08252	0.03912	0.09188	0.1488	0.08961	0.06903	0.1701	0.1502	0.1213	0.06837	0.09165	0.1783	0.1511
PlasmoDBv26_50-150_ALL_3528	PF3D7_1412800	Pf3D7_14_v3	518940	519247	4	0.06464	0.234	0.2494	0.08252	0.03912	0.09188	0.1488	0.08961	0.1098	0.266	0.2919	0.1439	0.05298	0.0428	0.0413	0.05137
PlasmoDBv26_50-150_ALL_3547	PF3D7_1414700	Pf3D7_14_v3	598355	598798	4	0.1035	0.1969	0.2027	0.1999	0.1305	0.08187	0.05652	0.02823	0.06586	0.1146	0.1867	0.2355	0.178	0.1221	0.06518	0.03208
PlasmoDBv26_50-150_ALL_3555	PF3D7_1415900	Pf3D7_14_v3	643010	643211	2	0.06082	0.1397	0.1701	0.1568	0.1309	0.1404	0.118	0.08327	0.09801	0.1614	0.1977	0.1529	0.1348	0.1172	0.08754	0.05039
PlasmoDBv26_50-150_ALL_3565	PF3D7_1417500	Pf3D7_14_v3	729008	729318	2	0.06149	0.1495	0.1726	0.1643	0.1644	0.1437	0.1056	0.03853	0.08254	0.2029	0.1808	0.1832	0.1404	0.1003	0.06535	0.04454
PlasmoDBv26_50-150_ALL_3578	PF3D7_1418900	Pf3D7_14_v3	786213	786568	4	0.1077	0.1745	0.1973	0.1785	0.145	0.11	0.06417	0.02282	0.169	0.1639	0.1762	0.175	0.1604	0.07955	0.04036	0.03558
PlasmoDBv26_50-150_ALL_3580	PF3D7_1419100	Pf3D7_14_v3	793117	793431	4	0.08217	0.1691	0.181	0.1685	0.1498	0.1351	0.07953	0.03487	0.1403	0.1775	0.157	0.1809	0.1616	0.09362	0.05166	0.03744
PlasmoDBv26_50-150_ALL_3582	PF3D7_1419400	Pf3D7_14_v3	811382	812631	2	0.1055	0.1232	0.1459	0.1617	0.1421	0.1289	0.1161	0.07659	0.146	0.1579	0.1563	0.1717	0.1324	0.1013	0.07344	0.0609
PlasmoDBv26_50-150_ALL_3586	PF3D7_1419900	Pf3D7_14_v3	827737	827916	4	0.09142	0.168	0.1845	0.1688	0.1254	0.1176	0.08879	0.05549	0.1592	0.1657	0.1555	0.1176	0.126	0.1066	0.07929	0.09001
PlasmoDBv26_50-150_ALL_3587	PF3D7_1420000	Pf3D7_14_v3	831005	831492	2	0.04478	0.1613	0.1979	0.1473	0.1281	0.1464	0.112	0.06224	0.05633	0.1433	0.1607	0.1691	0.1296	0.1185	0.1407	0.08171
PlasmoDBv26_50-150_ALL_3592	PF3D7_1420700	Pf3D7_14_v3	858090	859513	4	0.1845	0.1771	0.1521	0.1449	0.1167	0.1072	0.08979	0.02776	0.1421	0.1847	0.1532	0.1666	0.1408	0.09892	0.07314	0.04057
PlasmoDBv26_50-150_ALL_3602	PF3D7_1422400	Pf3D7_14_v3	899619	899992	2	0.07125	0.1499	0.1848	0.1942	0.1578	0.1261	0.07306	0.04296	0.0471	0.1638	0.1311	0.1493	0.1918	0.1237	0.1025	0.09069
PlasmoDBv26_50-150_ALL_3606	PF3D7_1423000	Pf3D7_14_v3	926746	926954	2	0.06655	0.138	0.1735	0.1762	0.1651	0.136	0.09472	0.05004	0.1103	0.1811	0.1484	0.1842	0.1884	0.09	0.05472	0.04295
PlasmoDBv26_50-150_ALL_3622	PF3D7_1426800	Pf3D7_14_v3	1042309	1042469	4	0.08918	0.178	0.1836	0.158	0.1205	0.1099	0.1033	0.05755	0.07251	0.2268	0.1769	0.1365	0.1357	0.1082	0.06461	0.07893
PlasmoDBv26_50-150_ALL_3649	PF3D7_1429400	Pf3D7_14_v3	1154649	1154914	2	0.01521	0.08316	0.2523	0.2655	0.1394	0.1242	0.0886	0.03161	0.06376	0.1271	0.2785	0.2612	0.1224	0.0764	0.04774	0.02294
PlasmoDBv26_50-150_ALL_3658	PF3D7_1430300	Pf3D7_14_v3	1200417	1200890	4	0.04951	0.2258	0.1834	0.1005	0.1143	0.1418	0.1289	0.05584	0.07101	0.1897	0.204	0.1326	0.1237	0.1349	0.09417	0.04999
PlasmoDBv26_50-150_ALL_3661	PF3D7_1431200	Pf3D7_14_v3	1228807	1229167	4	0.133	0.215	0.2279	0.1646	0.1054	0.07621	0.04442	0.0335	0.118	0.2019	0.1517	0.1768	0.144	0.08286	0.07276	0.05207
PlasmoDBv26_50-150_ALL_3662	PF3D7_1431300	Pf3D7_14_v3	1230415	1230618	4	0.05825	0.162	0.2061	0.1977	0.1647	0.1299	0.06011	0.02137	0.1143	0.2286	0.1774	0.2786	0.1068	0.05456	0.02148	0.01823
PlasmoDBv26_50-150_ALL_3676	PF3D7_1433000	Pf3D7_14_v3	1299278	1299481	4	0.05341	0.1792	0.1753	0.1973	0.1406	0.1051	0.1047	0.04439	0.1263	0.1436	0.1588	0.151	0.1533	0.1102	0.09141	0.06546
PlasmoDBv26_50-150_ALL_3690	PF3D7_1434600	Pf3D7_14_v3	1403336	1403801	2	0.08022	0.1588	0.1729	0.1702	0.1645	0.1291	0.09334	0.03102	0.09495	0.1495	0.1279	0.1935	0.2201	0.1213	0.05079	0.0419
PlasmoDBv26_50-150_ALL_3783	PF3D7_1445200	Pf3D7_14_v3	1855507	1856354	2	0.07264	0.1643	0.1904	0.1695	0.155	0.1253	0.08106	0.04177	0.06806	0.159	0.1524	0.2129	0.1642	0.1316	0.07023	0.04155
PlasmoDBv26_50-150_ALL_3789	PF3D7_1445900	Pf3D7_14_v3	1883884	1884678	2	0.08505	0.1438	0.178	0.1822	0.1585	0.1296	0.08948	0.03354	0.1338	0.1298	0.0918	0.2166	0.157	0.1242	0.08211	0.06465
PlasmoDBv26_50-150_ALL_3842	PF3D7_1454200	Pf3D7_14_v3	2227346	2227885	2	0.07133	0.1467	0.1752	0.19	0.1744	0.1581	0.05908	0.02522	0.1138	0.1457	0.1415	0.2354	0.1836	0.08595	0.0557	0.03834
PlasmoDBv26_50-150_ALL_3858	PF3D7_1456800	Pf3D7_14_v3	2332715	2333788	4	0.09057	0.1834	0.1967	0.2076	0.1443	0.1094	0.04904	0.01909	0.1095	0.156	0.1769	0.1577	0.1237	0.1221	0.09906	0.05508
PlasmoDBv26_50-150_ALL_3867	PF3D7_1457700	Pf3D7_14_v3	2366031	2366646	2	0.0839	0.1485	0.1726	0.1945	0.1894	0.1377	0.05495	0.01844	0.114	0.1497	0.1417	0.1679	0.1985	0.1434	0.05399	0.03077
PlasmoDBv26_50-150_ALL_3873	PF3D7_1458600	Pf3D7_14_v3	2405649	2406014	4	0.08442	0.1751	0.1787	0.147	0.1083	0.1242	0.1088	0.07357	0.102	0.1617	0.1738	0.1667	0.1377	0.1076	0.1042	0.04639
PlasmoDBv26_50-150_ALL_3876	PF3D7_1459000	Pf3D7_14_v3	2419971	2420113	4	0.1046	0.1842	0.19	0.1213	0.09277	0.1048	0.1287	0.07351	0.1483	0.191	0.2101	0.1344	0.09963	0.07631	0.08293	0.05726
PlasmoDBv26_50-150_ALL_3897	PF3D7_1461600	Pf3D7_14_v3	2500732	2501211	4	0.06609	0.1787	0.2082	0.1562	0.1183	0.09805	0.1108	0.0637	0.07232	0.1606	0.1673	0.1673	0.1367	0.1169	0.1152	0.06377
PlasmoDBv26_50-150_ALL_3912	PF3D7_1463400	Pf3D7_14_v3	2574820	2575274	2	0.064	0.1464	0.1747	0.1973	0.1694	0.1573	0.06453	0.02631	0.1192	0.1753	0.1935	0.2038	0.1352	0.09543	0.0422	0.03523
PlasmoDBv26_50-150_ALL_3928	PF3D7_1465400	Pf3D7_14_v3	2648076	2648295	4	0.1739	0.2295	0.2155	0.1718	0.08065	0.04915	0.03473	0.04472	0.1877	0.159	0.1568	0.1454	0.1132	0.09543	0.05566	0.08665
PlasmoDBv26_50-150_ALL_3936	PF3D7_1466400	Pf3D7_14_v3	2719743	2720464	4	0.1114	0.1968	0.1631	0.169	0.1027	0.08609	0.1002	0.07066	0.1067	0.1729	0.2041	0.1369	0.1	0.1064	0.103	0.06996
PlasmoDBv26_50-150_ALL_3937	PF3D7_1466500	Pf3D7_14_v3	2720789	2721996	4	0.1556	0.2058	0.2005	0.1667	0.08141	0.08643	0.05915	0.04433	0.1298	0.1786	0.1433	0.1298	0.1422	0.1061	0.1046	0.06546
PlasmoDBv26_50-150_ALL_3941	PF3D7_1466800	Pf3D7_14_v3	2731100	2731410	4	0.07635	0.1621	0.1792	0.1666	0.1502	0.1281	0.08075	0.05665	0.1363	0.1678	0.1577	0.136	0.08921	0.1254	0.1042	0.08337
PlasmoDBv26_50-150_ALL_3945	PF3D7_1467200	Pf3D7_14_v3	2747852	2748055	2	0.02801	0.162	0.207	0.19	0.1512	0.1649	0.06632	0.03062	0.05225	0.1548	0.2117	0.1886	0.1485	0.1348	0.05418	0.05521
PlasmoDBv26_50-150_ALL_3972	PF3D7_1470200	Pf3D7_14_v3	2878926	2879098	2	0.06486	0.1503	0.1845	0.1717	0.1732	0.1695	0.05438	0.03149	0.1285	0.1701	0.1736	0.1637	0.139	0.1153	0.06014	0.04964
PlasmoDBv26_50-150_ALL_3983	PF3D7_1472200	Pf3D7_14_v3	2944327	2945036	4	0.1058	0.3116	0.2413	0.1263	0.07782	0.05741	0.04468	0.03508	0.1432	0.1664	0.1299	0.1646	0.1142	0.1009	0.1007	0.08024
PlasmoDBv26_50-150_ALL_4008	PF3D7_1475700	Pf3D7_14_v3	3115875	3116286	2	0.06295	0.1281	0.2225	0.3029	0.1224	0.06343	0.03087	0.06683	0.09301	0.1643	0.1519	0.1473	0.1739	0.1173	0.08569	0.06659
PlasmoDBv26_50-150_ALL_4011	PF3D7_1476000	Pf3D7_14_v3	3128664	3128846	4	0.07113	0.2347	0.3837	0.1931	0.05497	0.03293	0.02517	0.004359	0.1386	0.2802	0.317	0.147	0.0607	0.02941	0.01163	0.01537
PlasmoDBv26_50-150_ALL_4027	PF3D7_1477500	Pf3D7_14_v3	3188031	3188299	2	0.01142	0.07174	0.3036	0.3128	0.1407	0.1059	0.04135	0.01249	0.05832	0.1371	0.2191	0.2514	0.1596	0.09899	0.03722	0.03818
PlasmoDBv26_50-150_ALL_411	PF3D7_0319700	Pf3D7_03_v3	819320	820108	2	0.1337	0.1906	0.172	0.2031	0.1709	0.08915	0.0261	0.01443	0.0914	0.1002	0.1394	0.2569	0.2552	0.09901	0.03446	0.02341
PlasmoDBv26_50-150_ALL_42	PF3D7_0106400	Pf3D7_01_v3	272068	272185	2	0.02841	0.1152	0.1877	0.2474	0.2151	0.1363	0.05068	0.01923	0.09926	0.1981	0.1551	0.1175	0.1845	0.1163	0.0616	0.06758
PlasmoDBv26_50-150_ALL_428	PF3D7_0321800	Pf3D7_03_v3	911833	912081	4	0.1292	0.1474	0.1521	0.1412	0.1167	0.1072	0.1076	0.09847	0.1346	0.1201	0.1662	0.17	0.1478	0.08796	0.07448	0.09877
PlasmoDBv26_50-150_ALL_488	PF3D7_0406400	Pf3D7_04_v3	331328	331638	2	0.09183	0.09014	0.173	0.2074	0.1195	0.09877	0.1241	0.09515	0.07261	0.1383	0.2701	0.2054	0.1159	0.08492	0.07036	0.0424
PlasmoDBv26_50-150_ALL_493	PF3D7_0407200	Pf3D7_04_v3	365303	365899	2	0.05244	0.1396	0.1766	0.2028	0.1359	0.1512	0.1036	0.03788	0.1034	0.1481	0.1449	0.1361	0.2165	0.1529	0.06189	0.0361
PlasmoDBv26_50-150_ALL_503	PF3D7_0409100	Pf3D7_04_v3	438146	438527	4	0.109	0.1637	0.1524	0.1337	0.1126	0.1123	0.1232	0.0933	0.1212	0.1633	0.1328	0.1548	0.1651	0.1163	0.09018	0.05637
PlasmoDBv26_50-150_ALL_513	PF3D7_0411000	Pf3D7_04_v3	496286	496781	4	0.03571	0.1487	0.3216	0.2673	0.06665	0.06651	0.05702	0.03652	0.1269	0.1685	0.169	0.125	0.09248	0.1217	0.1057	0.09078
PlasmoDBv26_50-150_ALL_534	PF3D7_0415100	Pf3D7_04_v3	670306	670640	4	0.04304	0.1416	0.2228	0.1477	0.08451	0.1318	0.135	0.09352	0.08265	0.1497	0.1982	0.1831	0.1236	0.1247	0.08371	0.05439
PlasmoDBv26_50-150_ALL_537	PF3D7_0415300	Pf3D7_04_v3	681217	681419	2	0.04509	0.1232	0.199	0.1837	0.1686	0.1215	0.1108	0.04816	0.1201	0.1769	0.1638	0.2141	0.1354	0.08533	0.05518	0.0492
PlasmoDBv26_50-150_ALL_57	PF3D7_0108300	Pf3D7_01_v3	334126	336617	2	0.1183	0.1534	0.1449	0.1594	0.1523	0.1144	0.09395	0.06324	0.1196	0.1363	0.147	0.1759	0.1415	0.1065	0.1088	0.06446
PlasmoDBv26_50-150_ALL_593	PF3D7_0424700	Pf3D7_04_v3	1116501	1118194	4	0.02551	0.1703	0.3786	0.3136	0.07639	0.0238	0.007625	0.004206	0.09177	0.1943	0.233	0.2372	0.1422	0.05636	0.02677	0.01842
PlasmoDBv26_50-150_ALL_604	PF3D7_0501300	Pf3D7_05_v3	66690	67095	4	0.1196	0.2946	0.3632	0.1847	0.02549	0.006909	0.004044	0.001453	0.09346	0.1849	0.2194	0.1838	0.07826	0.09546	0.0937	0.05109
PlasmoDBv26_50-150_ALL_605	PF3D7_0501300	Pf3D7_05_v3	67530	67740	4	0.1196	0.2946	0.3632	0.1847	0.02549	0.006909	0.004044	0.001453	0.1585	0.2124	0.2335	0.2216	0.07909	0.04604	0.02768	0.02109
PlasmoDBv26_50-150_ALL_612	PF3D7_0502400	Pf3D7_05_v3	112431	112692	4	0.1536	0.2751	0.3149	0.164	0.04166	0.02606	0.01422	0.01042	0.1772	0.2418	0.2069	0.1661	0.09525	0.05265	0.0271	0.03314
PlasmoDBv26_50-150_ALL_642	PF3D7_0506800	Pf3D7_05_v3	284028	284216	2	0.04384	0.09998	0.1851	0.1853	0.1312	0.1294	0.1268	0.09828	0.09291	0.1615	0.2036	0.1728	0.127	0.121	0.07485	0.04633
PlasmoDBv26_50-150_ALL_664	PF3D7_0509400	Pf3D7_05_v3	399532	400039	2	0.07694	0.1563	0.1839	0.189	0.1779	0.1272	0.06529	0.02356	0.1556	0.1455	0.112	0.218	0.1841	0.1071	0.04438	0.0332
PlasmoDBv26_50-150_ALL_682	PF3D7_0511500	Pf3D7_05_v3	484439	485250	4	0.1178	0.1762	0.1825	0.1529	0.1271	0.09224	0.08736	0.0639	0.1229	0.1715	0.1627	0.1743	0.1437	0.1028	0.06849	0.05361
PlasmoDBv26_50-150_ALL_69	PF3D7_0109700	Pf3D7_01_v3	380111	380423	4	0.0638	0.1626	0.2338	0.2141	0.1424	0.07888	0.06638	0.03809	0.1126	0.1923	0.164	0.1459	0.1531	0.1025	0.0568	0.07272
PlasmoDBv26_50-150_ALL_720	PF3D7_0517300	Pf3D7_05_v3	725979	726234	4	0.1322	0.1762	0.2209	0.1393	0.0907	0.0716	0.1145	0.05461	0.08836	0.1896	0.169	0.1827	0.1235	0.1151	0.05321	0.07846
PlasmoDBv26_50-150_ALL_722	PF3D7_0517300	Pf3D7_05_v3	727207	728081	4	0.1322	0.1762	0.2209	0.1393	0.0907	0.0716	0.1145	0.05461	0.1538	0.1578	0.1521	0.2018	0.1543	0.08296	0.06424	0.03301
PlasmoDBv26_50-150_ALL_737	PF3D7_0519700	Pf3D7_05_v3	815707	816137	4	0.09911	0.1891	0.1932	0.1457	0.08892	0.09527	0.09989	0.08867	0.1402	0.1594	0.145	0.1472	0.09751	0.06736	0.1095	0.1339
PlasmoDBv26_50-150_ALL_738	PF3D7_0519800	Pf3D7_05_v3	824103	825036	2	0.04222	0.109	0.2028	0.1914	0.1493	0.112	0.1297	0.06347	0.05212	0.1294	0.2109	0.2095	0.1524	0.1153	0.0833	0.04705
PlasmoDBv26_50-150_ALL_745	PF3D7_0520600	Pf3D7_05_v3	845160	845476	4	0.07176	0.1949	0.2106	0.183	0.1355	0.1271	0.06208	0.01503	0.07848	0.1649	0.1645	0.1925	0.1696	0.1198	0.07899	0.03124
PlasmoDBv26_50-150_ALL_760	PF3D7_0523000	Pf3D7_05_v3	955361	955824	4	0.1775	0.2109	0.1696	0.1414	0.1123	0.1062	0.05986	0.02225	0.1411	0.1919	0.1307	0.1988	0.1422	0.08293	0.05522	0.05711
PlasmoDBv26_50-150_ALL_765	PF3D7_0523800	Pf3D7_05_v3	987893	988361	4	0.08852	0.1926	0.216	0.1465	0.05256	0.06079	0.1167	0.1263	0.124	0.1302	0.1627	0.1436	0.1104	0.08628	0.1148	0.1281
PlasmoDBv26_50-150_ALL_774	PF3D7_0524900	Pf3D7_05_v3	1026462	1026913	2	0.03427	0.1144	0.1941	0.2171	0.1961	0.1449	0.07299	0.02616	0.1207	0.1596	0.1622	0.1575	0.1918	0.1078	0.06135	0.03906
PlasmoDBv26_50-150_ALL_811	PF3D7_0528800	Pf3D7_05_v3	1182690	1182963	2	0.07265	0.1573	0.1744	0.195	0.1631	0.1333	0.07525	0.02901	0.1269	0.1654	0.1753	0.2103	0.1994	0.07245	0.02811	0.0222
PlasmoDBv26_50-150_ALL_823	PF3D7_0529900	Pf3D7_05_v3	1223335	1223610	4	0.1103	0.1533	0.1664	0.1572	0.1071	0.09093	0.09812	0.1167	0.1887	0.1702	0.1878	0.1136	0.08452	0.07966	0.07946	0.09605
PlasmoDBv26_50-150_ALL_842	PF3D7_0532300	Pf3D7_05_v3	1306730	1307064	2	0.005074	0.0943	0.2689	0.3774	0.1478	0.06913	0.02935	0.007994	0.07084	0.1038	0.1658	0.1586	0.1491	0.1235	0.1412	0.0873
PlasmoDBv26_50-150_ALL_843	PF3D7_0532300	Pf3D7_05_v3	1307235	1307525	2	0.005074	0.0943	0.2689	0.3774	0.1478	0.06913	0.02935	0.007994	0.03116	0.1481	0.2528	0.1898	0.1354	0.1277	0.07519	0.03979
PlasmoDBv26_50-150_ALL_853	PF3D7_0601900	Pf3D7_06_v3	76396	77556	2	0.02328	0.1918	0.2405	0.2327	0.1472	0.1036	0.04963	0.0112	0.05822	0.1537	0.1783	0.1565	0.1661	0.1487	0.08508	0.05332
PlasmoDBv26_50-150_ALL_857	PF3D7_0602100	Pf3D7_06_v3	91972	92121	4	0.04416	0.1625	0.2092	0.1968	0.1597	0.137	0.06876	0.02194	0.1202	0.2501	0.2672	0.1627	0.09885	0.04978	0.026	0.0252
PlasmoDBv26_50-150_ALL_860	PF3D7_0602600	Pf3D7_06_v3	112409	112933	4	0.07651	0.1503	0.1586	0.1508	0.125	0.1288	0.1198	0.09013	0.1162	0.18	0.1905	0.1885	0.1335	0.08436	0.06043	0.04657
PlasmoDBv26_50-150_ALL_888	PF3D7_0606100	Pf3D7_06_v3	256991	257142	4	0.08704	0.1491	0.1943	0.1688	0.1382	0.1165	0.09389	0.05223	0.1609	0.1935	0.1518	0.1416	0.1324	0.1119	0.05483	0.05307
PlasmoDBv26_50-150_ALL_917	PF3D7_0610100	Pf3D7_06_v3	436784	437114	2	0.07232	0.1388	0.1697	0.15	0.1422	0.1315	0.1223	0.07316	0.1051	0.1282	0.1448	0.1971	0.1616	0.1333	0.06857	0.06131
PlasmoDBv26_50-150_ALL_923	PF3D7_0610700	Pf3D7_06_v3	451940	452710	2	0.0612	0.1317	0.1927	0.1941	0.1515	0.1232	0.1143	0.03138	0.1286	0.1657	0.1857	0.1798	0.1299	0.09442	0.06611	0.04983
PlasmoDBv26_50-150_ALL_959	PF3D7_0614400	Pf3D7_06_v3	602976	603133	2	0.04009	0.111	0.1986	0.2098	0.1237	0.1171	0.1221	0.07759	0.04528	0.1419	0.2322	0.23	0.1397	0.1148	0.05687	0.03921
PlasmoDBv26_50-150_ALL_960	PF3D7_0614400	Pf3D7_06_v3	603381	603797	2	0.04009	0.111	0.1986	0.2098	0.1237	0.1171	0.1221	0.07759	0.08668	0.2049	0.1719	0.19	0.133	0.1097	0.06561	0.03821
PlasmoDBv26_50-150_ALL_964	PF3D7_0615000	Pf3D7_06_v3	621703	621812	4	0.06328	0.1708	0.2229	0.1979	0.1159	0.08296	0.07736	0.06889	0.1385	0.1429	0.2101	0.1244	0.1418	0.1197	0.07926	0.04326
PlasmoDBv26_50-150_ALL_98	PF3D7_0113300	Pf3D7_01_v3	507314	507567	4	0.1389	0.3782	0.2994	0.1077	0.03119	0.02157	0.01392	0.009251	0.1536	0.2823	0.32	0.1153	0.05634	0.0309	0.02007	0.02143
PlasmoDBv26_50-150_ALL_10	PF3D7_0102400	Pf3D7_01_v3	108985	109664	5	0.09127	0.0486	0.01442	0.02709	0.08944	0.2152	0.2337	0.2802	0.1379	0.114	0.138	0.0749	0.08628	0.1437	0.1508	0.1544
PlasmoDBv26_50-150_ALL_1010	PF3D7_0622600	Pf3D7_06_v3	914194	914347	5	0.1085	0.02259	0.005155	0.005829	0.06112	0.2055	0.2856	0.3057	0.1195	0.08055	0.08669	0.04206	0.1155	0.1957	0.1239	0.2361
PlasmoDBv26_50-150_ALL_1017	PF3D7_0623400	Pf3D7_06_v3	952194	952374	5	0.04552	0.0512	0.007512	0.01812	0.03959	0.1819	0.3763	0.2799	0.09927	0.1151	0.08639	0.09466	0.06441	0.1085	0.2949	0.1366
PlasmoDBv26_50-150_ALL_1026	PF3D7_0624500	Pf3D7_06_v3	993751	994084	7	0.1269	0.02777	0.01125	0.03744	0.06924	0.1477	0.2445	0.3352	0.2539	0.1317	0.07362	0.05258	0.02175	0.03542	0.1423	0.2888
PlasmoDBv26_50-150_ALL_1033	PF3D7_0624700	Pf3D7_06_v3	1011125	1011297	5	0.04711	0.01065	0.0007815	0.002828	0.01544	0.1994	0.4383	0.2855	0.104	0.0919	0.1655	0.1254	0.06447	0.1084	0.1885	0.1518
PlasmoDBv26_50-150_ALL_1034	PF3D7_0625300	Pf3D7_06_v3	1031269	1031637	5	0.06098	0.01715	0.005383	0.009981	0.09425	0.2051	0.3052	0.302	0.1043	0.04413	0.04697	0.02247	0.09533	0.1811	0.2876	0.2182
PlasmoDBv26_50-150_ALL_1070	PF3D7_0629700	Pf3D7_06_v3	1219642	1220558	5	0.07883	0.1178	0.1245	0.1144	0.11	0.1142	0.1776	0.1627	0.114	0.1149	0.109	0.08286	0.06743	0.09508	0.2594	0.1573
PlasmoDBv26_50-150_ALL_1077	PF3D7_0630600	Pf3D7_06_v3	1278930	1279592	5	0.06448	0.04536	0.06989	0.0886	0.1109	0.1676	0.2139	0.2393	0.1342	0.06633	0.06821	0.04812	0.07412	0.1237	0.2346	0.2507
PlasmoDBv26_50-150_ALL_11	PF3D7_0102400	Pf3D7_01_v3	110147	110328	5	0.09127	0.0486	0.01442	0.02709	0.08944	0.2152	0.2337	0.2802	0.1104	0.1487	0.04295	0.02993	0.1282	0.1663	0.2069	0.1666
PlasmoDBv26_50-150_ALL_1109	PF3D7_0704300	Pf3D7_07_v3	196026	196885	5	0.1601	0.04248	0.007134	0.002913	0.005533	0.07299	0.2722	0.4367	0.1168	0.1032	0.0783	0.06622	0.04411	0.1119	0.2866	0.1929
PlasmoDBv26_50-150_ALL_1110	PF3D7_0704400	Pf3D7_07_v3	204046	204360	5	0.1392	0.03667	0.03601	0.07385	0.109	0.1402	0.1814	0.2836	0.143	0.07872	0.0746	0.112	0.1197	0.1175	0.1569	0.1977
PlasmoDBv26_50-150_ALL_1121	PF3D7_0705300	Pf3D7_07_v3	261105	261273	7	0.1152	0.03438	0.008571	0.006923	0.06703	0.1416	0.2321	0.3942	0.2277	0.1048	0.07722	0.04256	0.05803	0.03864	0.09446	0.3567
PlasmoDBv26_50-150_ALL_1122	PF3D7_0705400	Pf3D7_07_v3	267948	268178	5	0.07542	0.01773	0.00607	0.003737	0.05764	0.1805	0.3154	0.3435	0.1359	0.1235	0.1031	0.06674	0.08191	0.1228	0.1587	0.2074
PlasmoDBv26_50-150_ALL_1148	PF3D7_0708700	Pf3D7_07_v3	392591	392776	5	0.09815	0.02809	0.009617	0.009184	0.05786	0.1794	0.2992	0.3185	0.07204	0.05867	0.03794	0.05151	0.124	0.2057	0.1866	0.2635
PlasmoDBv26_50-150_ALL_1155	PF3D7_0710000	Pf3D7_07_v3	459193	459521	5	0.0759	0.03664	0.03846	0.03761	0.03868	0.1208	0.2611	0.3909	0.1301	0.1212	0.1234	0.1059	0.08253	0.1006	0.1605	0.1757
PlasmoDBv26_50-150_ALL_1156	PF3D7_0710200	Pf3D7_07_v3	462080	462251	5	0.07453	0.02446	0.01871	0.03914	0.09643	0.1735	0.2835	0.2898	0.1014	0.07318	0.1031	0.07603	0.1094	0.1466	0.2299	0.1605
PlasmoDBv26_50-150_ALL_1166	PF3D7_0713700	Pf3D7_07_v3	623778	623928	5	0.03113	0.02992	0.07946	0.1375	0.1353	0.1539	0.2293	0.2034	0.1084	0.09628	0.09425	0.1062	0.1392	0.08147	0.2023	0.1718
PlasmoDBv26_50-150_ALL_1179	PF3D7_0715200	Pf3D7_07_v3	683230	683464	7	0.1362	0.05303	0.02838	0.01553	0.01992	0.1017	0.259	0.3863	0.1813	0.09831	0.06566	0.05277	0.03363	0.05379	0.1375	0.377
PlasmoDBv26_50-150_ALL_1180	PF3D7_0715200	Pf3D7_07_v3	683676	683779	7	0.1362	0.05303	0.02838	0.01553	0.01992	0.1017	0.259	0.3863	0.1386	0.08864	0.1472	0.1121	0.06119	0.1036	0.1719	0.1767
PlasmoDBv26_50-150_ALL_1183	PF3D7_0715800	Pf3D7_07_v3	697567	697940	5	0.02075	0.009048	0.003356	0.03223	0.1098	0.1871	0.3964	0.2414	0.04374	0.07277	0.06897	0.04049	0.09265	0.1577	0.2928	0.2309
PlasmoDBv26_50-150_ALL_1187	PF3D7_0716300	Pf3D7_07_v3	715848	716864	5	0.02873	0.005788	0.003549	0.0294	0.123	0.198	0.342	0.2696	0.08471	0.06478	0.06478	0.05143	0.09023	0.1016	0.2804	0.262
PlasmoDBv26_50-150_ALL_1195	PF3D7_0717600	Pf3D7_07_v3	763707	764004	7	0.1785	0.045	0.01423	0.007061	0.02044	0.08433	0.2229	0.4275	0.1578	0.1347	0.09481	0.05816	0.04832	0.08238	0.1757	0.2482
PlasmoDBv26_50-150_ALL_1198	PF3D7_0718100	Pf3D7_07_v3	806152	806311	6	0.04145	0.01528	0.007583	0.005914	0.05712	0.2565	0.3929	0.2232	0.09715	0.1654	0.1208	0.07785	0.07681	0.1553	0.1684	0.1383
PlasmoDBv26_50-150_ALL_1210	PF3D7_0719400	Pf3D7_07_v3	854109	854243	5	0.1133	0.03653	0.01879	0.02227	0.05725	0.1234	0.2682	0.3603	0.1495	0.1697	0.09678	0.06556	0.08752	0.1037	0.1208	0.2064
PlasmoDBv26_50-150_ALL_1213	PF3D7_0719900	Pf3D7_07_v3	865402	865781	5	0.04349	0.07984	0.1303	0.1201	0.1109	0.1428	0.1942	0.1783	0.08137	0.09979	0.1179	0.138	0.1095	0.1229	0.1507	0.1798
PlasmoDBv26_50-150_ALL_1218	PF3D7_0720600	Pf3D7_07_v3	889668	889914	5	0.04019	0.07507	0.1462	0.07793	0.06936	0.1809	0.2513	0.159	0.06759	0.07995	0.1161	0.09605	0.09257	0.1392	0.2008	0.2078
PlasmoDBv26_50-150_ALL_1221	PF3D7_0720900	Pf3D7_07_v3	901113	901257	5	0.05264	0.02511	0.01891	0.02022	0.09853	0.1873	0.3738	0.2234	0.07198	0.1215	0.1623	0.06507	0.06097	0.1583	0.2155	0.1444
PlasmoDBv26_50-150_ALL_1235	PF3D7_0723800	Pf3D7_07_v3	991473	992086	7	0.1941	0.05297	0.009528	0.006868	0.0412	0.1088	0.2038	0.3827	0.107	0.08227	0.05741	0.05858	0.1078	0.1037	0.2185	0.2647
PlasmoDBv26_50-150_ALL_1241	PF3D7_0724600	Pf3D7_07_v3	1033639	1033979	5	0.06624	0.0265	0.03081	0.04924	0.091	0.1581	0.2654	0.3127	0.1402	0.1112	0.1296	0.06641	0.0579	0.063	0.1808	0.2509
PlasmoDBv26_50-150_ALL_1244	PF3D7_0725000	Pf3D7_07_v3	1063889	1064271	5	0.08763	0.0269	0.01068	0.0246	0.09998	0.1842	0.2715	0.2945	0.08099	0.08075	0.1166	0.1192	0.1148	0.1367	0.1743	0.1768
PlasmoDBv26_50-150_ALL_1261	PF3D7_0726400	Pf3D7_07_v3	1125084	1125301	5	0.05344	0.08132	0.1351	0.1355	0.0988	0.1346	0.1777	0.1836	0.06299	0.1002	0.1899	0.1465	0.1252	0.08031	0.1558	0.1391
PlasmoDBv26_50-150_ALL_1267	PF3D7_0727100	Pf3D7_07_v3	1155851	1156284	5	0.05628	0.01571	0.006767	0.01789	0.09896	0.1619	0.2795	0.3631	0.04818	0.0408	0.05012	0.07337	0.1809	0.244	0.2032	0.1595
PlasmoDBv26_50-150_ALL_128	PF3D7_0202800	Pf3D7_02_v3	138410	138562	5	0.1126	0.03723	0.02059	0.002661	0.02557	0.1485	0.3482	0.3047	0.1671	0.1367	0.1299	0.09713	0.04867	0.08025	0.1968	0.1434
PlasmoDBv26_50-150_ALL_1280	PF3D7_0729100	Pf3D7_07_v3	1237415	1237923	5	0.03636	0.01058	0.03131	0.0616	0.1139	0.1975	0.304	0.2447	0.08638	0.09185	0.09643	0.06208	0.1051	0.1602	0.2202	0.1778
PlasmoDBv26_50-150_ALL_1289	PF3D7_0730500	Pf3D7_07_v3	1315479	1315667	7	0.2034	0.0635	0.009531	0.003616	0.04217	0.1297	0.2222	0.3258	0.1213	0.07261	0.08133	0.06972	0.06919	0.09825	0.2216	0.266
PlasmoDBv26_50-150_ALL_133	PF3D7_0203600	Pf3D7_02_v3	165331	165513	5	0.06478	0.0145	0.006771	0.003675	0.02569	0.168	0.3388	0.3778	0.1216	0.08504	0.1172	0.07197	0.0685	0.1098	0.2145	0.2114
PlasmoDBv26_50-150_ALL_1364	PF3D7_0805700	Pf3D7_08_v3	320650	321857	7	0.157	0.0311	0.005164	0.002422	0.01028	0.05862	0.2015	0.5339	0.1174	0.08847	0.04506	0.04967	0.035	0.06222	0.1948	0.4074
PlasmoDBv26_50-150_ALL_1367	PF3D7_0806400	Pf3D7_08_v3	343701	343954	7	0.1031	0.02624	0.002994	0.008127	0.009468	0.07693	0.3268	0.4463	0.1928	0.1111	0.04917	0.02657	0.03115	0.05299	0.138	0.3981
PlasmoDBv26_50-150_ALL_1390	PF3D7_0809900	Pf3D7_08_v3	513454	513749	5	0.1028	0.1129	0.09307	0.06198	0.06072	0.1251	0.222	0.2214	0.02602	0.08123	0.03913	0.04794	0.1154	0.2419	0.2574	0.191
PlasmoDBv26_50-150_ALL_1403	PF3D7_0811000	Pf3D7_08_v3	553868	554052	7	0.1984	0.04026	0.007668	0.001982	0.02186	0.1237	0.2221	0.384	0.1515	0.1131	0.1059	0.07461	0.05758	0.07139	0.1607	0.2653
PlasmoDBv26_50-150_ALL_1451	PF3D7_0817800	Pf3D7_08_v3	814747	814879	7	0.1905	0.08233	0.01637	0.007403	0.02156	0.1546	0.2198	0.3074	0.1314	0.05626	0.09998	0.07551	0.06195	0.1341	0.1364	0.3045
PlasmoDBv26_50-150_ALL_1452	PF3D7_0817900	Pf3D7_08_v3	818140	819574	7	0.0985	0.0619	0.05403	0.04443	0.06885	0.1353	0.1924	0.3445	0.1302	0.09642	0.07686	0.08615	0.09118	0.1011	0.1711	0.247
PlasmoDBv26_50-150_ALL_1454	PF3D7_0818200	Pf3D7_08_v3	827435	829530	5	0.07748	0.07386	0.0818	0.07568	0.1212	0.1649	0.2092	0.1959	0.1076	0.08642	0.04456	0.07253	0.08196	0.104	0.2189	0.284
PlasmoDBv26_50-150_ALL_1473	PF3D7_0819700	Pf3D7_08_v3	890740	891462	5	0.09792	0.03235	0.01063	0.01323	0.02311	0.1189	0.2968	0.407	0.1223	0.07562	0.1056	0.06229	0.09077	0.1518	0.2487	0.1429
PlasmoDBv26_50-150_ALL_1481	PF3D7_0820600	Pf3D7_08_v3	928339	928517	7	0.09902	0.02664	0.0119	0.002152	0.003761	0.01054	0.2417	0.6043	0.1537	0.1459	0.07821	0.1068	0.04129	0.05605	0.1514	0.2666
PlasmoDBv26_50-150_ALL_1485	PF3D7_0820900	Pf3D7_08_v3	944859	945218	7	0.09189	0.1108	0.1212	0.08645	0.05616	0.09284	0.1651	0.2755	0.1369	0.1077	0.09352	0.09057	0.07558	0.06354	0.1652	0.267
PlasmoDBv26_50-150_ALL_1486	PF3D7_0821000	Pf3D7_08_v3	946601	946893	5	0.1393	0.03115	0.005542	0.005242	0.05177	0.1393	0.2248	0.4029	0.08341	0.04378	0.0445	0.03001	0.07809	0.1578	0.3504	0.2119
PlasmoDBv26_50-150_ALL_1487	PF3D7_0821000	Pf3D7_08_v3	947067	947819	5	0.1393	0.03115	0.005542	0.005242	0.05177	0.1393	0.2248	0.4029	0.09858	0.05291	0.05442	0.06172	0.06258	0.1077	0.2384	0.3237
PlasmoDBv26_50-150_ALL_1488	PF3D7_0821000	Pf3D7_08_v3	947894	948206	7	0.1393	0.03115	0.005542	0.005242	0.05177	0.1393	0.2248	0.4029	0.2164	0.08696	0.08475	0.07637	0.06772	0.06472	0.1202	0.2829
PlasmoDBv26_50-150_ALL_149	PF3D7_0205600	Pf3D7_02_v3	227335	227730	5	0.07081	0.03918	0.01896	0.03599	0.1364	0.2254	0.24	0.2333	0.1575	0.04653	0.05851	0.04976	0.1289	0.161	0.2237	0.1742
PlasmoDBv26_50-150_ALL_1518	PF3D7_0825000	Pf3D7_08_v3	1084387	1085043	5	0.1053	0.03776	0.03511	0.04299	0.07869	0.163	0.249	0.2882	0.1274	0.09215	0.0712	0.0872	0.09615	0.1255	0.2037	0.1967
PlasmoDBv26_50-150_ALL_152	PF3D7_0205900	Pf3D7_02_v3	234016	234634	5	0.05498	0.02955	0.04485	0.09006	0.1439	0.1834	0.2257	0.2276	0.07982	0.07145	0.04977	0.08736	0.1339	0.1649	0.2268	0.186
PlasmoDBv26_50-150_ALL_1525	PF3D7_0826400	Pf3D7_08_v3	1150068	1150379	5	0.1222	0.03089	0.005694	0.002208	0.02572	0.1405	0.2677	0.4051	0.139	0.1008	0.05376	0.06322	0.06671	0.1195	0.2302	0.2269
PlasmoDBv26_50-150_ALL_1526	PF3D7_0826500	Pf3D7_08_v3	1151015	1151696	5	0.05307	0.06494	0.1057	0.1187	0.1173	0.1574	0.2062	0.1768	0.09084	0.1201	0.1368	0.1146	0.08873	0.1087	0.1661	0.1741
PlasmoDBv26_50-150_ALL_1529	PF3D7_0826900	Pf3D7_08_v3	1164083	1164235	5	0.05278	0.02276	0.01402	0.01438	0.05413	0.1932	0.3571	0.2916	0.1181	0.1802	0.07462	0.08617	0.06706	0.09659	0.1982	0.1791
PlasmoDBv26_50-150_ALL_1531	PF3D7_0827500	Pf3D7_08_v3	1185459	1185759	5	0.06104	0.01681	0.006083	0.0122	0.08292	0.2048	0.3211	0.2951	0.1226	0.07881	0.05501	0.1111	0.05137	0.08882	0.242	0.2504
PlasmoDBv26_50-150_ALL_1533	PF3D7_0827800	Pf3D7_08_v3	1198094	1198361	7	0.06885	0.08321	0.1785	0.1039	0.05979	0.1077	0.1755	0.2227	0.1522	0.07898	0.1549	0.1165	0.08998	0.08062	0.1256	0.2012
PlasmoDBv26_50-150_ALL_1534	PF3D7_0827900	Pf3D7_08_v3	1208627	1209550	5	0.02424	0.03977	0.09127	0.1272	0.1231	0.1623	0.2562	0.176	0.09142	0.07775	0.08073	0.1215	0.09925	0.1127	0.2217	0.195
PlasmoDBv26_50-150_ALL_1546	PF3D7_0830100	Pf3D7_08_v3	1280558	1280912	5	0.04586	0.009399	0.008654	0.02289	0.0571	0.2008	0.3289	0.3264	0.07777	0.1339	0.07954	0.1108	0.1103	0.1464	0.1718	0.1696
PlasmoDBv26_50-150_ALL_1598	PF3D7_0902800	Pf3D7_09_v3	125245	125441	5	0.03395	0.01056	0.002957	0.009095	0.02914	0.2059	0.418	0.2904	0.1034	0.1145	0.07462	0.03786	0.07943	0.2192	0.2063	0.1648
PlasmoDBv26_50-150_ALL_1601	PF3D7_0903200	Pf3D7_09_v3	135802	136716	5	0.03559	0.009468	0.01186	0.09472	0.1742	0.1943	0.2592	0.2207	0.08629	0.05549	0.05056	0.05049	0.07925	0.1613	0.3036	0.213
PlasmoDBv26_50-150_ALL_1602	PF3D7_0903300	Pf3D7_09_v3	138032	138583	7	0.1131	0.02647	0.004898	0.001741	0.002807	0.04485	0.2793	0.5268	0.1087	0.05563	0.05126	0.03351	0.04025	0.07136	0.2774	0.3619
PlasmoDBv26_50-150_ALL_1606	PF3D7_0903700	Pf3D7_09_v3	174561	175179	5	0.06115	0.02214	0.0117	0.009287	0.0513	0.2024	0.3305	0.3115	0.1513	0.09888	0.06526	0.03454	0.05361	0.1014	0.2444	0.2507
PlasmoDBv26_50-150_ALL_1615	PF3D7_0904700	Pf3D7_09_v3	219810	220228	5	0.06188	0.01866	0.003832	0.004767	0.0284	0.07936	0.3286	0.4745	0.09335	0.1101	0.06263	0.04004	0.04221	0.06567	0.2521	0.3339
PlasmoDBv26_50-150_ALL_1617	PF3D7_0904900	Pf3D7_09_v3	233455	234093	5	0.05469	0.01359	0.003229	0.002155	0.04072	0.1921	0.3703	0.3231	0.06218	0.05358	0.03708	0.05368	0.1193	0.2031	0.2672	0.2039
PlasmoDBv26_50-150_ALL_163	PF3D7_0207400	Pf3D7_02_v3	297858	298138	7	0.08043	0.02828	0.003336	0.0003551	0.001189	0.02909	0.3222	0.5351	0.1168	0.1405	0.1161	0.06699	0.04801	0.03407	0.211	0.2665
PlasmoDBv26_50-150_ALL_1638	PF3D7_0907800	Pf3D7_09_v3	366027	366253	5	0.07272	0.0596	0.06692	0.08236	0.08099	0.1223	0.2016	0.3135	0.09187	0.1143	0.09274	0.1271	0.1373	0.1059	0.1549	0.176
PlasmoDBv26_50-150_ALL_164	PF3D7_0207500	Pf3D7_02_v3	302645	303138	7	0.07626	0.01877	0.002152	0.0002781	0.0003124	0.01537	0.3049	0.582	0.2041	0.1135	0.07548	0.06059	0.02507	0.02895	0.1652	0.3271
PlasmoDBv26_50-150_ALL_1641	PF3D7_0908100	Pf3D7_09_v3	376085	376295	7	0.2563	0.07176	0.0117	0.00635	0.0148	0.08602	0.2554	0.2977	0.1184	0.1038	0.08963	0.06405	0.07339	0.08585	0.2213	0.2436
PlasmoDBv26_50-150_ALL_1643	PF3D7_0908400	Pf3D7_09_v3	386808	387491	5	0.1402	0.03273	0.004759	0.003229	0.01769	0.09124	0.2703	0.4398	0.0869	0.08718	0.06583	0.05995	0.03529	0.07551	0.2979	0.2915
PlasmoDBv26_50-150_ALL_165	PF3D7_0207600	Pf3D7_02_v3	306995	308314	7	0.1241	0.02165	0.001897	0.0003501	0.0002758	0.004085	0.1894	0.6582	0.1072	0.09826	0.08349	0.05732	0.03965	0.03787	0.2312	0.345
PlasmoDBv26_50-150_ALL_1661	PF3D7_0911000	Pf3D7_09_v3	499656	499822	5	0.04219	0.02067	0.008166	0.005171	0.02388	0.1975	0.3825	0.3199	0.1282	0.09199	0.0365	0.0459	0.07736	0.1091	0.2415	0.2694
PlasmoDBv26_50-150_ALL_168	PF3D7_0208100.1	Pf3D7_02_v3	327526	327630	5	0.05034	0.02562	0.007517	0.0034	0.04456	0.1565	0.3944	0.3177	0.1341	0.1003	0.1475	0.06628	0.03838	0.07227	0.2441	0.197
PlasmoDBv26_50-150_ALL_1685	PF3D7_0914900	Pf3D7_09_v3	635181	635734	5	0.1194	0.0483	0.05097	0.08559	0.1222	0.1815	0.1516	0.2404	0.1766	0.08155	0.04096	0.06677	0.1012	0.126	0.1871	0.2198
PlasmoDBv26_50-150_ALL_1688	PF3D7_0915000	Pf3D7_09_v3	642169	642396	5	0.1613	0.04773	0.01129	0.003829	0.03819	0.1315	0.2324	0.3737	0.1214	0.07292	0.1249	0.07995	0.04967	0.1221	0.2173	0.2118
PlasmoDBv26_50-150_ALL_170	PF3D7_0208500	Pf3D7_02_v3	351313	351859	5	0.0709	0.0222	0.00342	0.003094	0.08651	0.2454	0.3551	0.2134	0.1248	0.09416	0.08739	0.04615	0.0293	0.06692	0.2414	0.3099
PlasmoDBv26_50-150_ALL_1707	PF3D7_0917500	Pf3D7_09_v3	725981	726453	5	0.05336	0.01474	0.004599	0.002947	0.06863	0.2392	0.3321	0.2844	0.1057	0.08722	0.124	0.08498	0.05307	0.1069	0.1978	0.2404
PlasmoDBv26_50-150_ALL_1709	PF3D7_0917900	Pf3D7_09_v3	736351	737646	5	0.04018	0.0636	0.1158	0.1332	0.08959	0.1203	0.2153	0.222	0.1057	0.1202	0.1335	0.1156	0.07847	0.07888	0.1792	0.1886
PlasmoDBv26_50-150_ALL_1720	PF3D7_0919100	Pf3D7_09_v3	785399	785852	5	0.04781	0.07275	0.1083	0.1222	0.09798	0.1376	0.2052	0.2082	0.05748	0.07344	0.1149	0.1404	0.1466	0.1586	0.1774	0.1312
PlasmoDBv26_50-150_ALL_1734	PF3D7_0921700	Pf3D7_09_v3	885915	886068	5	0.04578	0.01996	0.01343	0.02573	0.1093	0.1915	0.3133	0.281	0.08359	0.1446	0.1198	0.1055	0.1003	0.1257	0.1898	0.1307
[truncated: 1,238 more rows]
