# Supplementary material for: Chromatin Accessibility-Based Characterization of the Gene Regulatory Network Underlying Plasmodium falciparum Blood-Stage Development
Source: Cell Host Microbe. 2018 Apr 11;23(4):557–569.e9. doi: 10.1016/j.chom.2018.03.007 (PMC5899830; doi:10.1016/j.chom.2018.03.007)
Supplement: Table S2. Fluff Heatmap Clustering AP2-I Peaks Using ATAC-Seq Data, Related to Figure 2 [file mmc3.xlsx]

## Sheet: AP2-Ipeakclusters
Table S2. Fluff heatmap clustering AP2-I peaks using ATAC-seq data. Related to Figure 2.
Tab 1 (AP2-Ipeakclusters): modified TrimmedPeaks table from (Santos et al. 2017 (supplementary table 2 tab 8)) limited to the AP2-I TrimmedPeaks that overlap with ATAC peaks (n = 169 AP2-I TrimmedPeaks) in 3D7 genome cooridantes obtained using BLAST. For each AP2-I peak, the first downstream GeneID is listed either from the original table (Santos et al.) or, when it was not reported, detected usi…
Tab 2-7 (GO….): GO enrichment analyses on the two FluffClusters (bp = biological process; mf = molecular function; cc = cellular component)
Tab 1 (AP2-Ipeakclusters): fluff heatmap clustering of AP2-I peaks using ATAC-seq data
TrimmedPeaks table from (Santos et al. 2017 (supplementary table 2 tab 8)) limited to the AP2-I TrimmedPeaks that overlap with ATAC peaks (n = 169 AP2-I TrimmedPeaks) in 3D7 genome cooridantes obtained using BLAST.
For each AP2-I peak, the first downstream GeneID is listed either from the original table (Santos et al.) or, when it was not reported, detected using bedtools closest (in red).
The last column contains the cluster from fluff heatmap clustering. (command "fluff heatmap –g –D –r –M Pearson –k 2 -f AP2Ioverlap.bed -d t05.bam t10.bam t15.bam t20.bam t25.bam t30.bam t35.bam t40.bam -o fluffheatmap2k_g_D_r_Mpearson_8tp.pdf")
TrimmedPeak	Chr_AP2-Ipeak	start_AP2-Ipeak	end_AP2-Ipeak	GeneID_downstreamgene	ProteinName	FluffCluster
trimmed_peak_5	Pf3D7_02_v3	302769	312769	PF3D7_0207600	serine repeat antigen 5 (SERA5)	1
trimmed_peak_8	Pf3D7_02_v3	811198	821198	PF3D7_0220300	Plasmodium exported protein, unknown function	1
trimmed_peak_10	Pf3D7_03_v3	96894	106894	PF3D7_0301800	Plasmodium exported protein, unknown function	1
trimmed_peak_14	Pf3D7_03_v3	691836	701836	PF3D7_0317200	cdc2-related protein kinase 4	1
trimmed_peak_15	Pf3D7_03_v3	693298	703298	PF3D7_0317200	cdc2-related protein kinase 4	1
trimmed_peak_16	Pf3D7_03_v3	869039	879039	PF3D7_0320900	histone H2A variant, putative (H2A.Z)	1
trimmed_peak_25	Pf3D7_05_v3	134385	144385	PF3D7_0503400	actin-depolymerizing factor 1 (ADF1)	1
trimmed_peak_26	Pf3D7_05_v3	429649	439649	PF3D7_0510200	peptidyl-prolyl cis-trans isomerase (CYP87)	1
trimmed_peak_28	Pf3D7_05_v3	706116	716116	PF3D7_0516800	transcription factor with AP2 domain(s) (ApiAP2)	1
trimmed_peak_30	Pf3D7_05_v3	1295395	1305395	PF3D7_0532100	early transcribed membrane protein 5 (ETRAMP5)	1
trimmed_peak_34	Pf3D7_06_v3	313181	323181	PF3D7_0607600	spindle assembly abnormal protein 6, putative (SAS6)	1
trimmed_peak_35	Pf3D7_06_v3	438782	448782	PF3D7_0610400	histone H3 (H3)	1
trimmed_peak_36	Pf3D7_06_v3	439326	449326	PF3D7_0610300	unspecified product	1
trimmed_peak_37	Pf3D7_06_v3	559091	569091	PF3D7_0613700	syntaxin binding protein, putative	1
trimmed_peak_38	Pf3D7_06_v3	559770	569770	PF3D7_0613800	transcription factor with AP2 domain(s) (ApiAP2)	1
trimmed_peak_39	Pf3D7_06_v3	743597	753597	PF3D7_0617700	rifin (RIF)	1
trimmed_peak_40	Pf3D7_06_v3	745037	755037	PF3D7_0617800	histone H2A (H2A)	1
trimmed_peak_41	Pf3D7_06_v3	751916	761916	PF3D7_0618000	conserved Plasmodium membrane protein, unknown function	1
trimmed_peak_44	Pf3D7_07_v3	210446	220446	PF3D7_0704500	serine/threonine protein kinase, putative	1
trimmed_peak_45	Pf3D7_07_v3	211063	221063	PF3D7_0704500	serine/threonine protein kinase, putative	1
trimmed_peak_47	Pf3D7_07_v3	635918	645918	PF3D7_0713900	conserved Plasmodium protein, unknown function	1
trimmed_peak_48	Pf3D7_07_v3	639794	649794	PF3D7_0714000	histone H2B variant (H2B.Z)	1
trimmed_peak_49	Pf3D7_07_v3	665848	675848	PF3D7_0714800	tRNA-leu	1
trimmed_peak_53	Pf3D7_07_v3	1077379	1087379	PF3D7_0725600	18S ribosomal RNA	1
trimmed_peak_55	Pf3D7_08_v3	119639	129639	PF3D7_0801800	mannose-6-phosphate isomerase, putative	1
trimmed_peak_56	Pf3D7_08_v3	316474	326474	PF3D7_0805700	serine/threonine protein kinase, FIKK family (FIKK8)	1
trimmed_peak_59	Pf3D7_08_v3	813674	823674	PF3D7_0817900	high mobility group protein B2 (HMGB2)	1
trimmed_peak_60	Pf3D7_08_v3	854286	864286	PF3D7_0818900	heat shock protein 70 (HSP70)	1
trimmed_peak_63	Pf3D7_09_v3	133417	143417	PF3D7_0903300	conserved Plasmodium membrane protein, unknown function	1
trimmed_peak_67	Pf3D7_09_v3	731776	741776	PF3D7_0917900	heat shock protein 70 (HSP70-2)	1
trimmed_peak_68	Pf3D7_09_v3	740107	750107	PF3D7_0918000	glideosome-associated protein 50 (GAP50)	1
trimmed_peak_69	Pf3D7_09_v3	1056243	1066243	PF3D7_0926200	conserved Plasmodium protein, unknown function	1
trimmed_peak_70	Pf3D7_09_v3	1116904	1126904	PF3D7_0927500	dynein light chain, putative	1
trimmed_peak_77	Pf3D7_09_v3	1369522	1379522	PF3D7_0935400	gametocyte development protein 1 (GDV1)	1
trimmed_peak_78	Pf3D7_09_v3	1371486	1381486	PF3D7_0935400	gametocyte development protein 1 (GDV1)	1
trimmed_peak_80	Pf3D7_09_v3	1388697	1398697	PF3D7_0935500	Plasmodium exported protein, unknown function (GEXP22)	1
trimmed_peak_81	Pf3D7_09_v3	1391357	1401357	PF3D7_0935500	Plasmodium exported protein, unknown function (GEXP22)	1
trimmed_peak_82	Pf3D7_09_v3	1407954	1417954	PF3D7_0935800	cytoadherence linked asexual protein 9 (CLAG9)	1
trimmed_peak_83	Pf3D7_10_v3	86679	96679	PF3D7_1001600	alpha/beta hydrolase, putative	1
trimmed_peak_87	Pf3D7_10_v3	302563	312563	PF3D7_1007700	transcription factor with AP2 domain(s) (ApiAP2)	1
trimmed_peak_88	Pf3D7_10_v3	303483	313483	PF3D7_1007700	transcription factor with AP2 domain(s) (ApiAP2)	1
trimmed_peak_89	Pf3D7_10_v3	305119	315119	PF3D7_1007700	transcription factor with AP2 domain(s) (ApiAP2)	1
trimmed_peak_93	Pf3D7_10_v3	779629	789629	PF3D7_1019400	60S ribosomal protein L30e, putative	1
trimmed_peak_96	Pf3D7_10_v3	1007144	1017144	PF3D7_1024000	conserved Plasmodium protein, unknown function	1
trimmed_peak_98	Pf3D7_10_v3	1209865	1219865	PF3D7_1029800	RAP protein, putative	1
trimmed_peak_100	Pf3D7_10_v3	1329057	1339057	PF3D7_1033200	early transcribed membrane protein 10.2 (ETRAMP10.2)	1
trimmed_peak_106	Pf3D7_11_v3	217990	227990	PF3D7_1105000	histone H4 (H4)	1
trimmed_peak_107	Pf3D7_11_v3	220057	230057	PF3D7_1105100	histone H2B (H2B)	1
trimmed_peak_108	Pf3D7_11_v3	220431	230431	PF3D7_1105100	histone H2B (H2B)	1
trimmed_peak_111	Pf3D7_11_v3	366530	376530	PF3D7_1108600	endoplasmic reticulum-resident calcium binding protein (ERC)	1
trimmed_peak_112	Pf3D7_11_v3	803658	813658	PF3D7_1121300	tyrosine kinase-like protein (TKL2)	1
trimmed_peak_123	Pf3D7_12_v3	817611	827611	PF3D7_1220500	ribosome biogenesis protein TSR3, putative (TSR3)	1
trimmed_peak_124	Pf3D7_12_v3	818138	828138	PF3D7_1220500	ribosome biogenesis protein TSR3, putative (TSR3)	1
trimmed_peak_125	Pf3D7_12_v3	840421	850421	PF3D7_1221000	histone-lysine N-methyltransferase, H3 lysine-4 specific (SET10)	1
trimmed_peak_126	Pf3D7_12_v3	893784	903784	PF3D7_1222300	endoplasmin, putative (GRP94)	1
trimmed_peak_132	Pf3D7_12_v3	1052438	1062438	PF3D7_1226100	haloacid dehalogenase-like hydrolase, putative (HAD3)	1
trimmed_peak_135	Pf3D7_12_v3	1603664	1613664	PF3D7_1238800	PF3D7_1238800	1
trimmed_peak_136	Pf3D7_12_v3	1624230	1634230	PF3D7_1239200	transcription factor with AP2 domain(s) (ApiAP2)	1
trimmed_peak_137	Pf3D7_12_v3	1625558	1635558	PF3D7_1239200	transcription factor with AP2 domain(s) (ApiAP2)	1
trimmed_peak_152	Pf3D7_13_v3	1571982	1581982	PF3D7_1339300	conserved Plasmodium protein, unknown function	1
trimmed_peak_153	Pf3D7_13_v3	1690947	1700947	PF3D7_1343000	phosphoethanolamine N-methyltransferase (PMT)	1
trimmed_peak_155	Pf3D7_13_v3	1697916	1707916	PF3D7_1343200	tRNA guanosine-2'-O-methyltransferase, putative	1
trimmed_peak_171	Pf3D7_14_v3	1542785	1552785	PF3D7_1438400	metacaspase-like protein (MCA2)	1
trimmed_peak_174	Pf3D7_14_v3	2339580	2349580	PF3D7_1457200	thioredoxin 1 (TRX1)	1
trimmed_peak_176	Pf3D7_14_v3	2795570	2805570	PF3D7_1468200	conserved protein, unknown function	1
trimmed_peak_1	Pf3D7_01_v3	221880	231880	PF3D7_0105300	cyclase-associated protein (CAP)	2
trimmed_peak_2	Pf3D7_01_v3	222584	232584	PF3D7_0105400	conserved Plasmodium protein, unknown function	2
trimmed_peak_3	Pf3D7_02_v3	270128	280128	PF3D7_0206800	merozoite surface protein 2 (MSP2)	2
trimmed_peak_4	Pf3D7_02_v3	274251	284251	PF3D7_0207000	merozoite surface protein 4 (MSP4)	2
trimmed_peak_6	Pf3D7_02_v3	394428	404428	PF3D7_0209600	transporter, putative	2
trimmed_peak_7	Pf3D7_02_v3	714046	724046	PF3D7_0217500	calcium-dependent protein kinase 1 (CDPK1)	2
trimmed_peak_9	Pf3D7_02_v3	833428	843428	PF3D7_0220800	cytoadherence linked asexual protein 2 (CLAG2)	2
trimmed_peak_11	Pf3D7_03_v3	129417	139417	PF3D7_0302500	cytoadherence linked asexual protein 3.1 (CLAG3.1)	2
trimmed_peak_12	Pf3D7_03_v3	244818	254818	PF3D7_0305200	conserved Plasmodium protein, unknown function	2
trimmed_peak_17	Pf3D7_04_v3	259089	269089	PF3D7_0404700	dipeptidyl aminopeptidase 3 (DPAP3)	2
trimmed_peak_18	Pf3D7_04_v3	314793	324793	PF3D7_0405900	apical sushi protein (ASP)	2
trimmed_peak_19	Pf3D7_04_v3	378965	388965	PF3D7_0407700	conserved Plasmodium protein, unknown function	2
trimmed_peak_20	Pf3D7_04_v3	454245	464245	PF3D7_0409800	zinc finger protein, putative	2
trimmed_peak_21	Pf3D7_04_v3	1050234	1060234	PF3D7_0423400	asparagine-rich protein (AARP)	2
trimmed_peak_22	Pf3D7_04_v3	1052496	1062496	PF3D7_0423500	glideosome associated protein with multiple membrane spans 2 (GAPM2)	2
trimmed_peak_23	Pf3D7_05_v3	77860	87860	PF3D7_0501500	rhoptry-associated protein 3 (RAP3)	2
trimmed_peak_24	Pf3D7_05_v3	81055	91055	PF3D7_0501600	rhoptry-associated protein 2 (RAP2)	2
trimmed_peak_27	Pf3D7_05_v3	651464	661464	PF3D7_0515700	glideosome-associated protein 40, putative (GAP40)	2
trimmed_peak_29	Pf3D7_05_v3	1203424	1213424	PF3D7_0529500	cell cycle regulator protein, putative	2
trimmed_peak_32	Pf3D7_06_v3	172978	182978	PF3D7_0604100	transcription factor with AP2 domain(s) (SIP2)	2
trimmed_peak_33	Pf3D7_06_v3	174279	184279	PF3D7_0604200	mitochondrial ribosomal protein L41, putative	2
trimmed_peak_42	Pf3D7_06_v3	752966	762966	PF3D7_0618000	conserved Plasmodium membrane protein, unknown function	2
trimmed_peak_43	Pf3D7_06_v3	1149773	1159773	PF3D7_0628100	HECT-domain (ubiquitin-transferase), putative	2
trimmed_peak_46	Pf3D7_07_v3	333102	343102	PF3D7_0707300	rhoptry-associated membrane antigen (RAMA)	2
trimmed_peak_50	Pf3D7_07_v3	758900	768900	PF3D7_0717600	conserved Plasmodium protein, unknown function	2
trimmed_peak_51	Pf3D7_07_v3	940880	950880	PF3D7_0722200	rhoptry-associated leucine zipper-like protein 1 (RALP1)	2
trimmed_peak_52	Pf3D7_07_v3	1072894	1082894	PF3D7_0725400	conserved Plasmodium protein, unknown function	2
trimmed_peak_54	Pf3D7_07_v3	1177648	1187648	PF3D7_0727900	conserved Plasmodium protein, unknown function	2
trimmed_peak_57	Pf3D7_08_v3	585114	595114	PF3D7_0811700	conserved Plasmodium protein, unknown function	2
trimmed_peak_58	Pf3D7_08_v3	645025	655025	PF3D7_0813100	conserved Plasmodium protein, unknown function	2
trimmed_peak_61	Pf3D7_08_v3	1007369	1017369	PF3D7_0822900	conserved Plasmodium protein, unknown function	2
trimmed_peak_62	Pf3D7_08_v3	1255101	1265101	PF3D7_0829400	prolyl 4-hydroxylase subunit alpha, putative	2
trimmed_peak_64	Pf3D7_09_v3	269660	279660	PF3D7_0905300	dynein heavy chain, putative	2
trimmed_peak_65	Pf3D7_09_v3	270874	280874	PF3D7_0905400	high molecular weight rhoptry protein 3 (RhopH3)	2
trimmed_peak_66	Pf3D7_09_v3	272778	282778	PF3D7_0905500	conserved Plasmodium protein, unknown function	2
trimmed_peak_71	Pf3D7_09_v3	1130581	1140581	PF3D7_0928000	cytochrome c oxidase subunit 6B, putative (COX6B)	2
trimmed_peak_72	Pf3D7_09_v3	1169081	1179081	PF3D7_0929400	high molecular weight rhoptry protein 2 (RhopH2)	2
trimmed_peak_73	Pf3D7_09_v3	1195808	1205808	PF3D7_0930300	merozoite surface protein 1 (MSP1)	2
trimmed_peak_74	Pf3D7_09_v3	1206357	1216357	PF3D7_0930400	conserved Plasmodium protein, unknown function	2
trimmed_peak_75	Pf3D7_09_v3	1354742	1364742	PF3D7_0934800	cAMP-dependent protein kinase catalytic subunit (PKAc)	2
trimmed_peak_76	Pf3D7_09_v3	1356456	1366456	PF3D7_0934800	cAMP-dependent protein kinase catalytic subunit (PKAc)	2
trimmed_peak_85	Pf3D7_10_v3	136159	146159	PF3D7_1003000	conserved Plasmodium protein, unknown function	2
trimmed_peak_86	Pf3D7_10_v3	158887	168887	PF3D7_1003600	inner membrane complex protein 1c, putative (IMC1c)	2
trimmed_peak_90	Pf3D7_10_v3	305618	315618	PF3D7_1007700	transcription factor with AP2 domain(s) (ApiAP2)	2
trimmed_peak_91	Pf3D7_10_v3	603885	613885	PF3D7_1014900	conserved Plasmodium protein, unknown function	2
trimmed_peak_92	Pf3D7_10_v3	724109	734109	PF3D7_1001700	Plasmodium exported protein (PHISTc), unknown function	2
trimmed_peak_94	Pf3D7_10_v3	1004415	1014415	PF3D7_1023900	chromodomain-helicase-DNA-binding protein 1 homolog, putative (CHD1)	2
trimmed_peak_95	Pf3D7_10_v3	1005035	1015035	PF3D7_1024000	conserved Plasmodium protein, unknown function	2
trimmed_peak_97	Pf3D7_10_v3	1138849	1148849	PF3D7_1027300	peroxiredoxin (nPrx)	2
trimmed_peak_99	Pf3D7_10_v3	1251755	1261755	PF3D7_1031200	MORN repeat-containing protein 1 (MORN1)	2
trimmed_peak_101	Pf3D7_10_v3	1389029	1399029	PF3D7_1035200	S-antigen	2
trimmed_peak_102	Pf3D7_10_v3	1407551	1417551	PF3D7_1035700	duffy binding-like merozoite surface protein (DBLMSP)	2
trimmed_peak_104	Pf3D7_10_v3	1543600	1553600	PF3D7_1038400	gametocyte-specific protein (Pf11-1)	2
trimmed_peak_105	Pf3D7_11_v3	207340	217340	PF3D7_1104900	calcium/calmodulin-dependent protein kinase, putative	2
trimmed_peak_109	Pf3D7_11_v3	335522	345522	PF3D7_1107800	transcription factor with AP2 domain(s) (ApiAP2)	2
trimmed_peak_110	Pf3D7_11_v3	337612	347612	PF3D7_1107800	transcription factor with AP2 domain(s) (ApiAP2)	2
trimmed_peak_113	Pf3D7_11_v3	1042211	1052211	PF3D7_1126700	autophagy-related protein 23, putative (ATG23)	2
trimmed_peak_114	Pf3D7_11_v3	1112245	1122245	PF3D7_1128900	conserved Plasmodium protein, unknown function	2
trimmed_peak_115	Pf3D7_11_v3	1132453	1142453	PF3D7_1129300	conserved Plasmodium protein, unknown function	2
trimmed_peak_116	Pf3D7_11_v3	1481372	1491372	PF3D7_1138000	conserved Plasmodium protein, unknown function	2
trimmed_peak_117	Pf3D7_11_v3	1577838	1587838	PF3D7_1139700	adrenodoxin reductase, putative	2
trimmed_peak_118	Pf3D7_11_v3	1601911	1611911	PF3D7_1140400	conserved Plasmodium protein, unknown function	2
trimmed_peak_119	Pf3D7_11_v3	1793480	1803480	PF3D7_1145200	serine/threonine protein kinase, putative	2
trimmed_peak_120	Pf3D7_11_v3	1826429	1836429	PF3D7_1038600	Plasmodium exported protein, unknown function	2
trimmed_peak_121	Pf3D7_12_v3	200856	210856	PF3D7_1204200	conserved Plasmodium protein, unknown function	2
trimmed_peak_122	Pf3D7_12_v3	266963	276963	PF3D7_1206000	shewanella-like protein phosphatase 2 (SHLP2)	2
trimmed_peak_127	Pf3D7_12_v3	898609	908609	PF3D7_1222500	ATP-binding protein, putative	2
trimmed_peak_128	Pf3D7_12_v3	899377	909377	PF3D7_1222600	transcription factor with AP2 domain(s) (AP2-G)	2
trimmed_peak_129	Pf3D7_12_v3	899827	909827	PF3D7_1222600	transcription factor with AP2 domain(s) (AP2-G)	2
trimmed_peak_130	Pf3D7_12_v3	912582	922582	PF3D7_1222700	glideosome-associated protein 45 (GAP45)	2
trimmed_peak_131	Pf3D7_12_v3	924971	934971	PF3D7_1223100	cAMP-dependent protein kinase regulatory subunit (PKAr)	2
trimmed_peak_133	Pf3D7_12_v3	1158832	1168832	PF3D7_1228600	merozoite surface protein 9 (MSP9)	2
trimmed_peak_134	Pf3D7_12_v3	1506681	1516681	PF3D7_1236100	clustered-asparagine-rich protein	2
trimmed_peak_138	Pf3D7_12_v3	1819490	1829490	PF3D7_1243600	translation initiation factor SUI1, putative	2
trimmed_peak_139	Pf3D7_12_v3	1914797	1924797	PF3D7_1246200	actin I (ACT1)	2
trimmed_peak_140	Pf3D7_12_v3	2118423	2128423	PF3D7_1252100	rhoptry neck protein 3 (RON3) - localizes to the rhoptry bulb (Ito et al., Parasitol Int 2011)	2
trimmed_peak_142	Pf3D7_13_v3	320795	330795	PF3D7_1307100	U3 small nucleolar RNA-associated protein 6, putative	2
trimmed_peak_143	Pf3D7_13_v3	464594	474594	PF3D7_1310700	RNA-binding protein, putative	2
trimmed_peak_144	Pf3D7_13_v3	639022	649022	PF3D7_1315300	conserved Plasmodium protein, unknown function	2
trimmed_peak_145	Pf3D7_13_v3	742952	752952	PF3D7_1318000	conserved Plasmodium membrane protein, unknown function	2
trimmed_peak_146	Pf3D7_13_v3	890656	900656	PF3D7_1321500	3',5'-cyclic nucleotide phosphodiesterase, putative (PDEbeta)	2
trimmed_peak_147	Pf3D7_13_v3	976537	986537	PF3D7_1323700	glideosome associated protein with multiple membrane spans 1 (GAPM1)	2
trimmed_peak_148	Pf3D7_13_v3	1208916	1218916	PF3D7_1328800	transcriptional regulatory protein sir2a (SIR2A)	2
trimmed_peak_149	Pf3D7_13_v3	1411070	1421070	PF3D7_1334800	MSP7-like protein (MSRP2)	2
trimmed_peak_150	Pf3D7_13_v3	1415684	1425684	PF3D7_1335100	merozoite surface protein 7 (MSP7)	2
trimmed_peak_151	Pf3D7_13_v3	1422485	1432485	PF3D7_1335200	reticulocyte binding protein homologue 6, pseudogene (RH6)	2
trimmed_peak_154	Pf3D7_13_v3	1696974	1706974	PF3D7_1343100	conserved Plasmodium protein, unknown function	2
trimmed_peak_156	Pf3D7_13_v3	1777097	1787097	PF3D7_1344300	conserved protein, unknown function	2
trimmed_peak_157	Pf3D7_13_v3	2053122	2063122	PF3D7_1351700	inner membrane complex protein 1f, putative (IMC1f)	2
trimmed_peak_158	Pf3D7_13_v3	2242998	2252998	PF3D7_1356800	serine/threonine protein kinase, putative (ARK3)	2
trimmed_peak_160	Pf3D7_14_v3	244368	254368	PF3D7_1406800	glideosome associated protein with multiple membrane spans 3 (GAPM3)	2
trimmed_peak_161	Pf3D7_14_v3	363058	373058	PF3D7_1409400	conserved Plasmodium membrane protein, unknown function	2
trimmed_peak_162	Pf3D7_14_v3	414249	424249	PF3D7_1410400	rhoptry-associated protein 1 (RAP1)	2
trimmed_peak_163	Pf3D7_14_v3	476943	486943	PF3D7_1412000	p1/s1 nuclease, putative	2
trimmed_peak_164	Pf3D7_14_v3	524171	534171	PF3D7_1413000	conserved Plasmodium protein, unknown function	2
trimmed_peak_165	Pf3D7_14_v3	675508	685508	PF3D7_1416600	conserved Plasmodium protein, unknown function	2
trimmed_peak_166	Pf3D7_14_v3	777271	787271	PF3D7_1418500	5S ribosomal RNA	2
trimmed_peak_168	Pf3D7_14_v3	1182258	1192258	PF3D7_1430200	plasmepsin IX	2
trimmed_peak_169	Pf3D7_14_v3	1232773	1242773	PF3D7_1431400	conserved Plasmodium protein, unknown function	2
trimmed_peak_170	Pf3D7_14_v3	1413700	1423700	PF3D7_1435200	conserved Plasmodium protein, unknown function	2
trimmed_peak_172	Pf3D7_14_v3	1631807	1641807	PF3D7_1440200	stromal-processing peptidase, putative (SPP)	2
trimmed_peak_173	Pf3D7_14_v3	2008561	2018561	PF3D7_1449200	conserved Plasmodium protein, unknown function	2
trimmed_peak_175	Pf3D7_14_v3	2716304	2726304	PF3D7_1466500	conserved Plasmodium protein, unknown function	2
trimmed_peak_177	Pf3D7_14_v3	2801758	2811758	PF3D7_1468400	zinc finger protein, putative (D13)	2

## Sheet: GO_bp_cluster1
ID	Name	Bgd count	Result count	Result gene list	Pct of bgd	Fold enrichment	Odds ratio	P-value	Benjamini	Bonferroni
GO:0006996	organelle organization	120	9	PF3D7_0317200,PF3D7_0320900,PF3D7_0503400,PF3D7_0607600,PF3D7_0610400,PF3D7_0617800,PF3D7_0714000,PF3D7_1105000,PF3D7_1105100,	7.5	7.47	9.05	3.52961e-06	0.000197658	0.000197658
GO:0051276	chromosome organization	45	6	PF3D7_0320900,PF3D7_0610400,PF3D7_0617800,PF3D7_0714000,PF3D7_1105000,PF3D7_1105100,	13.3	13.28	15.13	8.85804e-06	0.000248025	0.00049605
GO:0006333	chromatin assembly or disassembly	12	4	PF3D7_0320900,PF3D7_0610400,PF3D7_0714000,PF3D7_1105000,	33.3	33.21	36.28	1.42431e-05	0.000265871	0.000797614
GO:0016043	cellular component organization	199	9	PF3D7_0317200,PF3D7_0320900,PF3D7_0503400,PF3D7_0607600,PF3D7_0610400,PF3D7_0617800,PF3D7_0714000,PF3D7_1105000,PF3D7_1105100,	4.5	4.51	5.36	0.00016217	0.00227038	0.00908151
GO:0006325	chromatin organization	30	4	PF3D7_0320900,PF3D7_0610400,PF3D7_0714000,PF3D7_1105000,	13.3	13.28	14.45	0.000318407	0.00356616	0.0178308
GO:0071840	cellular component organization or biogenesis	274	9	PF3D7_0317200,PF3D7_0320900,PF3D7_0503400,PF3D7_0607600,PF3D7_0610400,PF3D7_0617800,PF3D7_0714000,PF3D7_1105000,PF3D7_1105100,	3.3	3.27	3.83	0.00155629	0.0145254	0.0871521
GO:0043933	macromolecular complex subunit organization	109	5	PF3D7_0320900,PF3D7_0607600,PF3D7_0610400,PF3D7_0714000,PF3D7_1105000,	4.6	4.57	5.01	0.00508338	0.040667	0.284669
GO:0050776	regulation of immune response	11	2	PF3D7_0207600,PF3D7_0817900,	18.2	18.11	18.89	0.0070291	0.0437366	0.39363
GO:0002682	regulation of immune system process	11	2	PF3D7_0207600,PF3D7_0817900,	18.2	18.11	18.89	0.0070291	0.0437366	0.39363
GO:1903047	mitotic cell cycle process	15	2	PF3D7_0317200,PF3D7_0607600,	13.3	13.28	13.84	0.0119505	0.0446836	0.669227
GO:0000278	mitotic cell cycle	15	2	PF3D7_0317200,PF3D7_0607600,	13.3	13.28	13.84	0.0119505	0.0446836	0.669227
GO:1902589	single-organism organelle organization	48	3	PF3D7_0317200,PF3D7_0503400,PF3D7_0607600,	6.3	6.23	6.59	0.0137108	0.0446836	0.767808
GO:0002700	regulation of production of molecular mediator of immune response	1	1	PF3D7_0817900,	100	99.63	101.82	0.0197781	0.0446836	1
GO:0002699	positive regulation of immune effector process	1	1	PF3D7_0817900,	100	99.63	101.82	0.0197781	0.0446836	1
GO:0007051	spindle organization	1	1	PF3D7_0607600,	100	99.63	101.82	0.0197781	0.0446836	1
GO:0002697	regulation of immune effector process	1	1	PF3D7_0817900,	100	99.63	101.82	0.0197781	0.0446836	1
GO:0051014	actin filament severing	1	1	PF3D7_0503400,	100	99.63	101.82	0.0197781	0.0446836	1
GO:0009306	protein secretion	1	1	PF3D7_0613700,	100	99.63	101.82	0.0197781	0.0446836	1
GO:0002720	positive regulation of cytokine production involved in immune response	1	1	PF3D7_0817900,	100	99.63	101.82	0.0197781	0.0446836	1
GO:0007052	mitotic spindle organization	1	1	PF3D7_0607600,	100	99.63	101.82	0.0197781	0.0446836	1
GO:0002702	positive regulation of production of molecular mediator of immune response	1	1	PF3D7_0817900,	100	99.63	101.82	0.0197781	0.0446836	1
GO:0002718	regulation of cytokine production involved in immune response	1	1	PF3D7_0817900,	100	99.63	101.82	0.0197781	0.0446836	1
GO:0006355	regulation of transcription, DNA-templated	108	4	PF3D7_0516800,PF3D7_0817900,PF3D7_1007700,PF3D7_1239200,	3.7	3.69	3.95	0.0242902	0.0446836	1
GO:2001141	regulation of RNA biosynthetic process	108	4	PF3D7_0516800,PF3D7_0817900,PF3D7_1007700,PF3D7_1239200,	3.7	3.69	3.95	0.0242902	0.0446836	1
GO:0009408	response to heat	23	2	PF3D7_0818900,PF3D7_1222300,	8.7	8.66	9.01	0.0250691	0.0446836	1
GO:0051252	regulation of RNA metabolic process	110	4	PF3D7_0516800,PF3D7_0817900,PF3D7_1007700,PF3D7_1239200,	3.6	3.62	3.87	0.0257262	0.0446836	1
GO:0006468	protein phosphorylation	110	4	PF3D7_0317200,PF3D7_0704500,PF3D7_0805700,PF3D7_1121300,	3.6	3.62	3.87	0.0257262	0.0446836	1
GO:0009266	response to temperature stimulus	24	2	PF3D7_0818900,PF3D7_1222300,	8.3	8.3	8.63	0.0269886	0.0446836	1
GO:0022402	cell cycle process	25	2	PF3D7_0317200,PF3D7_0607600,	8	7.97	8.29	0.0289658	0.0446836	1
GO:0009628	response to abiotic stimulus	25	2	PF3D7_0818900,PF3D7_1222300,	8	7.97	8.29	0.0289658	0.0446836	1
GO:0002684	positive regulation of immune system process	2	1	PF3D7_0817900,	50	49.82	50.9	0.0295231	0.0446836	1
GO:0060327	cytoplasmic actin-based contraction involved in cell motility	2	1	PF3D7_0503400,	50	49.82	50.9	0.0295231	0.0446836	1
GO:0018904	ether metabolic process	2	1	PF3D7_1457200,	50	49.82	50.9	0.0295231	0.0446836	1
GO:0070252	actin-mediated cell contraction	2	1	PF3D7_0503400,	50	49.82	50.9	0.0295231	0.0446836	1
GO:0006662	glycerol ether metabolic process	2	1	PF3D7_1457200,	50	49.82	50.9	0.0295231	0.0446836	1
GO:0001819	positive regulation of cytokine production	2	1	PF3D7_0817900,	50	49.82	50.9	0.0295231	0.0446836	1
GO:0051240	positive regulation of multicellular organismal process	2	1	PF3D7_0817900,	50	49.82	50.9	0.0295231	0.0446836	1
GO:0007010	cytoskeleton organization	26	2	PF3D7_0503400,PF3D7_0607600,	7.7	7.66	7.97	0.0309994	0.0456833	1
GO:0016310	phosphorylation	122	4	PF3D7_0317200,PF3D7_0704500,PF3D7_0805700,PF3D7_1121300,	3.3	3.27	3.48	0.035416	0.0487297	1
GO:0008150	biological_process	2640	33	PF3D7_0207600,PF3D7_0317200,PF3D7_0320900,PF3D7_0503400,PF3D7_0510200,PF3D7_0516800,PF3D7_0607600,PF3D7_0610400,PF3D7_0613700,PF3D7_0617700,PF3D7_0617800,PF3D7_0704500,PF3D7_0714000,PF3D7_0801800,PF3D7_0805700,PF3D7_0817900,PF3D7_0818900,PF3D7_0903300,PF3D7_0935800,PF3D7_1007700,PF3D7_1019400,PF3D7_1105000,PF3D7_1105100,PF3D7_1108600,PF3D7_1121300,PF3D7_1221000,PF3D7_1222300,PF3D7_1226100,PF3D7_1…	1.3	1.25	1.87	0.0354564	0.0487297	1
GO:0001817	regulation of cytokine production	3	1	PF3D7_0817900,	33.3	33.21	33.93	0.0391733	0.0487297	1
GO:0006359	regulation of transcription from RNA polymerase III promoter	3	1	PF3D7_0817900,	33.3	33.21	33.93	0.0391733	0.0487297	1
GO:0051239	regulation of multicellular organismal process	3	1	PF3D7_0817900,	33.3	33.21	33.93	0.0391733	0.0487297	1
GO:0006656	phosphatidylcholine biosynthetic process	3	1	PF3D7_1343000,	33.3	33.21	33.93	0.0391733	0.0487297	1
GO:0046470	phosphatidylcholine metabolic process	3	1	PF3D7_1343000,	33.3	33.21	33.93	0.0391733	0.0487297	1
GO:0048583	regulation of response to stimulus	33	2	PF3D7_0207600,PF3D7_0817900,	6.1	6.04	6.27	0.0467105	0.0487297	1
GO:0010556	regulation of macromolecule biosynthetic process	134	4	PF3D7_0516800,PF3D7_0817900,PF3D7_1007700,PF3D7_1239200,	3	2.97	3.16	0.0469791	0.0487297	1
GO:2000112	regulation of cellular macromolecule biosynthetic process	134	4	PF3D7_0516800,PF3D7_0817900,PF3D7_1007700,PF3D7_1239200,	3	2.97	3.16	0.0469791	0.0487297	1
GO:0019219	regulation of nucleobase-containing compound metabolic process	134	4	PF3D7_0516800,PF3D7_0817900,PF3D7_1007700,PF3D7_1239200,	3	2.97	3.16	0.0469791	0.0487297	1
GO:0051171	regulation of nitrogen compound metabolic process	134	4	PF3D7_0516800,PF3D7_0817900,PF3D7_1007700,PF3D7_1239200,	3	2.97	3.16	0.0469791	0.0487297	1
GO:0009889	regulation of biosynthetic process	135	4	PF3D7_0516800,PF3D7_0817900,PF3D7_1007700,PF3D7_1239200,	3	2.95	3.14	0.0480279	0.0487297	1
GO:0031326	regulation of cellular biosynthetic process	135	4	PF3D7_0516800,PF3D7_0817900,PF3D7_1007700,PF3D7_1239200,	3	2.95	3.14	0.0480279	0.0487297	1
GO:0048278	vesicle docking	4	1	PF3D7_0613700,	25	24.91	25.44	0.0487297	0.0487297	1
GO:0042439	ethanolamine-containing compound metabolic process	4	1	PF3D7_1343000,	25	24.91	25.44	0.0487297	0.0487297	1
GO:0022406	membrane docking	4	1	PF3D7_0613700,	25	24.91	25.44	0.0487297	0.0487297	1
GO:0006904	vesicle docking involved in exocytosis	4	1	PF3D7_0613700,	25	24.91	25.44	0.0487297	0.0487297	1

## Sheet: GO_mf_cluster1
ID	Name	Bgd count	Result count	Result gene list	Pct of bgd	Fold enrichment	Odds ratio	P-value	Benjamini	Bonferroni
GO:0046982	protein heterodimerization activity	15	6	PF3D7_0320900,PF3D7_0610400,PF3D7_0617800,PF3D7_0714000,PF3D7_1105000,PF3D7_1105100,	40	39.85	45.68	3.33747e-08	8.34367e-07	8.34367e-07
GO:0046983	protein dimerization activity	40	6	PF3D7_0320900,PF3D7_0610400,PF3D7_0617800,PF3D7_0714000,PF3D7_1105000,PF3D7_1105100,	15	14.94	17.04	4.78202e-06	5.97753e-05	0.000119551
GO:0003677	DNA binding	247	10	PF3D7_0320900,PF3D7_0516800,PF3D7_0610400,PF3D7_0617800,PF3D7_0714000,PF3D7_0817900,PF3D7_1007700,PF3D7_1105000,PF3D7_1105100,PF3D7_1239200,	4	4.03	4.88	0.00016091	0.00134092	0.00402276
GO:0005515	protein binding	805	16	PF3D7_0207600,PF3D7_0320900,PF3D7_0503400,PF3D7_0510200,PF3D7_0532100,PF3D7_0610400,PF3D7_0617800,PF3D7_0714000,PF3D7_0818900,PF3D7_0918000,PF3D7_0935800,PF3D7_1105000,PF3D7_1105100,PF3D7_1221000,PF3D7_1222300,PF3D7_1343000,	2	1.98	2.5	0.00408657	0.021699	0.102164
GO:0008757	S-adenosylmethionine-dependent methyltransferase activity	32	3	PF3D7_1221000,PF3D7_1343000,PF3D7_1343200,	9.4	9.34	9.92	0.00481273	0.021699	0.120318
GO:0001071	nucleic acid binding transcription factor activity	35	3	PF3D7_0516800,PF3D7_1007700,PF3D7_1239200,	8.6	8.54	9.07	0.00607572	0.021699	0.151893
GO:0003700	sequence-specific DNA binding transcription factor activity	35	3	PF3D7_0516800,PF3D7_1007700,PF3D7_1239200,	8.6	8.54	9.07	0.00607572	0.021699	0.151893
GO:0008170	N-methyltransferase activity	14	2	PF3D7_1221000,PF3D7_1343000,	14.3	14.23	14.83	0.0106112	0.03316	0.26528
GO:0004476	mannose-6-phosphate isomerase activity	1	1	PF3D7_0801800,	100	99.63	101.82	0.0197781	0.0397346	0.494452
GO:0043495	protein anchor	1	1	PF3D7_0918000,	100	99.63	101.82	0.0197781	0.0397346	0.494452
GO:0000234	phosphoethanolamine N-methyltransferase activity	1	1	PF3D7_1343000,	100	99.63	101.82	0.0197781	0.0397346	0.494452
GO:0009020	tRNA (guanosine-2'-O-)-methyltransferase activity	1	1	PF3D7_1343200,	100	99.63	101.82	0.0197781	0.0397346	0.494452
GO:0005488	binding	2249	30	PF3D7_0207600,PF3D7_0317200,PF3D7_0320900,PF3D7_0503400,PF3D7_0510200,PF3D7_0516800,PF3D7_0532100,PF3D7_0610400,PF3D7_0617800,PF3D7_0704500,PF3D7_0714000,PF3D7_0801800,PF3D7_0805700,PF3D7_0817900,PF3D7_0818900,PF3D7_0903300,PF3D7_0918000,PF3D7_0935500,PF3D7_0935800,PF3D7_1007700,PF3D7_1105000,PF3D7_1105100,PF3D7_1108600,PF3D7_1121300,PF3D7_1221000,PF3D7_1222300,PF3D7_1239200,PF3D7_1343000,PF3D7_1…	1.3	1.33	1.95	0.020662	0.0397346	0.51655
GO:0042800	histone methyltransferase activity (H3-K4 specific)	2	1	PF3D7_1221000,	50	49.82	50.9	0.0295231	0.0450269	0.738077
GO:0008301	DNA binding, bending	2	1	PF3D7_0817900,	50	49.82	50.9	0.0295231	0.0450269	0.738077
GO:0004672	protein kinase activity	115	4	PF3D7_0317200,PF3D7_0704500,PF3D7_0805700,PF3D7_1121300,	3.5	3.47	3.7	0.0295385	0.0450269	0.738462
GO:0003676	nucleic acid binding	670	12	PF3D7_0320900,PF3D7_0516800,PF3D7_0610400,PF3D7_0617800,PF3D7_0714000,PF3D7_0817900,PF3D7_0903300,PF3D7_1007700,PF3D7_1105000,PF3D7_1105100,PF3D7_1239200,PF3D7_1343200,	1.8	1.78	2.06	0.0306183	0.0450269	0.765458
GO:0003785	actin monomer binding	3	1	PF3D7_0503400,	33.3	33.21	33.93	0.0391733	0.0487297	0.979333
GO:0008168	methyltransferase activity	76	3	PF3D7_1221000,PF3D7_1343000,PF3D7_1343200,	3.9	3.93	4.14	0.0429732	0.0487297	1
GO:0016741	transferase activity, transferring one-carbon groups	80	3	PF3D7_1221000,PF3D7_1343000,PF3D7_1343200,	3.8	3.74	3.93	0.0485879	0.0487297	1
GO:0016278	lysine N-methyltransferase activity	4	1	PF3D7_1221000,	25	24.91	25.44	0.0487297	0.0487297	1
GO:0016423	tRNA (guanine) methyltransferase activity	4	1	PF3D7_1343200,	25	24.91	25.44	0.0487297	0.0487297	1
GO:0016279	protein-lysine N-methyltransferase activity	4	1	PF3D7_1221000,	25	24.91	25.44	0.0487297	0.0487297	1
GO:0042054	histone methyltransferase activity	4	1	PF3D7_1221000,	25	24.91	25.44	0.0487297	0.0487297	1
GO:0018024	histone-lysine N-methyltransferase activity	4	1	PF3D7_1221000,	25	24.91	25.44	0.0487297	0.0487297	1

## Sheet: GO_cc_cluster1
ID	Name	Bgd count	Result count	Result gene list	Pct of bgd	Fold enrichment	Odds ratio	P-value	Benjamini	Bonferroni
GO:0000786	nucleosome	8	6	PF3D7_0320900,PF3D7_0610400,PF3D7_0617800,PF3D7_0714000,PF3D7_1105000,PF3D7_1105100,	75	74.72	85.78	1.9458e-09	2.33496e-08	4.66993e-08
GO:1990104	DNA bending complex	8	6	PF3D7_0320900,PF3D7_0610400,PF3D7_0617800,PF3D7_0714000,PF3D7_1105000,PF3D7_1105100,	75	74.72	85.78	1.9458e-09	2.33496e-08	4.66993e-08
GO:0044815	DNA packaging complex	9	6	PF3D7_0320900,PF3D7_0610400,PF3D7_0617800,PF3D7_0714000,PF3D7_1105000,PF3D7_1105100,	66.7	66.42	76.23	3.21895e-09	2.57516e-08	7.72547e-08
GO:0000785	chromatin	11	6	PF3D7_0320900,PF3D7_0610400,PF3D7_0617800,PF3D7_0714000,PF3D7_1105000,PF3D7_1105100,	54.5	54.34	62.35	7.84192e-09	4.70515e-08	1.88206e-07
GO:0032993	protein-DNA complex	20	6	PF3D7_0320900,PF3D7_0610400,PF3D7_0617800,PF3D7_0714000,PF3D7_1105000,PF3D7_1105100,	30	29.89	34.22	1.36425e-07	6.54841e-07	3.2742e-06
GO:0005694	chromosome	47	7	PF3D7_0320900,PF3D7_0610400,PF3D7_0617800,PF3D7_0714000,PF3D7_0817900,PF3D7_1105000,PF3D7_1105100,	14.9	14.84	17.32	7.43454e-07	2.97382e-06	1.78429e-05
GO:0044427	chromosomal part	36	6	PF3D7_0320900,PF3D7_0610400,PF3D7_0617800,PF3D7_0714000,PF3D7_1105000,PF3D7_1105100,	16.7	16.61	18.95	2.75915e-06	9.45994e-06	6.62196e-05
GO:0043232	intracellular non-membrane-bounded organelle	419	11	PF3D7_0320900,PF3D7_0503400,PF3D7_0607600,PF3D7_0610400,PF3D7_0617800,PF3D7_0714000,PF3D7_0817900,PF3D7_1019400,PF3D7_1105000,PF3D7_1105100,PF3D7_1468200,	2.6	2.62	3.12	0.00259894	0.00719085	0.0623746
GO:0043228	non-membrane-bounded organelle	421	11	PF3D7_0320900,PF3D7_0503400,PF3D7_0607600,PF3D7_0610400,PF3D7_0617800,PF3D7_0714000,PF3D7_0817900,PF3D7_1019400,PF3D7_1105000,PF3D7_1105100,PF3D7_1468200,	2.6	2.6	3.11	0.00269657	0.00719085	0.0647176
GO:0044422	organelle part	661	13	PF3D7_0320900,PF3D7_0532100,PF3D7_0607600,PF3D7_0610400,PF3D7_0617800,PF3D7_0714000,PF3D7_0935400,PF3D7_1019400,PF3D7_1033200,PF3D7_1105000,PF3D7_1105100,PF3D7_1221000,PF3D7_1468200,	2	1.96	2.34	0.0116865	0.0280477	0.280477
GO:0034399	nuclear periphery	17	2	PF3D7_0935400,PF3D7_1221000,	11.8	11.72	12.21	0.014838	0.0323737	0.356111
GO:0005634	nucleus	627	12	PF3D7_0317200,PF3D7_0320900,PF3D7_0610400,PF3D7_0617800,PF3D7_0714000,PF3D7_0818900,PF3D7_0935400,PF3D7_1105000,PF3D7_1105100,PF3D7_1221000,PF3D7_1239200,PF3D7_1339300,	1.9	1.91	2.23	0.0192027	0.0333963	0.460864
GO:0005814	centriole	1	1	PF3D7_0607600,	100	99.63	101.82	0.0197781	0.0333963	0.474674
GO:0005829	cytosol	155	5	PF3D7_0503400,PF3D7_0805700,PF3D7_0817900,PF3D7_1019400,PF3D7_1457200,	3.2	3.21	3.48	0.0202517	0.0333963	0.48604
GO:0043226	organelle	1952	27	PF3D7_0207600,PF3D7_0317200,PF3D7_0320900,PF3D7_0503400,PF3D7_0532100,PF3D7_0607600,PF3D7_0610400,PF3D7_0617700,PF3D7_0617800,PF3D7_0714000,PF3D7_0817900,PF3D7_0818900,PF3D7_0917900,PF3D7_0918000,PF3D7_0935400,PF3D7_1019400,PF3D7_1024000,PF3D7_1033200,PF3D7_1105000,PF3D7_1105100,PF3D7_1108600,PF3D7_1221000,PF3D7_1222300,PF3D7_1239200,PF3D7_1339300,PF3D7_1343000,PF3D7_1468200,	1.4	1.38	1.92	0.0208727	0.0333963	0.500945
GO:0044164	host cell cytosol	23	2	PF3D7_1001600,PF3D7_1121300,	8.7	8.66	9.01	0.0250691	0.0376036	0.601658
GO:0000791	euchromatin	2	1	PF3D7_0714000,	50	49.82	50.9	0.0295231	0.0412443	0.708554
GO:0005783	endoplasmic reticulum	119	4	PF3D7_0917900,PF3D7_0918000,PF3D7_1108600,PF3D7_1222300,	3.4	3.35	3.57	0.0328193	0.0412443	0.787663
GO:0065010	extracellular membrane-bounded organelle	184	5	PF3D7_0207600,PF3D7_0532100,PF3D7_0610400,PF3D7_0617700,PF3D7_1033200,	2.7	2.71	2.92	0.0380303	0.0412443	0.912728
GO:0020003	symbiont-containing vacuole	184	5	PF3D7_0207600,PF3D7_0532100,PF3D7_0610400,PF3D7_0617700,PF3D7_1033200,	2.7	2.71	2.92	0.0380303	0.0412443	0.912728
GO:0012505	endomembrane system	184	5	PF3D7_0917900,PF3D7_0918000,PF3D7_1108600,PF3D7_1222300,PF3D7_1343000,	2.7	2.71	2.92	0.0380303	0.0412443	0.912728
GO:0044450	microtubule organizing center part	3	1	PF3D7_0607600,	33.3	33.21	33.93	0.0391733	0.0412443	0.94016
GO:0043230	extracellular organelle	186	5	PF3D7_0207600,PF3D7_0532100,PF3D7_0610400,PF3D7_0617700,PF3D7_1033200,	2.7	2.68	2.88	0.0395258	0.0412443	0.948619
GO:0044446	intracellular organelle part	621	11	PF3D7_0320900,PF3D7_0607600,PF3D7_0610400,PF3D7_0617800,PF3D7_0714000,PF3D7_0935400,PF3D7_1019400,PF3D7_1105000,PF3D7_1105100,PF3D7_1221000,PF3D7_1468200,	1.8	1.76	2.01	0.041471	0.041471	0.995305

## Sheet: GO_bp_cluster2
ID	Name	Bgd count	Result count	Result gene list	Pct of bgd	Fold enrichment	Odds ratio	P-value	Benjamini	Bonferroni
GO:0051806	entry into cell of other organism involved in symbiotic interaction	52	10	PF3D7_0423400,PF3D7_0501600,PF3D7_0722200,PF3D7_0905400,PF3D7_0929400,PF3D7_0930300,PF3D7_1027300,PF3D7_1035700,PF3D7_1252100,PF3D7_1335100,	19.2	10.25	11.47	1.30117e-07	3.00581e-06	6.50587e-06
GO:0030260	entry into host cell	52	10	PF3D7_0423400,PF3D7_0501600,PF3D7_0722200,PF3D7_0905400,PF3D7_0929400,PF3D7_0930300,PF3D7_1027300,PF3D7_1035700,PF3D7_1252100,PF3D7_1335100,	19.2	10.25	11.47	1.30117e-07	3.00581e-06	6.50587e-06
GO:0051828	entry into other organism involved in symbiotic interaction	56	10	PF3D7_0423400,PF3D7_0501600,PF3D7_0722200,PF3D7_0905400,PF3D7_0929400,PF3D7_0930300,PF3D7_1027300,PF3D7_1035700,PF3D7_1252100,PF3D7_1335100,	17.9	9.52	10.64	2.40465e-07	3.00581e-06	1.20232e-05
GO:0044409	entry into host	56	10	PF3D7_0423400,PF3D7_0501600,PF3D7_0722200,PF3D7_0905400,PF3D7_0929400,PF3D7_0930300,PF3D7_1027300,PF3D7_1035700,PF3D7_1252100,PF3D7_1335100,	17.9	9.52	10.64	2.40465e-07	3.00581e-06	1.20232e-05
GO:0052192	movement in environment of other organism involved in symbiotic interaction	64	10	PF3D7_0423400,PF3D7_0501600,PF3D7_0722200,PF3D7_0905400,PF3D7_0929400,PF3D7_0930300,PF3D7_1027300,PF3D7_1035700,PF3D7_1252100,PF3D7_1335100,	15.6	8.33	9.29	7.26241e-07	6.05201e-06	3.63121e-05
GO:0052126	movement in host environment	64	10	PF3D7_0423400,PF3D7_0501600,PF3D7_0722200,PF3D7_0905400,PF3D7_0929400,PF3D7_0930300,PF3D7_1027300,PF3D7_1035700,PF3D7_1252100,PF3D7_1335100,	15.6	8.33	9.29	7.26241e-07	6.05201e-06	3.63121e-05
GO:0040011	locomotion	72	10	PF3D7_0423400,PF3D7_0501600,PF3D7_0722200,PF3D7_0905400,PF3D7_0929400,PF3D7_0930300,PF3D7_1027300,PF3D7_1035700,PF3D7_1252100,PF3D7_1335100,	13.9	7.4	8.24	1.91805e-06	1.37003e-05	9.59024e-05
GO:2001141	regulation of RNA biosynthetic process	108	7	PF3D7_0407700,PF3D7_0409800,PF3D7_0604100,PF3D7_1007700,PF3D7_1107800,PF3D7_1222600,PF3D7_1328800,	6.5	3.45	3.67	0.00494308	0.0221065	0.247154
GO:0006355	regulation of transcription, DNA-templated	108	7	PF3D7_0407700,PF3D7_0409800,PF3D7_0604100,PF3D7_1007700,PF3D7_1107800,PF3D7_1222600,PF3D7_1328800,	6.5	3.45	3.67	0.00494308	0.0221065	0.247154
GO:0051252	regulation of RNA metabolic process	110	7	PF3D7_0407700,PF3D7_0409800,PF3D7_0604100,PF3D7_1007700,PF3D7_1107800,PF3D7_1222600,PF3D7_1328800,	6.4	3.39	3.6	0.00543232	0.0221065	0.271616
GO:1902679	negative regulation of RNA biosynthetic process	5	2	PF3D7_0407700,PF3D7_1328800,	40	21.32	21.8	0.00663194	0.0221065	0.331597
GO:0051253	negative regulation of RNA metabolic process	5	2	PF3D7_0407700,PF3D7_1328800,	40	21.32	21.8	0.00663194	0.0221065	0.331597
GO:0045892	negative regulation of transcription, DNA-templated	5	2	PF3D7_0407700,PF3D7_1328800,	40	21.32	21.8	0.00663194	0.0221065	0.331597
GO:0051172	negative regulation of nitrogen compound metabolic process	5	2	PF3D7_0407700,PF3D7_1328800,	40	21.32	21.8	0.00663194	0.0221065	0.331597
GO:0045934	negative regulation of nucleobase-containing compound metabolic process	5	2	PF3D7_0407700,PF3D7_1328800,	40	21.32	21.8	0.00663194	0.0221065	0.331597
GO:0010558	negative regulation of macromolecule biosynthetic process	6	2	PF3D7_0407700,PF3D7_1328800,	33.3	17.76	18.16	0.00873721	0.0250987	0.43686
GO:2000113	negative regulation of cellular macromolecule biosynthetic process	6	2	PF3D7_0407700,PF3D7_1328800,	33.3	17.76	18.16	0.00873721	0.0250987	0.43686
GO:0060255	regulation of macromolecule metabolic process	153	8	PF3D7_0407700,PF3D7_0409800,PF3D7_0604100,PF3D7_1007700,PF3D7_1107800,PF3D7_1222600,PF3D7_1223100,PF3D7_1328800,	5.2	2.79	2.97	0.00907597	0.0250987	0.453798
GO:0031327	negative regulation of cellular biosynthetic process	7	2	PF3D7_0407700,PF3D7_1328800,	28.6	15.23	15.56	0.0110999	0.0250987	0.554993
GO:0009890	negative regulation of biosynthetic process	7	2	PF3D7_0407700,PF3D7_1328800,	28.6	15.23	15.56	0.0110999	0.0250987	0.554993
GO:0031323	regulation of cellular metabolic process	164	8	PF3D7_0407700,PF3D7_0409800,PF3D7_0604100,PF3D7_1007700,PF3D7_1107800,PF3D7_1222600,PF3D7_1223100,PF3D7_1328800,	4.9	2.6	2.76	0.0132278	0.0250987	0.661391
GO:0010629	negative regulation of gene expression	8	2	PF3D7_0407700,PF3D7_1328800,	25	13.32	13.62	0.0137099	0.0250987	0.685497
GO:0031324	negative regulation of cellular metabolic process	8	2	PF3D7_0407700,PF3D7_1328800,	25	13.32	13.62	0.0137099	0.0250987	0.685497
GO:0080090	regulation of primary metabolic process	166	8	PF3D7_0407700,PF3D7_0409800,PF3D7_0604100,PF3D7_1007700,PF3D7_1107800,PF3D7_1222600,PF3D7_1223100,PF3D7_1328800,	4.8	2.57	2.73	0.0141121	0.0250987	0.705606
GO:0010556	regulation of macromolecule biosynthetic process	134	7	PF3D7_0407700,PF3D7_0409800,PF3D7_0604100,PF3D7_1007700,PF3D7_1107800,PF3D7_1222600,PF3D7_1328800,	5.2	2.78	2.94	0.0145291	0.0250987	0.726455
GO:0019219	regulation of nucleobase-containing compound metabolic process	134	7	PF3D7_0407700,PF3D7_0409800,PF3D7_0604100,PF3D7_1007700,PF3D7_1107800,PF3D7_1222600,PF3D7_1328800,	5.2	2.78	2.94	0.0145291	0.0250987	0.726455
GO:0051171	regulation of nitrogen compound metabolic process	134	7	PF3D7_0407700,PF3D7_0409800,PF3D7_0604100,PF3D7_1007700,PF3D7_1107800,PF3D7_1222600,PF3D7_1328800,	5.2	2.78	2.94	0.0145291	0.0250987	0.726455
GO:2000112	regulation of cellular macromolecule biosynthetic process	134	7	PF3D7_0407700,PF3D7_0409800,PF3D7_0604100,PF3D7_1007700,PF3D7_1107800,PF3D7_1222600,PF3D7_1328800,	5.2	2.78	2.94	0.0145291	0.0250987	0.726455
GO:0009889	regulation of biosynthetic process	135	7	PF3D7_0407700,PF3D7_0409800,PF3D7_0604100,PF3D7_1007700,PF3D7_1107800,PF3D7_1222600,PF3D7_1328800,	5.2	2.76	2.92	0.0150592	0.0250987	0.752961
GO:0031326	regulation of cellular biosynthetic process	135	7	PF3D7_0407700,PF3D7_0409800,PF3D7_0604100,PF3D7_1007700,PF3D7_1107800,PF3D7_1222600,PF3D7_1328800,	5.2	2.76	2.92	0.0150592	0.0250987	0.752961
GO:0010468	regulation of gene expression	141	7	PF3D7_0407700,PF3D7_0409800,PF3D7_0604100,PF3D7_1007700,PF3D7_1107800,PF3D7_1222600,PF3D7_1328800,	5	2.65	2.79	0.0185346	0.0298945	0.926729
GO:0010605	negative regulation of macromolecule metabolic process	10	2	PF3D7_0407700,PF3D7_1328800,	20	10.66	10.89	0.0196338	0.0306779	0.981692
GO:0019222	regulation of metabolic process	178	8	PF3D7_0407700,PF3D7_0409800,PF3D7_0604100,PF3D7_1007700,PF3D7_1107800,PF3D7_1222600,PF3D7_1223100,PF3D7_1328800,	4.5	2.4	2.54	0.0203523	0.0308368	1
GO:0009892	negative regulation of metabolic process	11	2	PF3D7_0407700,PF3D7_1328800,	18.2	9.69	9.9	0.022929	0.0337192	1
GO:0048523	negative regulation of cellular process	12	2	PF3D7_0407700,PF3D7_1328800,	16.7	8.88	9.07	0.0264344	0.0377635	1
GO:0051701	interaction with host	273	10	PF3D7_0423400,PF3D7_0501600,PF3D7_0722200,PF3D7_0905400,PF3D7_0929400,PF3D7_0930300,PF3D7_1027300,PF3D7_1035700,PF3D7_1252100,PF3D7_1335100,	3.7	1.95	2.08	0.033869	0.0388333	1
GO:0007276	gamete generation	1	1	PF3D7_1038400,	100	53.29	53.91	0.0365033	0.0388333	1
GO:0006342	chromatin silencing	1	1	PF3D7_1328800,	100	53.29	53.91	0.0365033	0.0388333	1
GO:0016233	telomere capping	1	1	PF3D7_1328800,	100	53.29	53.91	0.0365033	0.0388333	1
GO:0019953	sexual reproduction	1	1	PF3D7_1038400,	100	53.29	53.91	0.0365033	0.0388333	1
GO:0044703	multi-organism reproductive process	1	1	PF3D7_1038400,	100	53.29	53.91	0.0365033	0.0388333	1
GO:0044702	single organism reproductive process	1	1	PF3D7_1038400,	100	53.29	53.91	0.0365033	0.0388333	1
GO:0045814	negative regulation of gene expression, epigenetic	1	1	PF3D7_1328800,	100	53.29	53.91	0.0365033	0.0388333	1
GO:0000462	maturation of SSU-rRNA from tricistronic rRNA transcript (SSU-rRNA, 5.8S rRNA, LSU-rRNA)	1	1	PF3D7_1307100,	100	53.29	53.91	0.0365033	0.0388333	1
GO:0018149	peptide cross-linking	1	1	PF3D7_1038400,	100	53.29	53.91	0.0365033	0.0388333	1
GO:0032504	multicellular organism reproduction	1	1	PF3D7_1038400,	100	53.29	53.91	0.0365033	0.0388333	1
GO:0048609	multicellular organismal reproductive process	1	1	PF3D7_1038400,	100	53.29	53.91	0.0365033	0.0388333	1
GO:0044403	symbiosis, encompassing mutualism through parasitism	322	11	PF3D7_0302500,PF3D7_0423400,PF3D7_0501600,PF3D7_0722200,PF3D7_0905400,PF3D7_0929400,PF3D7_0930300,PF3D7_1027300,PF3D7_1035700,PF3D7_1252100,PF3D7_1335100,	3.4	1.82	1.94	0.04056	0.040595	1
GO:0044419	interspecies interaction between organisms	322	11	PF3D7_0302500,PF3D7_0423400,PF3D7_0501600,PF3D7_0722200,PF3D7_0905400,PF3D7_0929400,PF3D7_0930300,PF3D7_1027300,PF3D7_1035700,PF3D7_1252100,PF3D7_1335100,	3.4	1.82	1.94	0.04056	0.040595	1
GO:0051704	multi-organism process	363	12	PF3D7_0302500,PF3D7_0423400,PF3D7_0501600,PF3D7_0722200,PF3D7_0905400,PF3D7_0929400,PF3D7_0930300,PF3D7_1027300,PF3D7_1035700,PF3D7_1038400,PF3D7_1252100,PF3D7_1335100,	3.3	1.76	1.89	0.040595	0.040595	1

## Sheet: GO_mf_cluster2
ID	Name	Bgd count	Result count	Result gene list	Pct of bgd	Fold enrichment	Odds ratio	P-value	Benjamini	Bonferroni
GO:0046812	host cell surface binding	45	6	PF3D7_0423400,PF3D7_0722200,PF3D7_0930300,PF3D7_1035700,PF3D7_1252100,PF3D7_1335100,	13.3	7.11	7.56	0.000303739	0.00577103	0.00577103
GO:0001071	nucleic acid binding transcription factor activity	35	4	PF3D7_0604100,PF3D7_1007700,PF3D7_1107800,PF3D7_1222600,	11.4	6.09	6.34	0.00540059	0.0245734	0.102611
GO:0003700	sequence-specific DNA binding transcription factor activity	35	4	PF3D7_0604100,PF3D7_1007700,PF3D7_1107800,PF3D7_1222600,	11.4	6.09	6.34	0.00540059	0.0245734	0.102611
GO:0005515	protein binding	805	25	PF3D7_0105300,PF3D7_0302500,PF3D7_0305200,PF3D7_0423400,PF3D7_0423500,PF3D7_0628100,PF3D7_0707300,PF3D7_0722200,PF3D7_0905400,PF3D7_0929400,PF3D7_0930300,PF3D7_0934800,PF3D7_1003600,PF3D7_1014900,PF3D7_1035700,PF3D7_1138000,PF3D7_1222700,PF3D7_1236100,PF3D7_1252100,PF3D7_1323700,PF3D7_1328800,PF3D7_1335100,PF3D7_1344300,PF3D7_1356800,PF3D7_1410400,	3.1	1.65	1.92	0.00640898	0.0245734	0.121771
GO:0043565	sequence-specific DNA binding	37	4	PF3D7_0604100,PF3D7_1007700,PF3D7_1107800,PF3D7_1222600,	10.8	5.76	5.99	0.00646667	0.0245734	0.122867
GO:0046789	host cell surface receptor binding	31	3	PF3D7_0423400,PF3D7_0722200,PF3D7_1335100,	9.7	5.16	5.31	0.0239364	0.0365033	0.454791
GO:0005102	receptor binding	33	3	PF3D7_0423400,PF3D7_0722200,PF3D7_1335100,	9.1	4.84	4.98	0.027822	0.0365033	0.528619
OBI:0001588	binding	35	3	PF3D7_1007700,PF3D7_1107800,PF3D7_1222600,	8.6	4.57	4.7	0.0320236	0.0365033	0.608449
GO:0015039	NADPH-adrenodoxin reductase activity	1	1	PF3D7_1139700,	100	53.29	53.91	0.0365033	0.0365033	0.693563
GO:0031543	peptidyl-proline dioxygenase activity	1	1	PF3D7_0829400,	100	53.29	53.91	0.0365033	0.0365033	0.693563
GO:0008603	cAMP-dependent protein kinase regulator activity	1	1	PF3D7_1223100,	100	53.29	53.91	0.0365033	0.0365033	0.693563
GO:0031545	peptidyl-proline 4-dioxygenase activity	1	1	PF3D7_0829400,	100	53.29	53.91	0.0365033	0.0365033	0.693563
GO:0017178	diphthine-ammonia ligase activity	1	1	PF3D7_1222500,	100	53.29	53.91	0.0365033	0.0365033	0.693563
GO:0019798	procollagen-proline dioxygenase activity	1	1	PF3D7_0829400,	100	53.29	53.91	0.0365033	0.0365033	0.693563
GO:0004656	procollagen-proline 4-dioxygenase activity	1	1	PF3D7_0829400,	100	53.29	53.91	0.0365033	0.0365033	0.693563
GO:0016706	oxidoreductase activity, acting on paired donors, with incorporation or reduction of molecular oxygen, 2-oxoglutarate as one donor, and incorporation of one atom each of oxygen into both donors	1	1	PF3D7_0829400,	100	53.29	53.91	0.0365033	0.0365033	0.693563
GO:0008179	adenylate cyclase binding	1	1	PF3D7_0105300,	100	53.29	53.91	0.0365033	0.0365033	0.693563
GO:0051213	dioxygenase activity	1	1	PF3D7_0829400,	100	53.29	53.91	0.0365033	0.0365033	0.693563
GO:0031418	L-ascorbic acid binding	1	1	PF3D7_0829400,	100	53.29	53.91	0.0365033	0.0365033	0.693563

## Sheet: GO_cc_cluster2
ID	Name	Bgd count	Result count	Result gene list	Pct of bgd	Fold enrichment	Odds ratio	P-value	Benjamini	Bonferroni
GO:0020008	rhoptry	40	12	PF3D7_0220800,PF3D7_0302500,PF3D7_0405900,PF3D7_0423400,PF3D7_0501500,PF3D7_0501600,PF3D7_0707300,PF3D7_0722200,PF3D7_0905400,PF3D7_0929400,PF3D7_1252100,PF3D7_1410400,	30	15.99	18.42	7.90019e-11	1.65904e-09	1.65904e-09
GO:0020007	apical complex	80	12	PF3D7_0220800,PF3D7_0302500,PF3D7_0405900,PF3D7_0423400,PF3D7_0501500,PF3D7_0501600,PF3D7_0707300,PF3D7_0722200,PF3D7_0905400,PF3D7_0929400,PF3D7_1252100,PF3D7_1410400,	15	7.99	9.13	7.6625e-08	8.04562e-07	1.60912e-06
GO:0045177	apical part of cell	92	12	PF3D7_0220800,PF3D7_0302500,PF3D7_0405900,PF3D7_0423400,PF3D7_0501500,PF3D7_0501600,PF3D7_0707300,PF3D7_0722200,PF3D7_0905400,PF3D7_0929400,PF3D7_1252100,PF3D7_1410400,	13	6.95	7.92	3.05267e-07	2.13687e-06	6.41061e-06
GO:0070258	inner membrane complex	34	7	PF3D7_0423500,PF3D7_0515700,PF3D7_1003600,PF3D7_1222700,PF3D7_1323700,PF3D7_1351700,PF3D7_1406800,	20.6	10.97	11.86	7.61228e-06	3.99645e-05	0.000159858
GO:0020039	pellicle	36	7	PF3D7_0423500,PF3D7_0515700,PF3D7_1003600,PF3D7_1222700,PF3D7_1323700,PF3D7_1351700,PF3D7_1406800,	19.4	10.36	11.19	1.05905e-05	4.44799e-05	0.0002224
GO:0031225	anchored component of membrane	25	5	PF3D7_0206800,PF3D7_0207000,PF3D7_0405900,PF3D7_0707300,PF3D7_0930300,	20	10.66	11.25	0.000187037	0.000654628	0.00392777
GO:0005884	actin filament	6	3	PF3D7_0423500,PF3D7_1246200,PF3D7_1323700,	50	26.65	27.57	0.000467897	0.00140369	0.00982584
GO:0046658	anchored component of plasma membrane	23	4	PF3D7_0206800,PF3D7_0207000,PF3D7_0405900,PF3D7_0930300,	17.4	9.27	9.67	0.0013628	0.0031733	0.0286188
GO:1902554	serine/threonine protein kinase complex	2	2	PF3D7_1223100,PF3D7_1356800,	100	53.29	54.54	0.00196443	0.0031733	0.0412529
GO:0042641	actomyosin	2	2	PF3D7_0423500,PF3D7_1323700,	100	53.29	54.54	0.00196443	0.0031733	0.0412529
GO:0042643	actomyosin, actin portion	2	2	PF3D7_0423500,PF3D7_1323700,	100	53.29	54.54	0.00196443	0.0031733	0.0412529
GO:1902911	protein kinase complex	2	2	PF3D7_1223100,PF3D7_1356800,	100	53.29	54.54	0.00196443	0.0031733	0.0412529
GO:0005952	cAMP-dependent protein kinase complex	2	2	PF3D7_1223100,PF3D7_1356800,	100	53.29	54.54	0.00196443	0.0031733	0.0412529
GO:1990225	rhoptry neck	12	3	PF3D7_0405900,PF3D7_0423400,PF3D7_0722200,	25	13.32	13.77	0.00233941	0.00350912	0.0491277
GO:0031226	intrinsic component of plasma membrane	40	4	PF3D7_0206800,PF3D7_0207000,PF3D7_0405900,PF3D7_0930300,	10	5.33	5.54	0.00831413	0.0116398	0.174597
GO:0015629	actin cytoskeleton	93	6	PF3D7_0305200,PF3D7_0423500,PF3D7_1014900,PF3D7_1138000,PF3D7_1246200,PF3D7_1323700,	6.5	3.44	3.62	0.00935688	0.0122809	0.196494
GO:0044459	plasma membrane part	47	4	PF3D7_0206800,PF3D7_0207000,PF3D7_0405900,PF3D7_0930300,	8.5	4.54	4.71	0.0138885	0.0171564	0.291659
BFO:0000040	material entity	10	2	PF3D7_0905400,PF3D7_0929400,	20	10.66	10.89	0.0196338	0.0229061	0.412311
GO:0005677	chromatin silencing complex	1	1	PF3D7_1328800,	100	53.29	53.91	0.0365033	0.0383285	0.76657
GO:0045121	membrane raft	1	1	PF3D7_0707300,	100	53.29	53.91	0.0365033	0.0383285	0.76657
GO:0005886	plasma membrane	136	6	PF3D7_0206800,PF3D7_0207000,PF3D7_0217500,PF3D7_0405900,PF3D7_0930300,PF3D7_1323700,	4.4	2.35	2.45	0.0458347	0.0458347	0.962529
