# Supplementary material for: Chromatin Accessibility-Based Characterization of the Gene Regulatory Network Underlying Plasmodium falciparum Blood-Stage Development
Source: Cell Host Microbe. 2018 Apr 11;23(4):557–569.e9. doi: 10.1016/j.chom.2018.03.007 (PMC5899830; doi:10.1016/j.chom.2018.03.007)
Supplement: Table S3. Result of the Motif Enrichment Analysis and Associated Position Weight Matrices, Related to Figures 5 and S3 [file mmc4.xlsx]

## Sheet: GMselection
Table S3. Result of the motif enrichment analysis and associated position weight matrices. Related to Figure 5 and Figure S3.
Tab 1 (GMselection): output from motif enrichment analysis ('gimme maelstrom' from GimmeMotifs package) filtered for motifs with P=< 0.01 in two out of three gimme maelstrom runs.
Tab 2 (GM_filt_clustering): output from motif clustering of motifs from 'Gmselection' list after filtering out low-information content motifs.
Tab 3-5 (GM_run[1|2|3]): gimme maelstrom output
Tab 6 (PWM_input): position weight matrices of all motifs used for motif enrichment analysis
Tab 7 (PWM_GMselection): position weight matrices of motifs listed in 'Gmselection'
Tab 1 (GMselection): output from motif enrichment analyses ('gimme maelstrom' from GimmeMotifs package) filtered for motifs with P=< 0.01 in two out of three gimme maelstrom runs.
Column with "low_information_content (Figure S5A)" indicates the motifs that were removed from the list before clustering (see Tab 2)
Complete output from each run is listed in Tab 3-5
Values are -log10(p-values) of ranking aggregation test
motif	low_information_content (Figure S5A)	run1_cluster1	run2_cluster1	run3_cluster1	run1_cluster2	run2_cluster2	run3_cluster2	run1_cluster3	run2_cluster3	run3_cluster3	run1_cluster4	run2_cluster4	run3_cluster4	run1_cluster5	run2_cluster5	run3_cluster5	run1_cluster6	run2_cluster6	run3_cluster6	run1_cluster7	run2_cluster7	run3_cluster7	run1_cluster8	run2_cluster8	run3_cluster8
de_novo_motif_146		0	0	0	0	0	0	0	0	0	4.03484	3.1539	3.43784	0	0	0	2.15085	2.41733	2.6393	0	0	0	0	0	0
de_novo_motif_122		2.37846	2.74287	2.64283	0	0	0	0	0	0	0	0	0	0	0	0	0	0	0	0	0	0	1.73761	2.43664	0.986943
de_novo_motif_091		0	0	0	0	0	0	0	0	0	0	0	0	0	0	0	0	0	0	4.04155	3.74644	3.67369	3.99217	3.24247	3.58618
de_novo_motif_037		0	0.391308	0	7.07723	6.93467	7.05545	6.17192	5.99586	6.81853	0	0	0	0	0	0	0	0	0	0	0	0	0	0	0
de_novo_motif_092		0	0	0	0.545883	0.336275	0.132557	0.775412	0.721047	0.553989	2.25782	2.28544	1.92017	0	0	0	0	0	0	0	0	0	0	0	0
de_novo_motif_031		0	0	0	0	0	0	0	0	0	0	0	0	0	0	0	0	0	0	3.43758	2.28721	2.19565	0.760531	0.617168	1.60571
de_novo_motif_114		0	0	0	0	0	0	0	0	0	0	0	0	2.07867	2.01257	1.43738	0	0	0	0	0	0	0	0	0
de_novo_motif_089		0	0	0	0	0	0	2.81036	2.51451	3.41271	4.94224	4.57392	5.11106	2.24003	1.46983	2.85932	0	0	0	0	0	0	0	0	0
de_novo_motif_033		7.85719	6.5753	6.39068	0	0	0	0	0	0	0	0	0	0	0	0	0	0	0	3.3851	1.98195	0.809742	6.10377	5.10226	5.26135
de_novo_motif_119		3.61011	2.97573	2.84777	0	0.0563388	0.342628	0	0	0	0	0	0	0	0	0	0.94314	1.7223	0.480152	3.17525	2.79941	2.73126	4.34878	4.32826	4.53419
de_novo_motif_050		0	0	0	0	0	0	0	0	0	0	0	0	0	0	0	3.28491	0.835919	2.72853	0	0	0	0	0	0
de_novo_motif_028		4.00854	4.1676	4.15551	0	0	0	0	0	0	0	0	0	0	0	0	0	0	0	0	0	0	0	0	0
de_novo_motif_080		0	0	0	0	0	0	0	0	0	3.98733	4.35744	3.76531	0	0	0	0	0	0	0	0	0	0	0	0
gimmeplant.AP2_M1813		2.37686	2.40909	2.32484	0	0	0	0	0	0	0	0	0	0	0	0	0	0	0	0	0	0	0	0	0
gimmeplant.B3_Average_3		0	0	0	7.4626	7.68646	7.54874	5.84747	6.48708	6.19936	0	0	0	0	0	0	0	0	0	0	0	0	0	0	0
gimmeplant.Homeodomain_M0760		0	0	0	0	0	0	0.543655	0.606127	0.180896	3.44321	3.49745	3.28083	0	0	0	0	0	0	0	0	0	0	0	0
gimmeplant.Myb_SANT_M1245		0	0	0	2.27535	1.77113	2.27675	0	0	0	0	0	0	0	0	0	0	0	0	0	0	0	0	0	0
de_novo_motif_101		0	0	0	0	0	0	0	0	0	0	0	0	0	0	0	0	0	0.16954	4.63743	4.44527	5.31031	0	0	0
invertebrate.bZIP_Average_1		0	0	0	0	0	0	0	0	0	0	0	0	0	0	0	2.18657	2.25634	1.99236	0	0	0	0	0	0
invertebrate.C2H2_ZF_Average_59		0	0	0	0	0	0	0	0	0	0.643435	1.297	0.827857	2.16021	2.32328	3.19657	0	0	0	0	0	0	0	0	0
invertebrate.C2H2_ZF_M0415		0	0	0	0	0	0	0	0	0	0	0	0	0.313174	0	0	5.20776	5.36569	4.16184	0	0	0	0	0	0
invertebrate.C2H2_ZF_M4912		3.54833	3.0254	3.00078	0	0.312916	0.0628546	0	0	0	0	0	0	0	0	0	0	0	0	0	0	0	3.29572	3.09577	3.25246
invertebrate.Nuclear_receptor_M1377		0.0904238	0.143087	0.359398	0	0	0	2.12243	1.66855	2.20637	0	0	0	0	0	0	0	0	0	0	0	0	1.77773	1.50937	2.14752
invertebrate.Pipsqueak_M4577		0	0	0	0	0	0	0	0	0	0.83661	2.19021	2.52673	0	0	0	0	0	0	0	0	0	0	0	0
invertebrate.T-box_M4606		2.56276	1.76225	1.19114	0	0	0	0	0	0	0	0	0	0	0	0	0.46139	0	0.182924	2.46424	1.20208	0.775615	3.99163	3.99698	4.14689
PF3D7_0420300_D1		1.93609	1.36374	1.80221	0	0	0	0	0	0	0	0	0	0	0	0	0	0	0	4.13844	4.16484	3.61583	3.75564	3.7553	3.57364
PF3D7_0420300_D2		0	0	0	0	0	0	0	0	0	0	0	0	0	0	0	0	0	0	3.10312	4.73379	3.26889	1.66557	2.10242	2.24716
PF3D7_0604100		4.8332	4.77567	4.36599	0	0	0	0	0	0	0	0	0	0	0	0	0	0	0	0	0	0	5.39427	5.10696	4.62051
PF3D7_0604100_D1		1.61237	2.34931	2.47063	0	0	0	0	0	0	0	0	0	0	0	0	0	0	0	0	0	0	2.68365	4.55096	4.39764
PF3D7_0613800_D2		0	0	0	0.738175	0.979778	0.331979	1.14553	0.11902	0	0.549602	0	0.303581	2.74607	3.15536	2.88187	0	0	0	0	0	0	0	0	0
PF3D7_0802100		4.08983	3.91207	4.50598	0	0	0	0	0	0	0	0	0	0	0	0	3.43083	2.04577	2.87907	3.89856	4.07796	3.75732	6.85272	6.75257	6.67123
PF3D7_1007700_D3		4.6677	5.43171	5.94151	0	0	0	0	0	0	0	0	0	0	0	0	0	0	0	2.32446	2.9715	1.27644	5.2705	5.49896	5.20908
PF3D7_1107800		0	0	0	0	0	0	1.26663	2.8395	2.55465	0	0	0	0	0	0	0	0	0	0	0	0	0	0	0
PF3D7_1139300_D1		0.683287	1.6627	1.67725	2.18565	1.90744	3.45951	0	0	0	0	0	0	0	0	0	0	0	0	0	0	0	0	0	0
PF3D7_1143100		0	0	0	2.53202	2.81344	2.35516	0	0	0	0	0	0	0.116138	0.181528	0.258093	0	0	0	0	0	0	0	0	0
PF3D7_1239200_D1		0	0	0	1.46893	1.60723	3.46424	3.09601	3.02395	2.54603	5.09387	4.74703	4.56003	5.82977	5.93632	5.86126	0	0	0	0	0	0	0	0	0
PF3D7_1239200_DLD		0	0	0	0	0.0815627	0.103151	3.73589	3.41742	2.23	3.35611	3.27286	3.66485	0.837123	1.15398	0.433564	0	0	0	0	0	0	0	0	0
PF3D7_1305200		5.68717	5.82272	5.09529	1.53311	1.95319	2.41195	0	0	0	0	0	0	0	0	0	0	0	0	2.12915	2.21417	2.18397	5.5087	5.25916	4.95269
PF3D7_1408200		0.312971	1.73043	1.37665	2.50984	3.50837	3.87963	0	0	0	0	0	0	0	0	0	0	0	0	0	0	0	0.741858	1.0299	1.01537
PF3D7_1456000		1.96942	2.29398	1.59557	0	0	0	0	0	0	0	0	0	0	0	0	0	0	0	0.762682	0.803117	0.312011	3.18369	3.61207	3.05405
PF3D7_1466400		0	0	0	4.06867	3.85339	4.5226	3.69902	3.92028	3.93181	0	0	0	0	0	0	0	0	0	0	0	0	0	0	0
de_novo_motif_121		4.54872	4.19233	5.09751	7.88823	7.88823	7.5346	0.30044	1.76154	1.50388	0	0	0	0	0	0	0	0	0	0	0	0	3.71991	4.02212	3.80974
vertebrate.AT_hook_M6098		0	0	0	0	0	0	3.32946	3.26967	3.31719	0	0	0	0	0	0	0	0	0	0	0	0	1.261	1.37989	1.3872
vertebrate.bHLH_T-box_M5447		0	0	0	0	0	0	0	0	0	0	0	0	0	0	0	2.08512	4.42373	2.33115	0	0	0	0	0	0
vertebrate.C2H2_ZF_Average_156		1.96461	2.25505	3.36153	2.90992	2.90197	3.35774	0	0	0	0	0	0	0	0	0	0	0	0	0	0	0	2.40374	2.14456	1.78043
vertebrate.C2H2_ZF_Average_184		5.44591	5.8756	5.92476	0	0	0	0	0	0	0	0	0	0	0	0	4.91755	4.91975	5.51593	7.80108	7.3702	7.88823	5.06321	5.69782	5.83521
vertebrate.C2H2_ZF_M0376		4.3365	5.3168	4.39754	0.738175	1.77113	1.52724	0	0	0	0	0	0	0	0	0	0	0	0	0	0	0	4.34498	3.44779	3.10066
vertebrate.C2H2_ZF_M0395		3.48715	3.4564	3.06765	0	0	0	0	0	0	0	0	0	0	0	0	0	0	0	0.60509	0	0.479016	3.91415	3.69863	3.33485
vertebrate.C2H2_ZF_M0397		0	0	0	0	0	0	0	0	0	0	0	0	2.0134	1.79864	2.19749	0.537317	0.0491484	0.297193	0	0	0	0	0	0
vertebrate.C2H2_ZF_M5308		0	0	0	1.20999	2.71995	2.42715	0	0	0	0	0	0	0	0	0	0	0	0	0	0	0	0	0	0
vertebrate.C2H2_ZF_M5791		0	0	0	0	0	0	1.1847	1.49973	0.835881	0	0	0	4.8124	2.28442	3.9426	0	0	0	0	0	0	0	0	0
vertebrate.C2H2_ZF_M5800		2.6882	2.81623	1.98548	0	0	0	0	0	0	0	0	0	0	0	0	0	0	0	0.95629	0.218991	0.466612	0	0.324847	0.0843522
vertebrate.C2H2_ZF_M5841		3.31306	3.07665	3.36846	0	0	0	1.17776	0.460793	1.34947	0	0	0	0	0	0	0	0	0	0	0	0	0	0	0
vertebrate.C2H2_ZF_M6145		1.84754	3.16519	2.36039	0	0	0	0	0	0	0	0	0	0	0	0	0	0	0	1.04898	1.71774	2.37243	0.213082	0.688158	1.17166
vertebrate.C2H2_ZF_M6240		0	0	0	0	0	0	0	0	0	3.47263	3.42026	2.96992	0	0	0	0	0	0	0	0	0	0	0	0
vertebrate.Ets_Average_72		0	0	0	0	0	0	2.10135	1.02977	1.96975	0	0	0	0	0	0	0	0	0	1.88708	2.49684	1.48026	0	0	0
vertebrate.Homeodomain_M3271		0.537822	1.29791	0.393113	0	0	0	0	0	0	0	0	0	0	0	0	0	0	0	0	0	0	3.04594	3.19253	2.39392
vertebrate.Nuclear_receptor_Average_171		0	0	0	2.16035	2.35063	1.35095	0	0	0	0	0	0	0	0	0	0	0	0	0	0	0	0	0	0
vertebrate.Nuclear_receptor_Average_176		0	0	0	0	0	0	0	0	0	0	0	0	1.13555	2.87741	2.22848	0	0	0	0	0	0	0	0	0
vertebrate.Nuclear_receptor_Average_58		0	0	0	0	0	0	0	0	0	0	0	0	3.35204	3.72443	3.11198	0	0	0	0	0	0	0	0	0
vertebrate.p53_Average_10		0.370834	2.32265	2.01414	0	0	0	0	0.214531	0	0	0	0	0	0	0	0	0	0	0	0	0	0	0	0
vertebrate.Runt_Average_10		0	0	0	3.64105	3.79112	3.92707	0	0	0	0	0	0	0	0	0	0	0	0	0	0	0	0	0	0
vertebrate.SAND_M5959		0	0	0	2.5773	2.91249	2.99816	0	0	0	0	0	0	0	0	0	0	0	0	0	0	0	0	0	0
vertebrate.SMAD_Average_5		4.34724	4.06186	4.23881	0	0	0	0	0	0	0	0	0	0	0	0	0	0	0	0	0	0	1.51954	1.79069	1.52075
vertebrate.SMAD_M1450		5.39463	6.11338	6.15647	0	0	0	0	0	0	0	0	0	0	0	0	0	0	0	2.87293	1.69623	2.32394	4.21887	4.03974	4.76832
vertebrate.Sox_M1459		0	0	0	0	0	0	2.73899	2.4189	2.84093	6.77926	6.35345	6.75257	0	0	0	0	0	0	0	0	0	0	0	0
vertebrate.Unknown_M3386		2.98045	1.54243	2.91029	0	0	0	0	0	0	0	0	0	0	0	0	0	0	0	0	0	0	0.499125	0	0
vertebrate.Unknown_M6029		0	0	0	2.45387	2.85788	1.51278	0	0	0	0	0	0	0	0	0	0	0	0	0	0	0	0	0	0
de_novo_motif_141		0	0	0	2.42015	2.61699	2.19701	0	0	0	0	0	0	0	0	0	0	0	0	0	0	0	0	0	0
de_novo_motif_124		0	0	0	0	0	0	0	0	0	0	0	0	0	0	0	2.53269	2.20744	2.80493	0	0	0	0	0	0
de_novo_motif_148	x	0.241795	0.848229	0.161331	2.65281	2.48153	2.06457	0	0	0	0	0	0	0	0	0	0	0	0	0	0	0	0	0	0
de_novo_motif_150	x	5.18921	5.47984	4.96021	0	0	0.182715	0	0	0	0	0	0	0	0	0	6.36007	6.55095	5.34363	5.6406	5.86784	5.8382	4.58317	4.26863	4.74039
de_novo_motif_107	x	0	0	0	0	0	0	0	0	0	2.73191	2.15343	3.23129	2.2459	0.988116	1.64187	0	0	0	0	0	0	0	0	0
de_novo_motif_147	x	2.57526	1.98187	3.45373	0	0	0	0	0	0	0	0	0	0	0	0	0	0	0	1.66896	2.23588	2.88348	2.00154	2.52171	3.23637
de_novo_motif_151	x	3.62235	4.24762	3.60281	0	0	0	0	0	0	0	0	0	0	0	0	0	0	0	0	0	0	2.97007	2.41008	3.14839
vertebrate.AT_hook_M0128	x	0	0	0	0	0	0	0	0	0	4.64082	4.59738	4.9164	0	0	0	0	0	0	0	0	0	0	0	0
vertebrate.C2H2_ZF_M0401	x	2.15853	2.2647	2.35702	0	0	0	0	0	0	0	0	0	0	0	0	0	0	0	0	0	0	0	0	0.330988
vertebrate.MBD_M1203	x	0	0	0	0	0	0	0	0	0	0	0	0	3.17931	3.21349	2.8464	2.13908	3.43797	3.65926	3.17541	2.18027	2.41995	0	0	0

## Sheet: GM_filt_clustering
Tab 2 GM_filt_clustering: output from motif clustering of motifs from 'Gmselection' list after filtering out low-informative motifs.
To filter out redundancy among the motifs, motifs with low information content were removed from 'GMselection' list (See Figure S3A) and remaining motifs (n = 70) were clustered by the "gimme cluster" tool (GimmeMotifs package) with thershold -t 0.9.
A representative motif from the 'motif group' was selected for Figure 5B.
Motif groups (motifs within a 'motif group' are seperated by ";")	Representative motifs selected for Figure 5B
vertebrate.Ets_Average_72	vertebrate.Ets_Average_72
vertebrate.C2H2_ZF_M5791	vertebrate.C2H2_ZF_M5791
de_novo_motif_028	de_novo_motif_028
vertebrate.Nuclear_receptor_Average_58	vertebrate.Nuclear_receptor_Average_58
de_novo_motif_114	de_novo_motif_114
invertebrate.Pipsqueak_M4577	invertebrate.Pipsqueak_M4577
de_novo_motif_080	de_novo_motif_080
PF3D7_1239200_DLD; PF3D7_1239200_D1; PF3D7_0613800_D2	PF3D7_1239200_D1
de_novo_motif_092	de_novo_motif_092
gimmeplant.Myb_SANT_M1245; PF3D7_1143100	PF3D7_1143100
de_novo_motif_146	de_novo_motif_146
vertebrate.Sox_M1459; gimmeplant.Homeodomain_M0760	vertebrate.Sox_M1459
vertebrate.AT_hook_M6098	vertebrate.AT_hook_M6098
de_novo_motif_089	de_novo_motif_089
de_novo_motif_101	de_novo_motif_101
de_novo_motif_107	de_novo_motif_107
vertebrate.Nuclear_receptor_Average_171; PF3D7_1139300_D1	PF3D7_1139300_D1
invertebrate.Nuclear_receptor_M1377	invertebrate.Nuclear_receptor_M1377
vertebrate.Nuclear_receptor_Average_176	vertebrate.Nuclear_receptor_Average_176
de_novo_motif_050	de_novo_motif_050
de_novo_motif_037; gimmeplant.B3_Average_3; PF3D7_1466400; PF3D7_1107800	gimmeplant.B3_Average_3
invertebrate.C2H2_ZF_M0415	invertebrate.C2H2_ZF_M0415
vertebrate.p53_Average_10	vertebrate.p53_Average_10
vertebrate.bHLH_T-box_M5447; invertebrate.T-box_M4606	invertebrate.T-box_M4606
vertebrate.Unknown_M3386; vertebrate.Unknown_M6029	vertebrate.Unknown_M6029
de_novo_motif_091	de_novo_motif_091
vertebrate.Homeodomain_M3271	vertebrate.Homeodomain_M3271
de_novo_motif_151	de_novo_motif_151
PF3D7_0604100; PF3D7_0604100_D1; PF3D7_1007700_D3; vertebrate.C2H2_ZF_Average_184; vertebrate.C2H2_ZF_M0397; de_novo_motif_033	PF3D7_1007700_D3
de_novo_motif_121	de_novo_motif_121
vertebrate.C2H2_ZF_M0376; vertebrate.C2H2_ZF_Average_156; invertebrate.C2H2_ZF_M4912	invertebrate.C2H2_ZF_M4912
gimmeplant.AP2_M1813	gimmeplant.AP2_M1813
de_novo_motif_141; PF3D7_1408200; vertebrate.C2H2_ZF_M5308	PF3D7_1408200
vertebrate.C2H2_ZF_M6145; vertebrate.C2H2_ZF_M5800; PF3D7_1456000; PF3D7_1305200; de_novo_motif_119; PF3D7_0802100; PF3D7_0420300_D1; vertebrate.C2H2_ZF_M0395	PF3D7_0802100
vertebrate.SMAD_Average_5; vertebrate.SMAD_M1450	vertebrate.SMAD_Average_5
de_novo_motif_13; PF3D7_0420300_D2	de_novo_motif_13; PF3D7_0420300_D2
invertebrate.C2H2_ZF_Average_59; vertebrate.C2H2_ZF_M6240	vertebrate.C2H2_ZF_M6240
vertebrate.SAND_M5959	vertebrate.SAND_M5959
vertebrate.C2H2_ZF_M0401	vertebrate.C2H2_ZF_M0401
de_novo_motif_124	de_novo_motif_124
de_novo_motif_147	de_novo_motif_147
invertebrate.bZIP_Average_1	invertebrate.bZIP_Average_1
vertebrate.Runt_Average_10	vertebrate.Runt_Average_10
vertebrate.C2H2_ZF_M5841	vertebrate.C2H2_ZF_M5841
de_novo_motif_122	de_novo_motif_122

## Sheet: GM_run1
Tab 3 GM_run1: gimme maelstrom output run 1
Values are -log10(p-values) of ranking aggregation test
cluster from co-clustering ATAC-seq and RNA-seq (see Figure 5A) -->	run1_cluster1	run1_cluster2	run1_cluster3	run1_cluster4	run1_cluster5	run1_cluster6	run1_cluster7	run1_cluster8
vertebrate.AP-2_Average_26	0	0	0	0	0	0	0	0
vertebrate.AP-2_Average_17	0	0	0	0.27519	0	0	0	0
vertebrate.AP-2_Average_27	0	0	0	0	0	0	0.851404	0
vertebrate.AP-2_Average_15	0	0	0	0	0	0	0	0
vertebrate.AP-2_M5965	0	0	0	0	0	0	0	0
vertebrate.ARID_BRIGHT_Average_1	0	0	0	0	0	0	0	0
vertebrate.ARID_BRIGHT_M0104	0	0	0	0	0.67686	0	0	0
vertebrate.ARID_BRIGHT_Average_3	0	0	0	0	0	0	0	0
vertebrate.ARID_BRIGHT_M5966	0	0	0	0	0	0	0	0
vertebrate.ARID_BRIGHT_Average_4	0	0	0	0	0	0	0.429979	0
vertebrate.ARID_BRIGHT_M0108	0	0	0	0	0.186249	0	0	0
vertebrate.ARID_BRIGHT_Average_2	0	0	0	0	0	0	0	0
vertebrate.AT_hook_M6098	0	0	3.32946	0	0	0	0	1.261
vertebrate.AT_hook_M0127	0	0	0	0	0	0	0	0
vertebrate.AT_hook_M0131	0	0	0	0	0	0	0	0
vertebrate.AT_hook_M0133	0	0	0	0	0	0	0	0
vertebrate.AT_hook_M6099	0	0	0	0	0	0	0	0
vertebrate.AT_hook_Average_2	0	0	0	0	0	0	0	0
vertebrate.AT_hook_M0128	0	0	0	4.64082	0	0	0	0
vertebrate.AT_hook_Average_1	0	0	0	0	0	0	0	0
vertebrate.bHLH_bZIP_Average_10	0	0	0	0	0	0	0	0
vertebrate.bHLH_bZIP_M5432	0	0	0	0	0	0	0	0
vertebrate.bHLH_Average_165	0	0	0	0	0	0	0	0
vertebrate.bHLH_M2134	0	0	0	0	0	0	0	0
vertebrate.bHLH_Average_151	0	0	0	0	0	0	0	0
vertebrate.bHLH_M6260	0	0	0	0	0	0	0	0
vertebrate.bHLH_Average_27	0.534667	0	0	0	0	0	0	0
vertebrate.bHLH_M5981	0	0	0	0	0	0	0	0
vertebrate.bHLH_Average_154	0	0	0	0	0	0	0	0
vertebrate.bHLH_Average_164	0	0	0	0	0	0	0	0
vertebrate.bHLH_Average_148	0	0	0	0	0	0	0	0
vertebrate.bHLH_Average_160	0.424989	0	0	0	0	0	0	0
vertebrate.bHLH_M5980	1.8469	0	0	0	0	0	0	0
vertebrate.bHLH_M0177	0	0	0	0	0	0.490906	0	0
vertebrate.bHLH_Average_145	0	0	0	0	0	0	0	0
vertebrate.bHLH_Average_140	0	0	0	0	0	0	0	0
vertebrate.bHLH_M0210	0	0	0	0	0	0	0	0
vertebrate.bHLH_M6165	0	0	0	0	0	0	0	0
vertebrate.bHLH_M6031	0	0	0	0	0	0	0	1.27168
vertebrate.bHLH_M0187	0	0	0	0	0	0.84502	0	0
vertebrate.bHLH_M2787	0	0	0	0	0	0	0	0
vertebrate.bHLH_Average_139	0	0	0	0	0	0	0	0
vertebrate.bHLH_Average_115	0	0	0	0.943416	0	0.613205	0	0
vertebrate.bHLH_Average_117	0	0	0	0	0	0	0	0
vertebrate.bHLH_M5969	0	0	0	0	0	0	0	0
vertebrate.bHLH_M6087	0	0	0	0	0	0	0	0
vertebrate.bHLH_Average_143	0	0	0	0	0	0	0	0
vertebrate.bHLH_T-box_M5447	0	0	0	0	0	2.08512	0	0
vertebrate.bHLH_T-box_M5448	0	0	0	0	0	0	0	0
vertebrate.bHLH_T-box_M5449	0	0	0	0	0	0.993035	0	0
vertebrate.bZIP_M3883	0	0	0	0	0	0	0	0
vertebrate.bZIP_M3882	0	0	0	0	0	0	0	0
vertebrate.bZIP_Average_149	0	0	0	0	0	0	0.202811	0
vertebrate.bZIP_Average_67	0	0	0	0	0	0	0	0
vertebrate.bZIP_Average_146	0	0	0	0	0	0	0	0
vertebrate.bZIP_Average_117	0	0	0	0	0	0	0	0
vertebrate.bZIP_M4371	0	0	0	0	0	0	0	0
vertebrate.bZIP_M6050	0	0	0	0	0	0.187558	0	0
vertebrate.bZIP_Average_154	0	0	0	0	0	0	0	0
vertebrate.bZIP_M6149	0	0	0	0	0	0	0	0
vertebrate.bZIP_Average_148	0	0	0	0	0	0	0	0
vertebrate.bZIP_Average_145	0	0	0	0	0	0	0	0
vertebrate.bZIP_M0309	0	0	0	0	0	0	0	0
vertebrate.bZIP_Average_153	0	0	0	0	0	0	0	0
vertebrate.bZIP_M2910	0	0	0	0	0	0	1.35404	0
vertebrate.bZIP_Average_141	0.306055	0	0	0	0	0	0	0
vertebrate.bZIP_M6006	0	0	0	0	0	0	0	0
vertebrate.bZIP_Average_143	0	0	0	0	0	0	0	0
vertebrate.bZIP_Average_142	0	0	0	0	0	0	0	0
vertebrate.bZIP_M0300	0	0	0	0	0	0	0	0
vertebrate.bZIP_Average_150	0	0	0	0	0	0	0	0
vertebrate.bZIP_M5866	0	0	0	0	0	0	0	0
vertebrate.bZIP_Average_134	0	0	0	0	0	0	0	0
vertebrate.bZIP_M0304	0	0	0	0	0	0	0	0
vertebrate.bZIP_Average_147	0	0	0	0	0	0	0	0
vertebrate.bZIP_M0305	0	0	0	0	0	0	0	0
vertebrate.bZIP_M0287	0	0	0	0	0	0	0	0
vertebrate.bZIP_Average_152	0	0	0	0	0	0	0	0
vertebrate.bZIP_Average_151	0	0	0	0	0	0	0	0
vertebrate.bZIP_M2901	0	0	0	0	0	0	0	0
vertebrate.bZIP_M6329	0	0	0	0	0	0	0.872683	0
vertebrate.bZIP_M5973	0	0	0	0	0	0	0	0
vertebrate.bZIP_Average_17	0	0	0	0	0	0	0	0
vertebrate.C2H2_ZF_M4354	0	0	0	0	0	0	0	0
vertebrate.C2H2_ZF_M5841	3.31306	0	1.17776	0	0	0	0	0
vertebrate.C2H2_ZF_Average_96	0	0	0	0	0	0	0.101468	0
vertebrate.C2H2_ZF_M4323	0	0	0	0	0	0	0	0
vertebrate.C2H2_ZF_Average_187	0	0	0	0	0	0	0	0
vertebrate.C2H2_ZF_M0407	0	0	0	0	0	0	0	0.815159
vertebrate.C2H2_ZF_M5334	0	0	0	0	0	0	0	0
vertebrate.C2H2_ZF_M5333	0	0	0	0	0	0	0	0
vertebrate.C2H2_ZF_M5778	0	0	0	0	0	0	0	0
vertebrate.C2H2_ZF_M5799	0	0	0	0	0	0	0	0
vertebrate.C2H2_ZF_M6360	0	0	0	0	0	0	0	0
vertebrate.C2H2_ZF_M5793	0	0	0	0	0	0	0	0
vertebrate.C2H2_ZF_M5794	0	0	0	0	0	0	0	0
vertebrate.C2H2_ZF_M5930	0	0	0	0	0	0	0	0
vertebrate.C2H2_ZF_Average_167	0	0	0	0.0486483	0	0	0	0
vertebrate.C2H2_ZF_Average_137	0	0	0	0.930188	0	0	0	0
vertebrate.C2H2_ZF_M0392	0	0	0	0	0	0	0	0
vertebrate.C2H2_ZF_M5791	0	0	1.1847	0	4.8124	0	0	0
vertebrate.C2H2_ZF_Average_191	0	0	0	0	0	0	0	0
vertebrate.C2H2_ZF_Average_177	0	0	0.814595	0	0	0	0	0
vertebrate.C2H2_ZF_M0393	0	0	0	0	0	0	0	0
vertebrate.C2H2_ZF_M5798	0	0	0	0	0	0	0	0
vertebrate.C2H2_ZF_M5789	0	0	0	0	0	0	0	0
vertebrate.C2H2_ZF_Average_185	0	0	0	0	0	0	0	0
vertebrate.C2H2_ZF_Average_181	0	0	0	0	0	0	0	0
vertebrate.C2H2_ZF_M6093	0	0	0	0	0	0	0	0
vertebrate.C2H2_ZF_M6364	0	0	0	0	0	0	0	0
vertebrate.C2H2_ZF_M0402	0.352145	2.69957	1.97835	0	0	0	0	0
vertebrate.C2H2_ZF_M0360	0	0.61495	0	0	0	0	0	0
vertebrate.C2H2_ZF_Average_202	0	0	0	0	0	0	0	0
vertebrate.C2H2_ZF_Average_184	5.44591	0	0	0	0	4.91755	7.80108	5.06321
vertebrate.C2H2_ZF_M0367	0.986055	0	0	0	0	0	0	0.187824
vertebrate.C2H2_ZF_M1820	0	0	0	0	0	0	0	0
vertebrate.C2H2_ZF_Average_156	1.96461	2.90992	0	0	0	0	0	2.40374
vertebrate.C2H2_ZF_M0376	4.3365	0.738175	0	0	0	0	0	4.34498
vertebrate.C2H2_ZF_M6145	1.84754	0	0	0	0	0	1.04898	0.213082
vertebrate.C2H2_ZF_M5800	2.6882	0	0	0	0	0	0.95629	0
vertebrate.C2H2_ZF_M0401	2.15853	0	0	0	0	0	0	0
vertebrate.C2H2_ZF_M0395	3.48715	0	0	0	0	0	0.60509	3.91415
vertebrate.C2H2_ZF_Average_122	0	0	0	0	0	0	0	0
vertebrate.C2H2_ZF_M6372	0	0	0	0	0	0	0	0
vertebrate.C2H2_ZF_M6358	0	0	0	0	0	0	0	0
vertebrate.C2H2_ZF_Average_221	0	0	0	0	0	0	0	0
vertebrate.C2H2_ZF_M6142	0.0129931	0	0	0	0	0	0	1.36483
vertebrate.C2H2_ZF_M6144	0	0	0	0	0	0	0	0
vertebrate.C2H2_ZF_Average_180	0	0	0	0	0	0	0	0
vertebrate.C2H2_ZF_M6019	0.0795981	0	0	0	0	0	0	0.821407
vertebrate.C2H2_ZF_Average_216	0	0	0	0	0	0	0	0
vertebrate.C2H2_ZF_M0382	0	0	0	0	0	0.17606	0	0
vertebrate.C2H2_ZF_M6302	0	0	0	0	0	0	0	0
vertebrate.C2H2_ZF_Average_204	1.25058	0.633036	0	0	0	0	0	1.65417
vertebrate.C2H2_ZF_M5308	0	1.20999	0	0	0	0	0	0
vertebrate.C2H2_ZF_Average_207	0	0	0	0	0	0	0	0
vertebrate.C2H2_ZF_Average_141	0	0	0	0	0	0	0	0
vertebrate.C2H2_ZF_Average_123	0	0	0	1.53294	0	0.51413	0	0
vertebrate.C2H2_ZF_Average_205	0	0	0	0	0	0	0	0
vertebrate.C2H2_ZF_M6240	0	0	0	3.47263	0	0	0	0
vertebrate.C2H2_ZF_Average_210	0	0	0	1.0688	1.06374	0	0	0
vertebrate.C2H2_ZF_Average_219	0	0	0	0	0	0	0	0
vertebrate.C2H2_ZF_Average_211	0	0	0	0	0	0	0	0
vertebrate.C2H2_ZF_M6241	0	0	0	1.51045	0	0	0	0
vertebrate.C2H2_ZF_M4510	0	0	0	0	0	0	0	0
vertebrate.C2H2_ZF_Average_179	0	0	0	0	0.289408	0	0	0
vertebrate.C2H2_ZF_M6239	0	0	0	2.11949	0	0	0	0
vertebrate.C2H2_ZF_M6020	0	0	0	0	0	0	0	0
vertebrate.C2H2_ZF_M6155	0	0	0	0	0	0	0	0
vertebrate.C2H2_ZF_M6140	0	0	0	0	0	0	0	0
vertebrate.C2H2_ZF_Average_222	0	0	0	0.225538	0	0	0	0
vertebrate.C2H2_ZF_Average_172	0	0	0	0	0	0	0	0
vertebrate.C2H2_ZF_M6357	0.239487	0	0	0	0	0	0	0
vertebrate.C2H2_ZF_M0369	0	0	0	0	0	0	0	0
vertebrate.C2H2_ZF_M6378	0	0	0	0	0	0	0	0
vertebrate.C2H2_ZF_Average_206	1.3391	0.721583	0	0	0	0	0	0
vertebrate.C2H2_ZF_Average_166	0	0	0	0	0	0	0	0
vertebrate.C2H2_ZF_M6359	0	0	0	0	0	0	0	0
vertebrate.C2H2_ZF_M0366	0	0	0	0	0	0	0	0
vertebrate.C2H2_ZF_M0397	0	0	0	0	2.0134	0.537317	0	0
vertebrate.C2H2_ZF_Average_200	0	0	0	0	0	0	0	0
vertebrate.C2H2_ZF_Average_124	0	0	0	0	0	0	0	0
vertebrate.C2H2_ZF_Average_217	0	0	0	0	0	0	0	0
vertebrate.C2H2_ZF_M1842	0	0	0	0	0	0	0	0
vertebrate.C2H2_ZF_Average_194	0	0	0	0	0	0	0	0
vertebrate.C2H2_ZF_M5776	0	0	0	0	0	0	0	0
vertebrate.C2H2_ZF_Average_209	0	0	0	0	0	0	0	0
vertebrate.C2H2_ZF_M3979	0	0	0	0	0	0	0	0
vertebrate.C2H2_ZF_Average_83	0	0	0	0	0	0	0	0
vertebrate.C2H2_ZF_M4502	0	1.46266	0	0	0	0	0	0
vertebrate.C2H2_ZF_Average_190	0	0	0	0	0	0	0	0
vertebrate.C2H2_ZF_M4475	0	0	0	0	0	0.332093	0	0
vertebrate.C2H2_ZF_Average_154	0	0	0	0	0	0	0	0
vertebrate.C2H2_ZF_M4537	0	0	0	0	0	0	0	0
vertebrate.C2H2_ZF_Average_188	0	0	0	0	0	0	0	0
vertebrate.C2H2_ZF_Average_82	0	0	0	0	0	0	0	0
vertebrate.C2H2_ZF_Average_77	0	0	0	0	0	0	0	0
vertebrate.C2H2_ZF_M5792	0	0.169743	0	0	0	0	0	0
vertebrate.C2H2_ZF_M5569	0	0	0	0	0	0	0	0
vertebrate.C2H2_ZF_M5122	0	0	0	0	0	0	0	0
vertebrate.C2H2_ZF_M5795	0	1.87385	0	0	0	0	0	0
vertebrate.C2H2_ZF_M2193	0	0	0	0	0	0.123817	0	0
vertebrate.C2H2_ZF_M6139	0	0	0	0	0	0	0	0
vertebrate.C2H2_ZF_M6374	0	0	0	0	0	0	0	0
vertebrate.C2H2_ZF_M6376	0	0	0	0	0	0	0	0
vertebrate.C2H2_ZF_Average_174	0	0	0	0	0	0	0	0
vertebrate.C2H2_ZF_M6363	0	0	0	0	0	0	0	0
vertebrate.C2H2_ZF_M0364	0	0	0	0	0	0	0	0
vertebrate.C2H2_ZF_M0409	0	0	0	0	0	0	0	0
vertebrate.C2H2_ZF_M0380	0	0	0	0	0	0	1.1783	0
vertebrate.C2H2_ZF_M0406	0	0	0	0	0	0	0	0
vertebrate.C2H2_ZF_M0405	0	0	0	0	0	0	0	0
vertebrate.C2H2_ZF_Average_218	0	0	0	0	0	0	0	0
vertebrate.C2H2_ZF_M0404	0	0	0	0	0	0	0	0
vertebrate.C2H2_ZF_M5955	0	0	0	0	0	0	0	0
vertebrate.C2H2_ZF_M0384	0	0	0	0	0	0	0	0
vertebrate.C2H2_ZF_M6221	0	0	0	0	0	0	0	0
vertebrate.C2H2_ZF_M6016	0	0	0	0	0	0	0	0
vertebrate.C2H2_ZF_M2812	0	0	0	0	0	0	0	0.030733
vertebrate.C2H2_ZF_M0411	1.35592	0	0	0	0	0	0	0.470459
vertebrate.C2H2_ZF_M5790	0	0	0	0	0	0	0	0
vertebrate.C2H2_ZF_Average_220	0	0	0	0	0	0	0	0
vertebrate.C2H2_ZF_M3098	0	0	0	0	0	0	0	0
vertebrate.C2H2_ZF_M5786	0	0	0	0	0	0	0	0
vertebrate.C2H2_ZF_Homeodomain_Average_6	0	0	0	0	0	0	0	0
vertebrate.C2H2_ZF_Homeodomain_M2825	0	0	0	0	0	0	0	0
vertebrate.CBF_NF-Y_Average_2	0	0	0	0	0	0	0	0
vertebrate.CENPB_M5139	0	0	0	0	0	0	0	0
vertebrate.CSD_M6356	0	0	0	0	0	0	0	0
vertebrate.CSL_M6318	0	0	0	0	0	0	0	0
vertebrate.CUT_Homeodomain_Average_10	0	0	0	0	0	0	0	0
vertebrate.CUT_Homeodomain_Average_6	0	0	0	0	0	0	0	0
vertebrate.CUT_Homeodomain_Average_5	0	0	0	0	0	0	0	0
vertebrate.CUT_Homeodomain_M5151	0	0	0	0.509816	0.108557	0	0	0
vertebrate.CUT_Homeodomain_Average_9	0	0	0	0	1.16946	0.291767	0	0
vertebrate.CUT_Homeodomain_M2889	0	0	0	0	0	0	0	0
vertebrate.CUT_Homeodomain_M2892	0	0	0	0	0	0	0	0
vertebrate.CxC_M0529	0	0	0	0	0	0	0	0
vertebrate.CxxC_Average_4	0	0	0	0	0	0	0	0
vertebrate.CxxC_Average_2	0	0	0	0	0	0	0	0
vertebrate.CxxC_Average_3	0	0	0	0	0	0	0	0
vertebrate.CxxC_M6004	0.567948	0	0.937259	0	0	0	0	0
vertebrate.CxxC_M0548	0	0	0	0	0	0	0	0
vertebrate.CxxC_M0547	0	0	0	0	0	0	0	0
vertebrate.DM_Average_5	0	0	0	0	0	0	0	0
vertebrate.DM_M0564	0	0	0	0	0	0	0	0
vertebrate.DM_Average_4	0	0	0	0	0	0	0	0
vertebrate.DM_Average_1	0	0	0	0	0	0	0	0
vertebrate.DP_E2F_M6334	0	0	0	0	0	0	0	0
vertebrate.E2F_Average_32	0	0	0	0	0	0	0	0.222489
vertebrate.E2F_Average_24	0	0	0	0	0	0	0	0
vertebrate.E2F_Average_31	0	0	0	0	0	0	0	0
vertebrate.E2F_Average_28	0	0	0	0	0	0	0	0
vertebrate.E2F_Average_33	0	0	0	0	0	0	0	0
vertebrate.E2F_Average_27	0	0	0	0	0	0	0	0
vertebrate.EIN3_Average_2	0	0	0	0	0	0	0	0
vertebrate.EIN3_Average_1	0	0	0	0	0	0	0	0
vertebrate.Ets_Average_110	0	0	0	0	0	0	0	0
vertebrate.Ets_Average_70	0	0	0	0	0	0	0	0
vertebrate.Ets_M1778	0	0	0	0	0	0	0	0
vertebrate.Ets_Average_109	0	0	0	0	0	0	0	0
vertebrate.Ets_M6042	0	0	0	0	0	0	0	0
vertebrate.Ets_M6024	0	0	0	0	0	0	0	0
vertebrate.Ets_Average_72	0	0	2.10135	0	0	0	1.88708	0
vertebrate.Ets_Average_100	0	0	0	0	0	0	1.34047	0
vertebrate.Ets_M5244	0	0	0	0	0	0	0	0
vertebrate.Ets_M5201	0	0	0	0	0	0	0	0
vertebrate.Ets_Average_93	0	0	0	0	0	0	0	0
vertebrate.Ets_Average_39	0	0	0	0	0	0	0	0
vertebrate.Ets_Average_53	0	0	0	0	0	0	0	0
vertebrate.Ets_Average_12	0	0	0	0	0	0	0	0
vertebrate.Ets_Average_34	0	0	0	0	0.539099	0	0	0
vertebrate.Forkhead_Average_66	0	0	0	0	0	0	0	0
vertebrate.Forkhead_M5254	0	0	0	0	0	0.654632	0	0
vertebrate.Forkhead_M0644	0	0	0	0	0	0	0	0
vertebrate.Forkhead_M6063	0	0	0	0	0	0	0	0
vertebrate.Forkhead_Average_104	0	0	0	0	0	0	0	0
vertebrate.Forkhead_Average_98	0	0	0	0	0	0	0	0
vertebrate.Forkhead_Average_101	0	0	0	0	0	0	0	0
vertebrate.Forkhead_Average_103	0	0	0	0	0	0	0	0
vertebrate.Forkhead_Average_14	0	0	0	0	0	0	0	0
vertebrate.Forkhead_M6055	0	0	0	0	0	0	0	0
vertebrate.Forkhead_Average_105	0	0	0	0	0	0	0	0
vertebrate.Forkhead_M3127	0	0	0	0	0	0	0	0
vertebrate.Forkhead_M6068	0	0	0	0	0	0	0	0
vertebrate.Forkhead_Average_20	0	0	0	0	0	0	0	0
vertebrate.Forkhead_M5271	0	0	0	0	0	0	0	0
vertebrate.Forkhead_Average_74	0	0	0	0	0	0	0	0
vertebrate.Forkhead_Average_1	0	0	0	0	0	0	0	0
vertebrate.Forkhead_M2151	0	0	0	0	0	0.335836	1.34385	0.212672
vertebrate.Forkhead_M6059	0	0	0	0	0	0	0	0
vertebrate.Forkhead_M1734	0	0	0	0	0	0	0	0
vertebrate.Forkhead_M1735	0	0	0	0	0.173698	0	0	0
vertebrate.Forkhead_Average_75	0	0	0	0	0	0	0	0
vertebrate.GATA_Average_32	0	0	0	0	0	0	0	0
vertebrate.GATA_M3183	0	0	0	0.426183	2.63664	0	0	0
vertebrate.GATA_M3198	0	0	0	0	0	0	0	0
vertebrate.GATA_M4535	0	0	0	0	0	0	0	0
vertebrate.GATA_Average_33	0	0	0	0	0	0	0	0
vertebrate.GATA_Average_30	0	0	0	0	0	0	0	0
vertebrate.GCM_Average_9	0	0	0	0	0	0	0	0
vertebrate.GCM_Average_8	0	0	0	0	0	0	0	0
vertebrate.GCM_M5304	0	0	0	0	0	0	0	0
vertebrate.Grainyhead_Average_6	0	0	0	0	0	0	0	0
vertebrate.Grainyhead_M6333	0	0	0	0	0	0	0	0
vertebrate.Grainyhead_M2949	0	2.43554	0	0	0	0	0	0
vertebrate.Grainyhead_Average_4	0	0	0	0	0	0	0	0
vertebrate.Grainyhead_M5316	0	0	0	0	0	0	0	0
vertebrate.Grainyhead_M6348	0	0	0	0	0	0	0	0
vertebrate.Homeodomain_M2900	0	0	0	0	0	0	0	0
vertebrate.Homeodomain_M1766	0	0	0	0	0	0	0	0
vertebrate.Homeodomain_M3061	0	0	0	0	0	0	0	0
vertebrate.Homeodomain_M1729	0	0	0	0	0	0	0	0
vertebrate.Homeodomain_Average_371	0	0	0	0	0	0	0	0
vertebrate.Homeodomain_Average_43	0	0	0	0	0	0	0	0
vertebrate.Homeodomain_Average_132	0	0	0	0	1.61197	0	0	0
vertebrate.Homeodomain_Average_385	0	0	0	0	0	0	0	0
vertebrate.Homeodomain_Average_280	0	0	0	0	0	0	0	0
vertebrate.Homeodomain_M2139	0	0	0	0.353491	2.35208	0	0	0
vertebrate.Homeodomain_Average_377	0	0	0	0	0	0	0	0
vertebrate.Homeodomain_M0858	0	0	0	0	0	0	0	0
vertebrate.Homeodomain_M5766	0	0	0	0	0	0	0	0
vertebrate.Homeodomain_M3510	0	0	0	0	0	0	0	0
vertebrate.Homeodomain_Average_389	0	0	0	0	0	0	0	0
vertebrate.Homeodomain_Average_395	0	0	0	0	0	0	0	0
vertebrate.Homeodomain_M5976	0	0	0	0	0	0	0	0
vertebrate.Homeodomain_Average_405	0	0	0	0	0	0	0	0
vertebrate.Homeodomain_Average_378	0	0	0	0	0	0	0	0
vertebrate.Homeodomain_Average_380	0	0	0	0	0	0	0	0
vertebrate.Homeodomain_Average_349	0	0	0	0	0	0	0	0
vertebrate.Homeodomain_Average_359	0	0	0	0	0	0	0	0
vertebrate.Homeodomain_Average_404	0	0	0	0	0	0	0	0
vertebrate.Homeodomain_Average_286	0	0	0	0	0	0	0	0
vertebrate.Homeodomain_Average_366	0	0	0	0	0	0	0	0
vertebrate.Homeodomain_Average_318	0	0	0	0	0	0	0	0
vertebrate.Homeodomain_Average_152	0	0	0	0	0	0	0	0
vertebrate.Homeodomain_M3446	0	0	0	0	0	0.611675	0	0
vertebrate.Homeodomain_M3472	0	0	0	0	0	0	0	0
vertebrate.Homeodomain_M3303	0	0	0	0	0	0	0	0
vertebrate.Homeodomain_Average_261	0	0	0	0	0	0	0	0
vertebrate.Homeodomain_Average_41	0	0	0	0	0	0	0	0
vertebrate.Homeodomain_Average_314	0	0	0	0	0.24278	0	0	0
vertebrate.Homeodomain_Average_34	0	0	0	0	0	0	0	0
vertebrate.Homeodomain_M6258	0	0	0	0	0	0	0	0
vertebrate.Homeodomain_M3298	0	0	0	0	0	0	0	0
vertebrate.Homeodomain_M5413	0	0	0	0	0	0	0	0
vertebrate.Homeodomain_Average_332	0	0	0	0	0	0	0	0
vertebrate.Homeodomain_Average_33	0	0	0	0	0	0	0	0
vertebrate.Homeodomain_M6257	0	0	1.28234	0	0	0	0	0
vertebrate.Homeodomain_Average_186	0	0	1.11011	0	0	0	0	0
vertebrate.Homeodomain_M2172	0	0	0	0	0	0	0	0
vertebrate.Homeodomain_M6112	0	0	1.29579	0	0	0	0	0
vertebrate.Homeodomain_Average_399	0	0	0	0	0	0	0	0
vertebrate.Homeodomain_M6238	0	0	0	0	0	0	0	0
vertebrate.Homeodomain_Average_305	0	0	0	0	0	0	0	0
vertebrate.Homeodomain_Average_142	0	0	0	0	0	0	0	0
vertebrate.Homeodomain_M5445	0	0	0	1.60478	0	0	0	0
vertebrate.Homeodomain_M2886	0	0	0	0	0	0	0	0
vertebrate.Homeodomain_Average_28	0	0	0	0	0	0	0	0
vertebrate.Homeodomain_Average_268	0	0	0	0	0	0	0	0
vertebrate.Homeodomain_M0992	0	0	0	0	0	0	0	0
vertebrate.Homeodomain_M6123	0	0	0	0	0	0	0	0
vertebrate.Homeodomain_M6108	0	0	0	0	0	0	0	0
vertebrate.Homeodomain_Average_386	0	0	0	0	0	0	0	0
vertebrate.Homeodomain_Average_353	0	0	0	0	0	0	0	0
vertebrate.Homeodomain_Average_390	0	0	0	0	0	0	0	0
vertebrate.Homeodomain_M6121	0	0	0.663941	1.70453	0	0	0	0
vertebrate.Homeodomain_Average_238	0	0	0	0	0	0	0	0
vertebrate.Homeodomain_M5349	0	0	0	0	0	0	0	0
vertebrate.Homeodomain_M5767	0	0	0	0	0	0	0	0
vertebrate.Homeodomain_Average_355	0	0	0	0	0	0	0	0
vertebrate.Homeodomain_M6365	0	0	0	0	0	0	0	0
vertebrate.Homeodomain_M6120	0	0	0	0	0	0	0	0
vertebrate.Homeodomain_M0986	0	0	0	0	0.8629	0	0	0
vertebrate.Homeodomain_M0985	0	0	0	0	0.883097	0	0	0
vertebrate.Homeodomain_Average_101	0	0	0	0.459761	0	0	0	0
vertebrate.Homeodomain_M6118	0	0	0	0.556907	0	0	0	0
vertebrate.Homeodomain_M6196	0	0	0	0	0	0	0	0.113403
vertebrate.Homeodomain_M6193	0	0	0	0	0	0	0	0
vertebrate.Homeodomain_Average_72	0	0	0	0	0	0	0	0
vertebrate.Homeodomain_Average_394	0	0	0	0	0	0	0	0
vertebrate.Homeodomain_Average_338	0	0	0	0	0	0	0	0
vertebrate.Homeodomain_Average_289	0	0	0	0	0	0	0	0
vertebrate.Homeodomain_M6007	0	0	0	1.20431	0	0	0	0
vertebrate.Homeodomain_M5336	0	0	0	0	0	0	0	0
vertebrate.Homeodomain_Average_383	0	0	0	0	0	0	0	0
vertebrate.Homeodomain_Average_351	0	0	0	0	0	0	0	0
vertebrate.Homeodomain_Average_402	0	0	0	0	0	0	0	0
vertebrate.Homeodomain_M0888	0	0	0	0	0	0	0	0
vertebrate.Homeodomain_M0906	0	0	0	0	0	0	0	0
vertebrate.Homeodomain_Average_401	0	0	0	0	0	0	0	0
vertebrate.Homeodomain_Average_376	0	0	0	0	0	0	0	0
vertebrate.Homeodomain_Average_370	0	0	0	0	0	0	0	0
vertebrate.Homeodomain_Average_319	0	0	0	0	0	0	0	0
vertebrate.Homeodomain_M0943	0	0	0	0	0	0	0	0
vertebrate.Homeodomain_Average_400	0	0	1.10123	0	0	0	0.860775	0
vertebrate.Homeodomain_Average_367	0	0	0	0	0	0	0	0
vertebrate.Homeodomain_M0967	0	0	0	0	0	0	0	0
vertebrate.Homeodomain_Average_361	0	0	0	0	0	0	0	0
vertebrate.Homeodomain_Average_246	0	0	0	0	0	0	0	0
vertebrate.Homeodomain_Average_187	0	0	0	0	0	0	0	0
vertebrate.Homeodomain_Average_372	0	0	0	0	0	0	0	0
vertebrate.Homeodomain_Average_312	0	0	0	0	0	0	0	0
vertebrate.Homeodomain_M0808	0	0	0	0	0	0	0	0
vertebrate.Homeodomain_Average_345	0	0	0	0	0	0	0	0
vertebrate.Homeodomain_Average_326	0	0	0	0	0	0	0	0
vertebrate.Homeodomain_M0811	0	0	0	0	0	0	0	0
vertebrate.Homeodomain_M0848	0	0	0	0	0	0	0	0
vertebrate.Homeodomain_Average_200	0	0	0	0	0	0	0	0
vertebrate.Homeodomain_Average_139	0	0	0	0	0	0	0	0
vertebrate.Homeodomain_M6338	0	0	0	0	0	0	0	0
vertebrate.Homeodomain_M6344	0	0	0	0	0	0	0	0
vertebrate.Homeodomain_M6345	0	0	0	0	0	0	0	0
vertebrate.Homeodomain_M6091	0	0	0	0	0	0.511469	0	0
vertebrate.Homeodomain_Average_79	0	0	0	0	0	0	0	0
vertebrate.Homeodomain_M5856	0	0	0	0	0	0	0	0
vertebrate.Homeodomain_M3271	0.537822	0	0	0	0	0	0	3.04594
vertebrate.Homeodomain_Paired_box_M3586	0	0	0	0	0	0	0	0
vertebrate.Homeodomain_Paired_box_M3588	1.12788	0	0	0	0	0	0	0
vertebrate.Homeodomain_Paired_box_Average_9	0	0	0	0	0	0	0	0
vertebrate.Homeodomain_Paired_box_M3581	0	0	0	0	0	0	0	0
vertebrate.Homeodomain_Paired_box_Average_2	0	0	0	0	0	0	0	0
vertebrate.Homeodomain_Paired_box_Average_6	0	0	0	0	0	0.0159681	0	0
vertebrate.Homeodomain_Paired_box_M3587	0	0	0	0	0	0	0	0
vertebrate.Homeodomain_Paired_box_Average_8	0	0	0	0	0	0	0	0
vertebrate.Homeodomain_Paired_box_M3585	0	0.13319	0	0	0	0	0	0
vertebrate.Homeodomain_Paired_box_Average_10	0	0	0	0	0	1.012	0	0
vertebrate.Homeodomain_Paired_box_M3583	0	0	0	0	0	0	0	0
vertebrate.Homeodomain_POU_Average_48	0	0	0	0	0	0	0	0
vertebrate.Homeodomain_POU_M5566	0	0	0	0.407332	0	0	0	0
vertebrate.Homeodomain_POU_M2879	0	0	0	0	0	0	0	0
vertebrate.Homeodomain_POU_Average_44	0	0	0	0	0	0	0	0
vertebrate.Homeodomain_POU_M3547	0	0	0	0	0	0	0	0
vertebrate.Homeodomain_POU_M1143	0	0	0	1.04249	1.0246	0	0	0
vertebrate.Homeodomain_POU_Average_50	0	0	0	0	0	0	0	0
vertebrate.Homeodomain_POU_M3945	0	0	0	0	0	0	0	0
vertebrate.Homeodomain_POU_Average_43	0	0	0	0	0	0	0.248043	0
vertebrate.Homeodomain_POU_Average_32	0	0	0	0	0	0	0	0
vertebrate.Homeodomain_POU_Average_47	0	0	0	0	0	0	0	0
vertebrate.Homeodomain_POU_M1146	0	0	0	0	0	0	0	0
vertebrate.Homeodomain_POU_M3550	0	0	0	0	0	0	0	0
vertebrate.Homeodomain_POU_Average_46	0	0	0	0	0	0	0	0.512148
vertebrate.Homeodomain_POU_Average_45	0	0	0	0	0	0	0	0
vertebrate.Homeodomain_POU_M6245	0	0	0	0	0	0	0	0
vertebrate.Homeodomain_POU_M6236	0	0	0	0	0	0	0	0
vertebrate.Homeodomain_POU_M1137	0	0	0	0	1.03113	0	0	0
vertebrate.Homeodomain_POU_M3642	0	0	0	0	0.120873	0	0	0
vertebrate.HSF_Average_3	0	0.560808	0.486728	0.541259	0	0	0	0
vertebrate.HSF_M5388	0	0.206656	1.45774	0	0	0	0	0
vertebrate.HSF_Average_8	0	0	0	0	0	0	0	0
vertebrate.HSF_Average_6	0	0	0	0	0	0	0	0
vertebrate.HSF_M4439	0	0	0	0	0	0	0	0
vertebrate.IRF_Average_23	0	0	0	0	0	0	0	0
vertebrate.IRF_M6129	0	0	0	0	0	0	0	0
vertebrate.IRF_Average_22	0	0	0	0	0	0	0	0
vertebrate.IRF_M5396	0	0	0	0	0	0	0	0
vertebrate.IRF_M4333	0	0	0	0	0	0	0	0
vertebrate.IRF_M6130	0	0	0	0	0	0	0	0
vertebrate.IRF_Average_17	0	0	0	0	0	0	0	0
vertebrate.IRF_M1167	0	0	0	0	0	0	0	0
vertebrate.IRF_Average_24	0	0	0	0	0	0	0	0
vertebrate.IRF_M1164	0	0	0	0	0	0	0	0
vertebrate.MADS_box_Average_21	0	0	0	0	0	0	0	0
vertebrate.MADS_box_M3423	0	0	0	0	0	0	0	0
vertebrate.MADS_box_M3420	0	0	0.344701	0	1.25583	0	0	0
vertebrate.MADS_box_Average_20	0	0	0	0	0.822022	0	0	0
vertebrate.MADS_box_M3822	0	0	0	0	0	0	0	0
vertebrate.MADS_box_M1200	0	0	0	0	0	0	0	0
vertebrate.MBD_Average_1	0	0	0	0	0	0	0	0
vertebrate.MBD_M1203	0	0	0	0	3.17931	2.13908	3.17541	0
vertebrate.Myb_SANT_M1793	0	0	0	0	0	0	0	0
vertebrate.Myb_SANT_M2938	0	0.126765	0	0	0	0	0	0
vertebrate.Myb_SANT_Average_10	0	0	0	0	0	0	0	0
vertebrate.Myb_SANT_Average_6	0	0	0	0	0	0	0	0
vertebrate.Myb_SANT_Average_2	0	0	0	0	0	0	0	0
vertebrate.Myb_SANT_Average_5	0	0	0	0	0	0	0	0
vertebrate.Myb_SANT_M6168	0	0	0	0	0	0	0	0
vertebrate.Myb_SANT_Average_9	0	0.0275795	0	0	0	0	0	0
vertebrate.Myb_SANT_M1260	0	0	0	0	0	0	0	0
vertebrate.Myb_SANT_Average_3	0	0	0	0	0	0	0	0
vertebrate.Myb_SANT_M1261	0	0	0	0	0	0	0	0
vertebrate.Myb_SANT_M1262	0	0	0	0	0	0	0	0
vertebrate.Myb_SANT_M4397	0	0	0	0	0	0	0	0
vertebrate.Myb_SANT_Average_7	0	0	0	0	0	0	0	0
vertebrate.Ndt80_PhoG_M1320	0	0	0	0	0	0	0	0
vertebrate.Ndt80_PhoG_M1321	0	0	0	0	0	0	0	0
vertebrate.Nuclear_receptor_Average_172	0	0	0	0	0	0	0	0
vertebrate.Nuclear_receptor_Average_73	0	0	0	0	0	0	0	0
vertebrate.Nuclear_receptor_M2830	0	0	0	0	0	0	0	0
vertebrate.Nuclear_receptor_Average_167	0	0	0	0	0.399203	0	0	0
vertebrate.Nuclear_receptor_M5758	0	0	0	0	0	0	0	0
vertebrate.Nuclear_receptor_M5757	0	0	0	0	0	0	0	0
vertebrate.Nuclear_receptor_Average_174	0	0	0	0	0	1.64736	0	0
vertebrate.Nuclear_receptor_M6265	0	0	0	0	0	0	0	0
vertebrate.Nuclear_receptor_Average_151	0	0	0	0	0	0	0	0
vertebrate.Nuclear_receptor_Average_63	0	0	0	0	0	0	0	0
vertebrate.Nuclear_receptor_Average_175	0	0	0	0	0	0	0	0
vertebrate.Nuclear_receptor_Average_154	0	0	0	0	0	1.15202	0	0
vertebrate.Nuclear_receptor_Average_144	0	0	0	0	0	0	0	0
vertebrate.Nuclear_receptor_M6263	0	0	0	0	0	0	0	0
vertebrate.Nuclear_receptor_M5504	0	0	0	0	0	0	0	0
vertebrate.Nuclear_receptor_M6203	0	0	0	0	0	0	0	0
vertebrate.Nuclear_receptor_Average_176	0	0	0	0	1.13555	0	0	0
vertebrate.Nuclear_receptor_Average_168	0	0	0	0	0	0	0	0
vertebrate.Nuclear_receptor_M1341	0	0	0	0	0.234192	0	0	0
vertebrate.Nuclear_receptor_Average_170	0	0	0	0	0	0	0	0
vertebrate.Nuclear_receptor_M6210	0	0	0	0	0	0	1.03159	0
vertebrate.Nuclear_receptor_M6202	0	0	0	0	0	0.304	0	0
vertebrate.Nuclear_receptor_Average_85	0	0	0	0	0.726045	0	0	0
vertebrate.Nuclear_receptor_Average_171	0	2.16035	0	0	0	0	0	0
vertebrate.Nuclear_receptor_M1354	0	0	0	0	0	0	0	0
vertebrate.Nuclear_receptor_M1331	0	0	0	0	0	0	0	0
vertebrate.Nuclear_receptor_Average_157	0	0	0	0	0	0	0	0
vertebrate.Nuclear_receptor_M6157	0	0	0	0	0	0	0	0
vertebrate.Nuclear_receptor_Average_58	0	0	0	0	3.35204	0	0	0
vertebrate.Nuclear_receptor_M6352	0	0	0	0	0	0	0	0
vertebrate.Nuclear_receptor_Average_62	0	0	0	0	0	0	0	0
vertebrate.Nuclear_receptor_Average_20	0	0	0	0	0	0	0	0
vertebrate.Nuclear_receptor_M1843	0	0	0	0	1.05035	0	0	0
vertebrate.p53_M5923	0	0	0.63213	0	0	0	0	0
vertebrate.p53_M5922	0	0	0	0	0	0	0	0
vertebrate.p53_Average_10	0.370834	0	0	0	0	0	0	0
vertebrate.p53_Average_8	0	0	0	0	0	0	0	0
vertebrate.p53_M3568	0	0	0	0	0	0	0	0
vertebrate.Paired_box_Average_7	0	0	0	0	0	0	0	0
vertebrate.Paired_box_Average_6	0	0	0	0	0	0	0	0
vertebrate.Paired_box_M3591	0	0	0	0	0	0	0	0
vertebrate.Paired_box_M3590	0	0	0	0	0	0	0	0
vertebrate.Paired_box_M6230	0	0	0	0	0	0	0	0
vertebrate.Paired_box_M6228	0	0	0	0	0	0	0	0
vertebrate.Pipsqueak_Average_1	0	0	0	0	0	0	0	0
vertebrate.Pipsqueak_M1386	0	0	0	0	0	0	0	0
vertebrate.Prospero_M5572	0	0	0	0	0	0.103832	0	0
vertebrate.Rel_Average_30	0	0	0	0	0.0939926	0	0	0
vertebrate.Rel_M6180	0	0	0	0	0	0	0	0
vertebrate.Rel_Average_32	0	0	0	0	0	0	0	0
vertebrate.Rel_Average_27	0	0	0	0	0	0	0	0
vertebrate.Rel_M5475	0	0	0	0	0	0	0	0
vertebrate.Rel_Average_28	0	0	0	0	0	0	0	0
vertebrate.Rel_M6189	0	0	0	0	0	0	0	0
vertebrate.Rel_Average_25	0	0	0	0	0	0	0	0
vertebrate.Rel_M5957	0	0	0	0	0	0	0	0
vertebrate.Rel_M5476	0	0	0	0	0	0	0	0
vertebrate.Rel_M5477	0	0	0	0	0	0	0	0.578904
vertebrate.RFX_Average_30	0	0	0	0	0	0	0	0
vertebrate.RFX_Average_29	0	0	0	0	0	0	0	0
vertebrate.RFX_Average_9	0	0	0	0	0	0	0	0
vertebrate.Runt_Average_10	0	3.64105	0	0	0	0	0	0
vertebrate.Runt_Average_9	0	1.99752	0	0	0	0	0	0
vertebrate.Runt_Average_1	0	0	0	0	0	0	0	0
vertebrate.SAND_Average_9	0	0	0	0	0	0	0	0
vertebrate.SAND_M1432	0	0	0	0	0	0	0	0
vertebrate.SAND_Average_6	0	0	0	0	0	0	0	0
vertebrate.SAND_M1429	0	0	0	0	0	0	0	0
vertebrate.SAND_Average_8	0	0	0	0	0	0	0	0
vertebrate.SAND_M5959	0	2.5773	0	0	0	0	0	0
vertebrate.SAND_M5314	0	0	0	0	0	0	0	0
vertebrate.SAND_M5313	0	0	0	0	0	0	0.2881	0
vertebrate.SMAD_M6283	0	0	0	0	0	0	0	0
vertebrate.SMAD_M1450	5.39463	0	0	0	0	0	2.87293	4.21887
vertebrate.SMAD_Average_5	4.34724	0	0	0	0	0	0	1.51954
vertebrate.SMAD_M6282	0.555293	0	0	0	0	0	0	1.8376
vertebrate.SMAD_Average_7	0	0	0	0	0	0	0	0
vertebrate.SMAD_Average_3	0	0	0	0	0	0	0	0.380209
vertebrate.SMAD_M5627	1.32838	0	0	0	0	0	0	0
vertebrate.Sox_Average_54	0	0	0	0	0	0	0	0
vertebrate.Sox_M6292	0.382172	0.324559	0	0	0	0	0	0.131947
vertebrate.Sox_Average_55	0	0	0	0	0	0	0	1.1451
vertebrate.Sox_M5909	0	0	0	0	0	0	0	0
vertebrate.Sox_Average_96	0	0	0	0	0	0	0	0
vertebrate.Sox_Average_46	0	0	0	0	0	0	0	0
vertebrate.Sox_Average_97	0	0	0	0	0	0	0	0
vertebrate.Sox_Average_48	0	0	0	0	0	0	0	0
vertebrate.Sox_M6295	0	0	0	0	0	0	0	0
vertebrate.Sox_Average_95	0	0	0	0	0	0	0	0
vertebrate.Sox_Average_94	0	0	0	0	0	0	0	0
vertebrate.Sox_M1469	0	0	0	0	0	0	0	0
vertebrate.Sox_Average_76	0	0	0	0	0	0	0	0
vertebrate.Sox_Average_91	0	0	0	0	0	0	0	0
vertebrate.Sox_M6309	0	0	0	0	0	0	0	0
vertebrate.Sox_Average_82	0	0	0	0	0	0	0	0
vertebrate.Sox_M6293	0	0	0	0	0	0	0	0
vertebrate.Sox_M1459	0	0	2.73899	6.77926	0	0	0	0
vertebrate.Sox_Average_66	0	0	0	0	0	0	0	0
vertebrate.Sox_M3831	0	0	0	0	0	0	0	0
vertebrate.Sox_Average_92	0	0	0	0	0	0	0	0
vertebrate.Sox_M1457	0	0	0	0	0	0	0	0
vertebrate.Sox_M1458	0	0	0	0	2.01888	0	0	0
vertebrate.STAT_Average_23	0	0	0	0	0	0	0	0
vertebrate.STAT_M3856	0	0	0	0	0	0	0	0
vertebrate.STAT_Average_16	0	0	0	0	0	0	0	0
vertebrate.STAT_Average_22	0	0	0	0	0	0	0	0
vertebrate.STAT_M3845	0	0	0	0	0	0	0	0
vertebrate.STAT_Average_12	0	0	0	0	0	0	0	0
vertebrate.T-box_M6030	0	0	0	0	0	0	0	0
vertebrate.T-box_M5954	0	0	0	0	0	0	0	0
vertebrate.T-box_Average_29	0	0	0	0	0	0	0	0
vertebrate.T-box_M1713	0	0	0	0	0	1.19038	0	0
vertebrate.T-box_M6322	0	0	0	0	0	0	0	0
vertebrate.T-box_Average_1	0	0	0	0	0	0	0	0
vertebrate.T-box_M5216	0	0	0	0	0	0	0	0
vertebrate.T-box_Average_8	0	0	0	0	0	0.00242737	0	0
vertebrate.T-box_Average_30	0	0	0	0	0	0.0386037	0	0
vertebrate.T-box_Average_31	0	0	0	0	0	0	0	0
vertebrate.T-box_Average_26	0	0	0	0	0	0	0	0
vertebrate.T-box_M6323	0	0	0	0	0	0	0	0
vertebrate.T-box_Average_23	0	0	0	0	0	0	0	0
vertebrate.T-box_M5698	0	0	0	0	0	0	0.555821	0
vertebrate.T-box_M5694	0	0	0	0	0	0.68354	0	0
vertebrate.T-box_Average_6	0	0	0	0	0	0	0.51764	0
vertebrate.TBP_Average_1	0	0	0	0	0	0	0	0
vertebrate.TBP_M3884	0	0	0	0	0	0	0	0
vertebrate.TBP_M3881	0	0	0	0	0	0	0	0
vertebrate.TBP_M1511	0	0	0	0	0	0	0	0
vertebrate.TEA_Average_5	0	0	0	0	0	0	0	0
vertebrate.TEA_Average_1	0	0	0	0	0	0	0	0
vertebrate.TEA_M6327	0	0	0	0	0	0	0	0
vertebrate.TEA_M6328	0	0	0	0	1.10362	0	0	0
vertebrate.THAP_finger_M2259	0	0	0	0	0	0	0	0
vertebrate.THAP_finger_M4506	0	0	0	0	0	0	0	0
vertebrate.THAP_finger_M1539	0.0757643	0	0	0	0	0	0	0
vertebrate.THAP_finger_M1538	0	0	0	0	0	0	0	0
vertebrate.THAP_finger_M1541	0	0	0	0	0	0	0	0
vertebrate.Unknown_M5777	0	0	0	0	0	0	0	0
vertebrate.Unknown_M3394	0	0	0	0	0	0	0	0
vertebrate.Unknown_M3812	0	0	0	0	0	0	0	0
vertebrate.Unknown_M6261	0	0	0	0	0	0	0	0
vertebrate.Unknown_M3565	0	0	0	0	0	0	0	0
vertebrate.Unknown_M6375	0	0.678284	0	0	0	0	0	0
vertebrate.Unknown_M6200	0	0	0	0	0	0	0	0
vertebrate.Unknown_M1803	0	0	0	0	0	0	0	0
vertebrate.Unknown_M6305	0	0	0	0	0	0	0	0
vertebrate.Unknown_M6097	0	0	0	0	0	0	0	0
vertebrate.Unknown_M3387	0	0	0	0	0	0	0	0
vertebrate.Unknown_M1801	0	0	0	0	0.384866	0.808539	0	0
vertebrate.Unknown_M3386	2.98045	0	0	0	0	0	0	0.499125
vertebrate.Unknown_M6029	0	2.45387	0	0	0	0	0	0
vertebrate.Unknown_Average_6	0.0795221	0.772036	0	0	0	0	0	0
vertebrate.Unknown_M5141	0	0	0	0	0	0	0	0
vertebrate.Unknown_M6235	0.785151	2.09164	0	0	0	0	0	0
vertebrate.Unknown_M6070	0	0	0	0	0	0	0	0
vertebrate.Unknown_Average_4	0	0	0	0	0	0	0	0
vertebrate.Unknown_Average_5	1.97033	0.458584	1.53391	0	0	0	0	1.99186
invertebrate.ABF1_C2H2_ZF_Average_3	0	0	0	0	0	0	0	0
invertebrate.ABF1_C2H2_ZF_M4598	0	0	0	0	0	0	0	0
invertebrate.ABF1_C2H2_ZF_M4591	0	0	0	0	0	0	0	0
invertebrate.ABF1_C2H2_ZF_Average_4	0	0	0	0.270259	0	0	0	0
invertebrate.ABF1_C2H2_ZF_M4596	0	0	0	0	0	0	0	0
invertebrate.ABF1_C2H2_ZF_M4590	0	0	0	0	0	0	0	0
invertebrate.ABF1_C2H2_ZF_M4595	0	0	0	0.592688	0	0	0	0
invertebrate.ABF1_C2H2_ZF_M4597	0	0	0	0	0	0	0	0
invertebrate.ABF1_C2H2_ZF_M1717	0	0	0	0	0	0	0	0
invertebrate.ABF1_C2H2_ZF_M2406	0	0	0	0	0	0	0	0
invertebrate.ABF1_C2H2_ZF_Average_2	0	0	0	0	0	0	0	0
invertebrate.ABF1_C2H2_ZF_M4592	0	0	0	0	0	0	0	0
invertebrate.ABF1_C2H2_ZF_Average_1	0	0	0	0	0	0	0	0
invertebrate.ABF1_Average_2	0	0	0	0	0	0	0	0
invertebrate.ARID_BRIGHT_M4985	0	0	0	0	0	0	0	0
invertebrate.ARID_BRIGHT_M2423	0	0	0	0	0	0	0	0
invertebrate.ARID_BRIGHT_Average_1	0	0	0	0	0	0	0	0
invertebrate.ARID_BRIGHT_M0115	0	0	0	0	0	0	0	0
invertebrate.AT_hook_M0140	0	0	0	0	0	0	0	0
invertebrate.AT_hook_M0135	0	0	0	0	0	0	0	0
invertebrate.AT_hook_M0141	0	0	0	0	0	0	0	0
invertebrate.AT_hook_M5095	0	0	0	0	0	0	0	0
invertebrate.Brinker_Average_1	0	0	0	0	0	0	0	0
invertebrate.C2H2_ZF_M4868	0	0.418615	0	0	0	0	0	0
invertebrate.C2H2_ZF_M4867	0	0	0	0	0	0	0	0
invertebrate.C2H2_ZF_Average_90	0	0	0	0	0	0	0	0
invertebrate.C2H2_ZF_M4793	0	0	0	0	0	0	0	0
invertebrate.C2H2_ZF_M4987	0	0	0	0	0	0	0	0
invertebrate.C2H2_ZF_Average_77	0	0	0	0	0	0	0	0
invertebrate.C2H2_ZF_M4905	0	0	0	0	0	0	0	0
invertebrate.C2H2_ZF_M4616	0	0	0	0	0	0	0.54215	0
invertebrate.C2H2_ZF_Average_94	0	0	0	0	0	0	0	0
invertebrate.C2H2_ZF_M4901	0	0	0	0	0	0	0	0
invertebrate.C2H2_ZF_M4721	0	0	0	0	0	0	0	0
invertebrate.C2H2_ZF_Average_37	0	0	0	0	0	0	0	0
invertebrate.C2H2_ZF_M4618	0	0	0	0	0.342882	0	0	0
invertebrate.C2H2_ZF_Average_79	0	0.598064	0	0	0	0	0	0
invertebrate.C2H2_ZF_M4909	0	1.35179	0	0	0	0	0	0
invertebrate.C2H2_ZF_Average_84	0	0	0	0	0	0	0	0
invertebrate.C2H2_ZF_M4903	0	0	0	0	0	0	0	0
invertebrate.C2H2_ZF_Average_74	0	0	0	0	0	0	0	0
invertebrate.C2H2_ZF_Average_65	0	0.0242027	0	0	0	0	0	0
invertebrate.C2H2_ZF_Average_33	0	0	0.812615	0	0	0	0	0
invertebrate.C2H2_ZF_Average_68	0	0	0	0	0	0	0	0
invertebrate.C2H2_ZF_M0415	0	0	0	0	0.313174	5.20776	0	0
invertebrate.C2H2_ZF_M4966	0	0	0	0	0	0	0	0
invertebrate.C2H2_ZF_M4912	3.54833	0	0	0	0	0	0	3.29572
invertebrate.C2H2_ZF_M2198	0	0	0	0	0	0	0	0
invertebrate.C2H2_ZF_M4906	0	0	0.242427	0	0	0	0	0
invertebrate.C2H2_ZF_M4622	0	0	0	0	0	0	0	0
invertebrate.C2H2_ZF_M4633	0	0	0	0	0	0	0	0
invertebrate.C2H2_ZF_M5008	0	0	0	0	0	0	0	0
invertebrate.C2H2_ZF_Average_66	0	0	0	0	0	0	0	0
invertebrate.C2H2_ZF_M1936	0	0	0	0	0	0	0	0
invertebrate.C2H2_ZF_Average_97	0	0	0	0	0.139602	0	0	0
invertebrate.C2H2_ZF_M0414	0	0	0	0	0	0	0	0
invertebrate.C2H2_ZF_Average_86	0	0	0	0	0	0	0	0
invertebrate.C2H2_ZF_Average_73	0	0	0	0	0	0	0	0
invertebrate.C2H2_ZF_Average_70	0	0	0	0	0	0	0	0
invertebrate.C2H2_ZF_M2196	0	0	0	0	0	0	0	0
invertebrate.C2H2_ZF_M4970	0	0	0	0	0	0	0	0
invertebrate.C2H2_ZF_M4907	0	0	0	0	0	0	0	0
invertebrate.C2H2_ZF_Average_85	0	0	0	0	0	0	0	0
invertebrate.C2H2_ZF_Average_5	0	0	0	0	0	0	0	0
invertebrate.C2H2_ZF_Average_64	0	0	0	0	0	0	0	0
invertebrate.C2H2_ZF_M4908	0.118933	0	0	0	0	0.774596	0	0
invertebrate.C2H2_ZF_Average_58	0	0	0	0	0	0	0	0
invertebrate.C2H2_ZF_M4711	0.0549124	0.896123	0	0	0	0	0	0.675419
invertebrate.C2H2_ZF_Average_62	0	0	0	0	0	0	0	0
invertebrate.C2H2_ZF_M4953	0	0	0	0	0	0	0	0
invertebrate.C2H2_ZF_M4902	0	0	0	0	0	0	0	0
invertebrate.C2H2_ZF_Average_95	0	0	0	0	0	0	0	0
invertebrate.C2H2_ZF_Average_98	0	0	0	0.47612	0	0	0	0
invertebrate.C2H2_ZF_Average_59	0	0	0	0.643435	2.16021	0	0	0
invertebrate.C2H2_ZF_Average_6	0	0	0	0	0	0	0	0
invertebrate.C2H2_ZF_Average_91	0	0	0	0	0	0	0.553128	0
invertebrate.C2H2_ZF_M4881	0	0	0	0	1.32459	0	0	0
invertebrate.C2H2_ZF_M4900	0	0	0	0	0.835714	0	0	0
invertebrate.C2H2_ZF_M4913	0	0	0	0	0	0	0	0
invertebrate.C2H2_ZF_Average_51	0	0	0	0	0	0	0	0
invertebrate.C2H2_ZF_M5069	0	0	0	0	0	0	0	0
invertebrate.C2H2_ZF_Average_89	0	0	0	0	0	0.297811	0	0
invertebrate.C2H2_ZF_M5019	0	0	0	0	0	0	0	0
invertebrate.C2H2_ZF_Average_19	0	0	0	0	0	0	0	0
invertebrate.C2H2_ZF_M2452	0	0	0	0	0	0	0	0
invertebrate.C2H2_ZF_Average_88	0	0	0	0	0	0	0	0
invertebrate.C2H2_ZF_Average_26	0	0	0	0	0	0	0	0
invertebrate.C2H2_ZF_M4617	0	0	0	0	0	0	0	0
invertebrate.C2H2_ZF_Average_69	0	0	0	0	0	0	0.205247	0
invertebrate.C2H2_ZF_Average_21	0	0	0	0	0	0	0	0
invertebrate.C2H2_ZF_Average_45	0	0	0	0	0	1.95215	0	0
invertebrate.C2H2_ZF_Average_42	0	0	0	0	0	0	0	0
invertebrate.C2H2_ZF_Average_75	0	0	0	0	0	0	0	0
invertebrate.C2H2_ZF_Average_17	0	0	0	0	0	0	0	0
invertebrate.C2H2_ZF_Average_46	0	0	0	0	0	0	0	0
invertebrate.C2H2_ZF_M4661	0	0	0	0	0	0	0	0
invertebrate.C2H2_ZF_Average_80	0	0	0	0.147016	0	0	0	0
invertebrate.C2H2_ZF_M4804	0	0	0.109677	0	0	0	0	0
invertebrate.C2H2_ZF_M2206	0	0	0	0	0	0	0	0
invertebrate.CENPB_Average_1	0	0	0	0	0	0	0	0
invertebrate.CSD_M0519	0	0	0	0	0	0	0	0
invertebrate.CSL_Average_1	0	0	0	0	0	0	0	0
invertebrate.CUT_Homeodomain_M1913	0	0	0	0	0	0	0	0
invertebrate.CUT_Homeodomain_M0521	0	0	0	0	0	0	0	0
invertebrate.CUT_Homeodomain_M1897	0	0	0	0	0	0	0	0
invertebrate.CUT_M0520	0	0	0	0	0	0	0	0
invertebrate.CxC_Average_1	0	0	0	0	0	0	0	0
invertebrate.CxC_M0537	0	0	0	0	0	0	0	0
invertebrate.CxxC_M0552	0	0	0	0	0	0	0	0
invertebrate.CxxC_M0553	0	0	0	0	0	0	0	1.54459
invertebrate.DM_Average_2	0	0	0	0	0	0	0	0
invertebrate.DM_M0554	0	0	0	0	0	0	0	0
invertebrate.DM_M0570	0	0	0	0	0	0	0	0
invertebrate.DM_Average_3	0	0	0	0	0	0	0	0
invertebrate.DM_M1938	0	0	0	0.27804	0	0	0	0
invertebrate.DM_Average_1	0	0	0	0	0	0	0	0
invertebrate.E2F_M0599	0	0	0	0	0	0	0	0
invertebrate.E2F_M2204	0	0	0	0	0	0	0	0
invertebrate.Ets_Average_9	0	0	0	0	0	0	0	0
invertebrate.Ets_M4754	0	0	0	0	0	0	0	0
invertebrate.Ets_M4773	0	0	0	0	0	0	0	0
invertebrate.Ets_M0636	0	0	0	0	0	0	0	0
invertebrate.Forkhead_Average_16	0	0	0	0	0	0	0	0
invertebrate.Forkhead_M4584	0	0	0	0	0	0	0	0
invertebrate.Forkhead_Average_8	0	0	0	0	0	0	0	0
invertebrate.Forkhead_M2416	0	0	0	0.323679	0.612485	0	0	0
invertebrate.Forkhead_Average_11	0	0	0	0	0	0	0	0
invertebrate.GATA_M2200	0	0	0	0	0	0	0	0
invertebrate.GATA_M5032	0	0	0	0	0	0	0	0
invertebrate.GATA_Average_4	0	0	0	0	0	0	0	0
invertebrate.GCM_Average_1	0	0	0	0	0	0	0	0
invertebrate.Grainyhead_M4807	0	0	0.324171	0	0	0	0	0
invertebrate.Grainyhead_M2425	0	0	0	0	0	0	0	0
invertebrate.HSF_Average_3	0	0	0	0	0	0	0	0
invertebrate.HSF_M2434	0	0	0	0	0	0	0	0
invertebrate.HSF_Average_1	0	0	0	0	0	0	0	0
invertebrate.Homeodomain_POU_Average_2	0	0	0	0	0	0	0	0
invertebrate.Homeodomain_POU_M1132	0	0	0	0	0	0	0	0
invertebrate.Homeodomain_POU_M1133	0	0	0	0	0	0	0	0
invertebrate.Homeodomain_POU_Average_1	0	0	0	0	0	0	0	0
invertebrate.Homeodomain_POU_M1931	0	0	0	0	0	0	0	0
invertebrate.Homeodomain_POU_M1135	0	0	0	0	0	0	0	0
invertebrate.Homeodomain_POU_M2127	0	0	0	0	0	0	0	0
invertebrate.Homeodomain_M0773	0	0	0	0	0	0	0	0
invertebrate.Homeodomain_M1113	0	0	0	0	0	0	0	0
invertebrate.Homeodomain_Average_298	0	0	0	0	0	0	0	0
invertebrate.Homeodomain_Average_280	0	0	0	0	0	0	0	0
invertebrate.Homeodomain_M5100	0	0	0	0	0	0	0	0
invertebrate.Homeodomain_Average_267	0	0	0	0	0	0	0	0
invertebrate.Homeodomain_Average_232	0	0	0	0	0	0	0	0
invertebrate.Homeodomain_Average_257	0	0	0	0	0	0	0	0
invertebrate.Homeodomain_M1110	0	0	0	0	0	0	0	0
invertebrate.Homeodomain_Average_300	0	0	0	0	0	0	0	0
invertebrate.Homeodomain_Average_290	0	0	0	0	0	0	0	0
invertebrate.Homeodomain_Average_292	0	0	0	0	0	0	0	0
invertebrate.Homeodomain_Average_294	0	0	0	0	0	0	0	0
invertebrate.Homeodomain_Average_304	0	0	0	0	0	0	0	0
invertebrate.Homeodomain_Average_215	0	0	0	0	0	0	0	0
invertebrate.Homeodomain_M4560	0	0	0	0	0	0	0	0
invertebrate.Homeodomain_Average_246	0	0	0	0	0	0	0	0
invertebrate.Homeodomain_M1086	0	0	0	0	0	0	0	0
invertebrate.Homeodomain_Average_301	0	0	0	0	0	0	0	0
invertebrate.Homeodomain_M1078	0	0	0	0	0	0	0	0
invertebrate.Homeodomain_M4775	0	0	0	0	0	0	0	0
invertebrate.Homeodomain_M2428	0	0	0	0	0	0	0	0
invertebrate.Homeodomain_Average_147	0	0	0	0	0	0	0	0
invertebrate.Homeodomain_M1082	0	0	0	0	0	0	0	0
invertebrate.Homeodomain_Average_302	0	0	0	0.0660018	0	0	0	0
invertebrate.Homeodomain_M4812	0	0	0	0	0	0	0	0
invertebrate.Homeodomain_Average_293	0	0	0	0	0	0	0	0
invertebrate.Homeodomain_M4610	0	0	0	0	0	0	0	0
invertebrate.Homeodomain_M2396	0	0	0	0	0	0	0	0
invertebrate.Homeodomain_M1099	0	0	0	0	0	0	0	0
invertebrate.Homeodomain_Average_262	0	0	0	0	0	0	0	0
invertebrate.Homeodomain_Average_249	0	0	0	0	0	0	0	0
invertebrate.Homeodomain_M1059	0.777444	0	0.149408	0	0	0	0	0
invertebrate.Homeodomain_Average_291	0	0	0	0	0	0	0	0
invertebrate.Homeodomain_Average_284	0	0	0	0	0	0	0	0
invertebrate.Homeodomain_Average_299	0	0	0	0	0	0	1.22742	0
invertebrate.Homeodomain_M4760	0	0	0	0	0	0	0	0
invertebrate.Homeodomain_Average_185	0	0	0	0	0	0	0	0
invertebrate.Homeodomain_M4778	0	0	0	0	0	0	0	0
invertebrate.Homeodomain_Average_266	0	0	0	0	0	0	0	0
invertebrate.Homeodomain_M1032	0	0	0	0	0	0	0	0
invertebrate.Homeodomain_Average_279	0	0	0	0	0	0	0	0
invertebrate.Homeodomain_Average_303	0	0	0	0	0	0	0	0
invertebrate.Homeodomain_Average_273	0	0	0	0	0	0	0	0
invertebrate.MADF_M4645	0	0	0	0	0	0	0	0
invertebrate.MADF_M4621	0	0	0	0	0	0	0	0
invertebrate.MADF_M4688	0	0	0	0	0	0	0	0
invertebrate.MADF_M4731	0	0.132807	0	0	0	0	0	0
invertebrate.MADF_M4701	0	0	0	0	0	0	0	0
invertebrate.MADF_M4698	0	0	0	0	0	0	0	0
invertebrate.MADF_M4638	0	0	0	0	0	0.24429	0	0
invertebrate.MADF_Average_2	0	0	0	0	0	0	0	0
invertebrate.MADF_M4679	0	0	0	0	0	0	0	0
invertebrate.MADF_M4704	0	0	0	0	0	0.554602	0	0.394671
invertebrate.MADF_Average_3	0	0	0	0	0	0	0	0
invertebrate.MADF_M4548	0	0	0	0	0	0	0	0
invertebrate.MADF_M4685	0	0	0	0	0	0	0	0
invertebrate.MADF_M4866	0	0	0	0	0	0	0	0
invertebrate.MADF_M4692	0	0	0	0	0	0	0	0
invertebrate.MADF_M4648	0	0	0	0	0	0	0	0
invertebrate.MADF_M1183	0	0	0	0	0	0	0	0
invertebrate.MADF_Average_1	0	0	0	0	0	0	0	0
invertebrate.MADF_M4547	1.52079	0	0	0	0	0	0	0
invertebrate.MADF_M2399	0	0.3452	0	0	0	0	0	0
invertebrate.MADF_M4922	0	0	0	0	1.16451	0.121789	0	0
invertebrate.MADF_M4632	0	0	0	0	0	0	0	0
invertebrate.MADF_M4705	0	0	0	0	0	0	0	0
invertebrate.Myb_SANT_Average_1	0	0	0	0	0	0	0	0
invertebrate.Myb_SANT_M2207	0	0	0	0	0	0	0	0
invertebrate.Nuclear_receptor_M1365	0	0	0	0	0	0	0	0
invertebrate.Nuclear_receptor_M1358	0	0	0	0	0	1.3195	0	0
invertebrate.Nuclear_receptor_M1369	0	0	0	0	0	0	0	0.514952
invertebrate.Nuclear_receptor_M2202	2.01833	0	0	0	0	0	0	2.14872
invertebrate.Nuclear_receptor_M1368	0	0	0	0	0.0331075	0	0	0
invertebrate.Nuclear_receptor_M1370	0	0	0	0	0	0	0	0
invertebrate.Nuclear_receptor_Average_32	0	0	0	0	0	0	0	0
invertebrate.Nuclear_receptor_M1377	0.0904238	0	2.12243	0	0	0	0	1.77773
invertebrate.Nuclear_receptor_M1364	0	0	0	0	0	0	0	0
invertebrate.Nuclear_receptor_Average_31	0	0	0	0	0	0	0	0
invertebrate.Nuclear_receptor_M5064	0	0	0	0	0	0	0	0
invertebrate.Nuclear_receptor_M1376	0	0	0	0	0	0	0	0
invertebrate.Nuclear_receptor_M1325	0	0	0	0	0.442565	0	0	0
invertebrate.Nuclear_receptor_Average_26	0	0	0	0	0	0	0	0
invertebrate.Nuclear_receptor_M1327	0	0	0	0	0	0	0	0.742417
invertebrate.Nuclear_receptor_M4797	0	0	0	0	0	0	0	0
invertebrate.Nuclear_receptor_Average_20	0	0	0	0	0	0	0	0
invertebrate.Nuclear_receptor_M4875	0	0	0	0	0	0	0	0
invertebrate.Nuclear_receptor_M4854	0	0	0	0	0	0	0	0
invertebrate.Nuclear_receptor_M4851	0	0	0	0	0	0.553055	0	0
invertebrate.Nuclear_receptor_M1359	0	0	0	0	0	0	0	0
invertebrate.Paired_box_Average_1	0	0	0	0	0	0	0	0
invertebrate.Paired_box_M4978	0	0	0	0	0.369584	0.266671	0	0
invertebrate.Paired_box_M1379	0	0	0	0	0	0	0	0
invertebrate.Paired_box_M1917	0.672283	0.422185	0	0	0	0	0	0
invertebrate.Paired_box_M1381	0	0	0	0	0	0	0	0
invertebrate.Pipsqueak_M4576	0	0	0	0	0	0	0	0
invertebrate.Pipsqueak_M4577	0	0	0	0.83661	0	0	0	0
invertebrate.Pipsqueak_Average_1	0	0	0	0	0	0	0	0
invertebrate.Pipsqueak_M4986	0	0	0	0	0	0	0	0
invertebrate.Pipsqueak_M1382	0	0	0	0	0	0.348174	0	0
invertebrate.Pipsqueak_M4967	0	0	0	0	0	0	0	0
invertebrate.RFX_Average_2	0	0	0	0	0	0	0	0
invertebrate.RFX_M1415	0	0	0	0	0	0	0	0
invertebrate.Rel_Average_2	0	0	0	0	0	0	0	0
invertebrate.Rel_M2421	0	0	0	0	0	0	0	0
invertebrate.Runt_Average_1	0	1.01277	0	0	0	0	0	0
invertebrate.SAND_Average_1	0	0	0	0	0	0	0	0
invertebrate.SAND_M1421	0	0	0.196888	0	0	0	0	0
invertebrate.SAND_M1419	0	0	0.59642	0.649551	0	0	0	0
invertebrate.SMAD_M4918	0	0	0	0	0	0	0	0
invertebrate.SMAD_M2199	0	0	0	0	0	0	0	0
invertebrate.SMAD_M4921	0	0	0	0	0	0	0	0
invertebrate.SMAD_M1451	1.43968	0	0	0	0	0	0	0
invertebrate.STAT_Average_1	0	0	0	0	0	0	0	0
invertebrate.Sox_M4710	0	0	0	0	0	0	0	0
invertebrate.Sox_M2456	0	0	0	0	0	0	0	0
invertebrate.Sox_M4963	0	0	0	0	0	0	0	0
invertebrate.Sox_M1915	0	0	0	0	0	0	0	0
invertebrate.Sox_M1454	0	0	0	0	0	0	0	0
invertebrate.Sox_Average_2	0	0	0	0	0	0	0	0
invertebrate.Sox_M5026	0	0	0	0	0	0	0.729208	0
invertebrate.Sox_M2445	0	0	0	0	0	0	0	0
invertebrate.T-box_Average_1	0	0	0	0	0	0.112587	0	0
invertebrate.T-box_M4740	0	0	0	0	0	0	1.19972	1.19264
invertebrate.T-box_M4606	2.56276	0	0	0	0	0.46139	2.46424	3.99163
invertebrate.T-box_M1509	0	0	0	0	0	1.32086	0.617768	0
invertebrate.T-box_M1508	0	0	0	0	0	0	0	0
invertebrate.TEA_Average_1	0	0	0	0	0	0	0	0
invertebrate.Unknown_Average_3	0	0	0	0.408863	0	0	0	0
invertebrate.Unknown_M5052	0	0	0	0	0	0	0	0
invertebrate.Unknown_Average_2	0	0	0	0	0	0	0	0
invertebrate.Unknown_M1937	0	0	0	0	0	0	0	0
invertebrate.Unknown_M4992	0	1.51204	0	0	0	0	0	0
invertebrate.Unknown_M4666	0	0	0	0	0	0	0	0
invertebrate.Unknown_M2463	0	0	0	0	0	0	0	0
invertebrate.Unknown_M2203	0	0	0	0	0	0	0	0
invertebrate.Unknown_M1542	0	0	0	0	0	0	0	0
invertebrate.Unknown_M4667	0	0	0	0	0	0	0	0
invertebrate.bHLH_Average_103	0	0	0	0	0	0	0	0
invertebrate.bHLH_Average_67	0	0	0	0	0	0	0	0
invertebrate.bHLH_Average_99	0	0	0	0	0	0	0	0.0161878
invertebrate.bHLH_M2432	0	0	0	0	0	0	0	0
invertebrate.bHLH_M4719	0	0	0	0	0	0	0	0
invertebrate.bHLH_Average_79	0	0	0	0	0	0	0	0
invertebrate.bHLH_Average_37	0	0	0	0	0	0	0	0
invertebrate.bHLH_Average_104	0	0	0	0	0	0	0	0
invertebrate.bHLH_Average_34	0	0	0	0	0	0	0	0
invertebrate.bHLH_M0167	0	0	0	0	0	0	0	0
invertebrate.bHLH_M0225	0	0	0	0	0	0	0	0
invertebrate.bHLH_M4835	0	0	0	0	0	0	0	0
invertebrate.bHLH_Average_100	0	0	0	0	0	0	0	0
invertebrate.bHLH_Average_26	0	0	0	0	0	0	0	0
invertebrate.bHLH_Average_73	0	0	0	0	0	0	0.790912	0
invertebrate.bHLH_Average_19	0	0	0	0	0	0	0	0
invertebrate.bHLH_Average_93	0	0	0	0	0	0	0	0
invertebrate.bHLH_M0246	0	0	0	0	0	0	0	0
invertebrate.bZIP_Average_2	0	0	0	0	0	0	0	0
invertebrate.bZIP_M4566	0	0	0	0	0	0	0	0
invertebrate.bZIP_Average_10	0	0	0	0	0	0	0	0
invertebrate.bZIP_M5094	0	0	0	0	0	0	0	0
invertebrate.bZIP_M4810	0	0	0	0	0	0	0	0
invertebrate.bZIP_Average_4	0	0	0	0	0	0	0	0
invertebrate.bZIP_Average_8	0	0	0	0	0	0	0	0
invertebrate.bZIP_M2210	0	0	0	0	0	0	0	0
invertebrate.bZIP_Average_1	0	0	0	0	0	2.18657	0	0
invertebrate.bZIP_M5063	0	0	0	0	0	0	0	0
invertebrate.bZIP_M4716	0	0	0	0	0	0	0	0
invertebrate.bZIP_M4567	0	0	0	0	0	0	0	0
gimmeplant.AP2_B3_Average_3	0.854254	0	0.0954822	1.20792	0	0	0	0
gimmeplant.AP2_B3_M0079	0	0	0	0	0.0540891	0	0	0
gimmeplant.AP2_B3_Average_4	0.373177	0	0	1.15317	0	0	0	0
gimmeplant.AP2_B3_Average_2	0	0	0	0	0	0	0	0
gimmeplant.AP2_B3_M0078	0	0	0	0	0	0	0	0
gimmeplant.AP2_Average_2	0	0	0.0377049	1.46425	0	0	0	0
gimmeplant.AP2_M2216	0	0	0	0	0	0	0	0
gimmeplant.AP2_Average_39	0	0.103457	0	0	0	0	0	0
gimmeplant.AP2_M0044	0	0.266008	0	0	0	0	0	0
gimmeplant.AP2_M0006	1.43899	0	0	0	0	0	0	0
gimmeplant.AP2_M0017	0	0	0	0	0	0	0	0
gimmeplant.AP2_Average_34	0	0	0	0	0	0	0	0
gimmeplant.AP2_Average_36	0	0	0	0	0	0	0	0
gimmeplant.AP2_Average_32	0	0	0	0	0	0	0	0
gimmeplant.AP2_Average_38	0	0	0	0	0	0.792173	0	0
gimmeplant.AP2_M1813	2.37686	0	0	0	0	0	0	0
gimmeplant.AP2_Average_15	0	0	0	0	0	0.361846	0	0
gimmeplant.AT_hook_Average_1	0	0	0	0	0	0	0	0
gimmeplant.AT_hook_M1747	0	0	0	0	0	0	0	0
gimmeplant.AT_hook_Average_2	0	0	0	0	0	0	0	0
gimmeplant.AT_hook_M0136	0	0	0	0	0	0	0	0
gimmeplant.AT_hook_M0145	0	0	0	0	0	0	0	0
gimmeplant.AT_hook_M0119	0	0	0	1.15209	0	0	0	0
gimmeplant.B3_Average_3	0	7.4626	5.84747	0	0	0	0	0
gimmeplant.B3_M0147	0.274297	0	0	0	0	0	0	0
gimmeplant.bHLH_Average_30	0	0	0	0	0	0	0	0
gimmeplant.bHLH_M0250	0	0	0	0	0	1.33887	0	1.13659
gimmeplant.bHLH_M0226	0	0	0	0	0	0	0	0
gimmeplant.bHLH_M2243	0	0	0	0	0	0	0	0
gimmeplant.bZIP_Average_31	0	0	0	0	0	0	0	0
gimmeplant.bZIP_Average_27	0	0	0	0	0	0	0	0
gimmeplant.bZIP_Average_6	0	0	0	0	0	0	0	0
gimmeplant.bZIP_M2550	0	0	0	0	0	0	0	0
gimmeplant.bZIP_Average_30	0	0	0	0	0	0	0	0
gimmeplant.bZIP_Average_28	0	0	0	0	0	0.217575	0	0
gimmeplant.bZIP_Average_26	0	0	0	0	0	0	0	0
gimmeplant.bZIP_M0256	0.265257	0	0	0	0	0	0	0
gimmeplant.bZIP_M2713	0	0	0	0	0	0	0	0
gimmeplant.bZIP_Homeodomain_Average_1	0	0	0	0	0	0.182061	0	0
gimmeplant.C2H2_ZF_Average_6	0	0	0	0	0	0	0	0
gimmeplant.C2H2_ZF_Average_3	0	0	0	0	0	0	0	0
gimmeplant.C2H2_ZF_M0353	0	0	0	0	0	0	0	0
gimmeplant.C2H2_ZF_Average_1	0	0	0	0	0	0	0	0
gimmeplant.C2H2_ZF_M1810	0	0	0	0	0	0	0	0.537071
gimmeplant.CG-1_Average_1	0	0	0	0	0	0	0	0
gimmeplant.CSD_M0518	0	0	0	0	0	0	0	0
gimmeplant.CxC_Average_2	0	0	0	0	0	0	0	0
gimmeplant.CxC_M0522	0	0	0	0	0	0	0	0
gimmeplant.CxC_M0536	0	0	0	0	0	0	0	0
gimmeplant.CxC_M0524	0	0	0	0	0	0	0	0
gimmeplant.CxC_Average_3	0	0	0	0	0	0	0	0
gimmeplant.CxC_M0533	0	0	0	0	0	0	0	0
gimmeplant.Dof_Average_12	0	0	0	0	0	0	0	0
gimmeplant.Dof_Average_11	0	0	0	0	0	0	0	0
gimmeplant.Dof_Average_17	0	0	0	0	0	0	0	0
gimmeplant.Dof_Average_20	0	0	0	0	0	0	0	0
gimmeplant.Dof_Average_19	0	0	0	0.609334	0	0	0	0
gimmeplant.Dof_Average_16	0	0	0	0	0	0	0	0
gimmeplant.Dof_M0586	0	0	0	0	0	0	0	0
gimmeplant.E2F_Average_1	0	0	0	0	0	0	0	0
gimmeplant.E2F_M0590	0.536789	0	0	0	0	0	0	0.326103
gimmeplant.EIN3_Average_4	0	0	0	0	0	0	0	0
gimmeplant.EIN3_Average_3	0	0	0	0	0	0	0	0
gimmeplant.FAR1_M2220	0	0	0	0	0	0	0	0
gimmeplant.GATA_Average_12	0	0	0	0	0	0	0	0
gimmeplant.GATA_Average_3	0	0	0	0	0	0	0	0
gimmeplant.GATA_Average_8	0	0	0	0	0	0	0	0
gimmeplant.GATA_M0706	0	0	0	0	0	0	0	0
gimmeplant.GATA_Average_2	0	0	0	0	0	0	0	0
gimmeplant.GRAS_M0737	0	0	0	0	0	0	0	0
gimmeplant.Homeodomain_Average_11	0	0	0	0	0	0	0	0
gimmeplant.Homeodomain_Average_8	0	0	0	0	0	0	0	0
gimmeplant.Homeodomain_Average_14	0	0	0	0	0	0	0	0
gimmeplant.Homeodomain_Average_4	0	0	0	0	0	0	0	0
gimmeplant.Homeodomain_Average_13	0	0	0	0	0	0	0	0
gimmeplant.Homeodomain_Average_7	0	0	0	0	0	0	0	0
gimmeplant.Homeodomain_Average_12	0	0	0	0	0	0	0	0
gimmeplant.Homeodomain_M0760	0	0	0.543655	3.44321	0	0	0	0
gimmeplant.Homeodomain_M0765	0	0	0	0	0	0	0	0
gimmeplant.Homeodomain_M0768	0	0	0	0	0	0	0	0.186585
gimmeplant.Homeodomain_M0757	0	0	0	0	0	0	0	0
gimmeplant.Homeodomain_M1026	0	0	0	0	0	0	0	0
gimmeplant.Homeodomain_M1122	0	0	0	0	0	0	0.273006	0
gimmeplant.Homeodomain_M1017	0	0	0	0	0	0	0	0
gimmeplant.Homeodomain_M0763	0	0	0	0	0	0	0	0
gimmeplant.Homeodomain_M1074	0	0	0	0	0	0	0	0
gimmeplant.Leafy_M2253	0	0	0	0	0	0	0	0
gimmeplant.LOB_Average_1	0	0	0	0	0	0	0	0
gimmeplant.MADF_Average_1	0	0	0	0	0	0	0	0
gimmeplant.MADF_M1182	0	0	0	0	0	0	0	0
gimmeplant.MADF_Average_6	0	0	0	0	0	0	0	0
gimmeplant.MADF_M1186	0	0	0	0	0	0	0	0
gimmeplant.MADF_Average_4	0	0	0	0	0	0	0	0
gimmeplant.MADF_M1193	0	0	0	0	0	0	0	0
gimmeplant.MADF_Average_5	0	0	0	0	0	0	0	0
gimmeplant.MADS_box_Average_7	0	0	0	0	0.800847	0	0	0
gimmeplant.MADS_box_Average_4	0	0	0	0	0	0	0	0
gimmeplant.MADS_box_Average_11	0	0	0	0	0	0.561046	0	0
gimmeplant.MADS_box_M2217	0	0	0	0	0	0	0	0
gimmeplant.Myb_SANT_Average_48	0	0	0	0	0	0	0	0
gimmeplant.Myb_SANT_Average_47	0	0	0	0	0	0	0	0
gimmeplant.Myb_SANT_Average_44	0	0	0	0	0	0	0	0
gimmeplant.Myb_SANT_Average_46	0	0	0	0	0	0	0	0
gimmeplant.Myb_SANT_Average_34	0	0	0	0	0	0	0	0
gimmeplant.Myb_SANT_Average_45	0	0	0	0	0	0	0	0
gimmeplant.Myb_SANT_M1242	0	0	0.377021	0	0	0	0	0
gimmeplant.Myb_SANT_Average_37	0	0	0	0	0.3146	0	0	0
gimmeplant.Myb_SANT_M1238	0	0	0	0	1.75726	0	0	0
gimmeplant.Myb_SANT_M1756	0	0	0	0	0	0	0	0
gimmeplant.Myb_SANT_M2708	0	0	0	0	0	0	0	0
gimmeplant.Myb_SANT_Average_43	0	0.181855	0.88202	0	0	0	0	0
gimmeplant.Myb_SANT_M1235	0	0	0	0	0	0	0	0
gimmeplant.Myb_SANT_Average_38	0	0	0	0	0	0	0	0
gimmeplant.Myb_SANT_M1205	0	0	0	0	0	0	0	0
gimmeplant.Myb_SANT_M2709	0	0	0	0	0	0	0	0
gimmeplant.Myb_SANT_Average_49	0	0	0	0	0	0	0	0
gimmeplant.Myb_SANT_M1245	0	2.27535	0	0	0	0	0	0
gimmeplant.Myb_SANT_Average_41	0	0	0	0.0527064	0	0	0	0
gimmeplant.Myb_SANT_Average_51	0	1.96839	0	0	0	0	0	0
gimmeplant.Myb_SANT_Average_1	0	0	0	0	0	0	0	0
gimmeplant.NAC_NAM_Average_9	0	1.40225	0	0	0	0	0.780959	0
gimmeplant.NAC_NAM_M1306	0	0	0	0	0	0	0	0
gimmeplant.NAC_NAM_Average_8	0	0	0	0	0	0	0	0
gimmeplant.NAC_NAM_Average_3	0	0	0	0	0	0	0	0
gimmeplant.NAC_NAM_M1304	0	0	0	0	0	0	0	0
gimmeplant.NAC_NAM_M1303	0	0	0	0	0	0	0	0
gimmeplant.NAC_NAM_M1305	0	0	0	0	0	0	0	0
gimmeplant.SBP_Average_11	0	0	0	0	0	0	0	0
gimmeplant.SBP_Average_7	0	0	0	0	0	0	0	0
gimmeplant.SBP_Average_5	0	0	0	0	0	0	0	0
gimmeplant.SBP_Average_12	0	0	0	0	0	0	0	0
gimmeplant.Sox_Average_1	0	0	0	0	0	0	0	0
gimmeplant.Sox_M1746	0	0	0	0	0	0	0	0
gimmeplant.Storekeeper_Average_1	0	0	0	0	0	0	0	0
gimmeplant.Storekeeper_M1495	0	0	0	0	0	0	0	0
gimmeplant.Storekeeper_M1494	0	0	0	0	0	0	0	0
gimmeplant.TCP_M1514	1.8026	0	0	0	0	0	0	0
gimmeplant.TCP_M1521	0	0	0	0	0	0	0	0
gimmeplant.TCP_Average_19	0	0	0	0	0	0	0	0
gimmeplant.Unknown_Average_1	0	0	0	0	0	0	0.0186291	0
gimmeplant.Unknown_M2656	0	0	0	0	0	1.22417	0	0
gimmeplant.Unknown_M1817	0	0	0	0	0	0	0	0
gimmeplant.WRC_M1547	0	0	0	0	0	0	0	0
gimmeplant.WRKY_Average_23	0	0	0	0	0	0	0	0
gimmeplant.WRKY_Average_22	0	0	0	0	0	0	0	0
gimmeplant.WRKY_Average_24	0	0	0	0	0	0	0	0
gimmeplant.WRKY_M2252	0	0	0	0	0	0	0	0
PF3D7_0420300_D1	1.93609	0	0	0	0	0	4.13844	3.75564
PF3D7_0420300_D2	0	0	0	0	0	0	3.10312	1.66557
PF3D7_0516800_D2	0	0	0	0	0	0	0	0
PF3D7_0604100	4.8332	0	0	0	0	0	0	5.39427
PF3D7_0604100_D1	1.61237	0	0	0	0	0	0	2.68365
PF3D7_0613800_D1	0	0	0	0.141703	0.956692	1.29938	0	0
PF3D7_0613800_D2	0	0.738175	1.14553	0.549602	2.74607	0	0	0
PF3D7_0730300_DLD	0	0	0	0	0.526455	0	0	0
PF3D7_0802100	4.08983	0	0	0	0	3.43083	3.89856	6.85272
PF3D7_1007700_D1	0	0	0	0	0	0	0	0
PF3D7_1007700_D2	0	0	0	0	0	0	0	0
PF3D7_1007700_D3	4.6677	0	0	0	0	0	2.32446	5.2705
PF3D7_1107800	0	0	1.26663	0	0	0	0	0
PF3D7_1139300_D1	0.683287	2.18565	0	0	0	0	0	0
PF3D7_1143100	0	2.53202	0	0	0.116138	0	0	0
PF3D7_1222400	0	0	0	2.3521	0	0.149236	0	0
PF3D7_1222600	0	0	0	0	0	0	0.967142	0.229441
PF3D7_1239200_D1	0	1.46893	3.09601	5.09387	5.82977	0	0	0
PF3D7_1239200_DLD	0	0	3.73589	3.35611	0.837123	0	0	0
PF3D7_1305200	5.68717	1.53311	0	0	0	0	2.12915	5.5087
PF3D7_1317200	0	0	0	0	0	0.21304	0	0
PF3D7_1342900_D1	0	0	0	0	0.0213961	0	0	0
PF3D7_1350900	0	0	0	0	0	0	0	0
PF3D7_1408200	0.312971	2.50984	0	0	0	0	0	0.741858
PF3D7_1456000	1.96942	0	0	0	0	0	0.762682	3.18369
PF3D7_1466400	0	4.06867	3.69902	0	0	0	0	0
de_novo_motif_001	0	0.486473	0	0	0	0	0	0
de_novo_motif_002	0	0	0	0	0	0	0	0
de_novo_motif_003	0	0	0	0	0	0	0	0
de_novo_motif_004	0	0	0	0.80127	0	0	0	0
de_novo_motif_005	0	0	0	0	0	0	0	0
de_novo_motif_006	0	0	0	0	0	0	0	0
de_novo_motif_007	0	0	0	0	0	0	0	0
de_novo_motif_008	0	0	0	0	0	0.378879	0	0
de_novo_motif_009	0	0	0	0	0	0	0	0
de_novo_motif_010	0	0	0	0	0	0	0	0
de_novo_motif_011	0	0.0198996	0	0	0	0	0	0
de_novo_motif_012	0	0	0	0	0	0	0	0
de_novo_motif_013	0	0	0.139943	0	0	0	0	0
de_novo_motif_014	0	0	0	0	0	0	0	0.411415
de_novo_motif_015	0	0	0	0	0	0	0	0
de_novo_motif_016	0	0.335196	0	0	0	0	0	0.110901
de_novo_motif_017	0	0	0.85735	0	0	0	0.292749	0.147194
de_novo_motif_018	0	0	0	0.364773	0	0	0	0
de_novo_motif_019	0	0	0.586795	0.219074	2.0307	0	0	0
de_novo_motif_020	0	0	0	0	0	0	0	0
de_novo_motif_021	0	0	0	0	1.35425	0	0	0
de_novo_motif_022	0	0	0	0	0	0	0	0
de_novo_motif_023	0	0	0	0	0	0	0	0
de_novo_motif_024	0	0	0	0	0	0	0	0
de_novo_motif_025	0	0	0	0	0	0	0	0
de_novo_motif_026	0	0	0	0	0	0	0	0
de_novo_motif_027	0	0	0	0	0	0	0	0
de_novo_motif_028	4.00854	0	0	0	0	0	0	0
de_novo_motif_029	0	0	0	0	0	0	0	0
de_novo_motif_030	0	0	0	0	0	0	0	0
de_novo_motif_031	0	0	0	0	0	0	3.43758	0.760531
de_novo_motif_032	0	0	0	0	0	0	0	0
de_novo_motif_033	7.85719	0	0	0	0	0	3.3851	6.10377
de_novo_motif_034	0	0	0	0	0	0	0	0
de_novo_motif_035	0	0	0	0	0	0	0	0
de_novo_motif_036	0	0	0	0	0	0	0	0
de_novo_motif_037	0	7.07723	6.17192	0	0	0	0	0
de_novo_motif_038	0	0	0	0	0	0	0	0.291571
de_novo_motif_039	0	0	0	0	0	0	0	0
de_novo_motif_040	0	0	0	0	0.210218	0	0	0
de_novo_motif_041	0	0	0	0	0	0	0	0
de_novo_motif_042	0	0	0	0	0.337698	0	0	0
de_novo_motif_043	0	0	0	0	0	0	0	0
de_novo_motif_044	0	0	0	0	0	0	0	0
de_novo_motif_045	0	0	0	0	0	0	2.00072	0
de_novo_motif_046	0	0	0	0	0	0	0	0
de_novo_motif_047	0	0	0	0	0.203195	0	0	0
de_novo_motif_048	0	0	0	0	0	0	0	0
de_novo_motif_049	0	0	0	0	0	0	0	0
de_novo_motif_050	0	0	0	0	0	3.28491	0	0
de_novo_motif_051	0	0	0	0	0	0	0	0
de_novo_motif_052	0	0	0	0	0	0	0	0
de_novo_motif_053	0	0	0	0	0	0	0	0
de_novo_motif_054	0	0	0	0	0	0	0	0
de_novo_motif_055	0	0	0	0	1.25104	0	0	0
de_novo_motif_056	0	0	0	0	0	0	0	0
de_novo_motif_057	0	0	0	0	0	0.379158	0	0
de_novo_motif_058	0	0	0	0	0	0	0	0
de_novo_motif_059	0	0.491649	0	0	0	0	0	0
de_novo_motif_060	0	0	0	0	0	0	0	0
de_novo_motif_061	0	0	0	0.83379	0	0	0	0
de_novo_motif_062	0	0	0	0	0	0	0	0
de_novo_motif_063	0	0	0	0	0	0	0	0
de_novo_motif_064	0	0	0	0	0	0	0	0
de_novo_motif_065	0	0	0	0	0	0	0	0
de_novo_motif_066	0	0	0	0	0	0	0	0
de_novo_motif_067	0	0	0	0	0	0	0	0
de_novo_motif_068	0	0	0	0	0	0	0	0
de_novo_motif_069	0	0	0	0	0	0	0	0
de_novo_motif_070	0	0	0	0	0	0	0	0
de_novo_motif_071	0	0	0	0	0	0	0	0
de_novo_motif_072	0	0	0	0	0	0	0	0
de_novo_motif_073	0	0	0	0	0	0	1.55254	0
de_novo_motif_074	0	0	0	0	0	0	0	0
de_novo_motif_075	0	0	0	0	0	0	0.881428	0
de_novo_motif_076	0	0	0	0	0	0	0	0
de_novo_motif_077	0	0	0	0	0	0	0	0
de_novo_motif_078	0	0	0	0	0	0	0	0
de_novo_motif_079	0	0	0	0	0	0	0	0
de_novo_motif_080	0	0	0	3.98733	0	0	0	0
de_novo_motif_081	0	0	0	0	0	0	0	0
de_novo_motif_082	0	0	0	0	0.815446	0	0	0
de_novo_motif_083	0	0	0	0	0	0	0	0
de_novo_motif_084	0	0	0	0	0	0	0	0
de_novo_motif_085	0	0	0	0	1.40485	0	0	0
de_novo_motif_086	0	0	0	0	0	0	0	0
de_novo_motif_087	0	0	0.527345	0.696576	0	0	0	0
de_novo_motif_088	0	0	0	0.636202	0	0	0	0
de_novo_motif_089	0	0	2.81036	4.94224	2.24003	0	0	0
de_novo_motif_090	0	0	0	0	0.0910648	0	0	0
de_novo_motif_091	0	0	0	0	0	0	4.04155	3.99217
de_novo_motif_092	0	0.545883	0.775412	2.25782	0	0	0	0
de_novo_motif_093	0	0	0	0	0	0	0	0
de_novo_motif_094	0	0	0	0	0	0	0	0
de_novo_motif_095	0	0	0	1.41765	0	0	0	0
de_novo_motif_096	0	0	0	0	0	0	0	0
de_novo_motif_097	0	0	0	0	0	0	0	0
de_novo_motif_098	0	0	0	0	0	0	0	0
de_novo_motif_099	0	0	0	0	0	0	0	0
de_novo_motif_100	0	0	0	0	0	0	0	0
de_novo_motif_101	0	0	0	0	0	0	4.63743	0
de_novo_motif_102	0	0	0	0	0	0	0	0
de_novo_motif_103	0	0	0	2.06091	0	0	0	0
de_novo_motif_104	0	0	0.782131	1.16899	0	0	0	0
de_novo_motif_105	0	0	0.297261	0	0	0	0.0563632	0
de_novo_motif_106	0	0	0	0	0	0	0	0
de_novo_motif_107	0	0	0	2.73191	2.2459	0	0	0
de_novo_motif_108	0	0	0	0	0	0	0	0
de_novo_motif_109	0	0	0	0	0	0	0	0
de_novo_motif_110	0	0	0	0	0	0.898446	0	0
de_novo_motif_111	0	0	0	0	0.630136	0	0	0
de_novo_motif_112	0	0	0	0	0	0	0	0
de_novo_motif_113	0	0	0	0	0	0	0	0
de_novo_motif_114	0	0	0	0	2.07867	0	0	0
de_novo_motif_115	0	0	0	0	0	0	0	0
de_novo_motif_116	0	0	0	0	0	0	0	0.378602
de_novo_motif_117	0	0	0	0	0	0	0	0
de_novo_motif_118	0	0	0	0	0	0	0	0
de_novo_motif_119	3.61011	0	0	0	0	0.94314	3.17525	4.34878
de_novo_motif_120	0	0	0	0	0	0	1.35298	0
de_novo_motif_121	4.54872	7.88823	0.30044	0	0	0	0	3.71991
de_novo_motif_122	2.37846	0	0	0	0	0	0	1.73761
de_novo_motif_123	0	0	0	0	0	0.121789	0	0.795105
de_novo_motif_124	0	0	0	0	0	2.53269	0	0
de_novo_motif_125	0	0	0	0	0	0	0	0
de_novo_motif_126	0	0	0	0	0	0	0	0
de_novo_motif_127	0	0	0	0	0	0	0	0
de_novo_motif_128	0	0	0	0	0	0	0	0
de_novo_motif_129	0	0	0	0.79079	0	0	0	0
de_novo_motif_130	0	0	0	0	0	0	0	0
de_novo_motif_131	0	0	0	0	0	0	0	0
de_novo_motif_132	0	0	0	1.71462	0	0	0	0
de_novo_motif_133	0	0	0	0	0	0	0	0
de_novo_motif_134	0	0	0	0	1.90395	0	0	0
de_novo_motif_135	0	0	0	0	0	0	0	0
de_novo_motif_136	0	0	0	0	0	0	0	0
de_novo_motif_137	0	0	0	0	0	0	0	0
de_novo_motif_138	0	0	0	0	0	0	0	0
de_novo_motif_139	0	0	0	0	0.562151	0	0	0
de_novo_motif_140	0	1.49863	0	0	0	0	0	0
de_novo_motif_141	0	2.42015	0	0	0	0	0	0
de_novo_motif_142	0.133083	0.442194	0	0	0	0	0	0
de_novo_motif_143	0	0	0	0	0	0	0	0
de_novo_motif_144	0	0	0	0	0	0	0	0
de_novo_motif_145	0	0	0	0	0	0	0	0
de_novo_motif_146	0	0	0	4.03484	0	2.15085	0	0
de_novo_motif_147	2.57526	0	0	0	0	0	1.66896	2.00154
de_novo_motif_148	0.241795	2.65281	0	0	0	0	0	0
de_novo_motif_149	0	0	0	0	0	0	0	0
de_novo_motif_150	5.18921	0	0	0	0	6.36007	5.6406	4.58317
de_novo_motif_151	3.62235	0	0	0	0	0	0	2.97007
de_novo_motif_152	0	0	0	0	0	0	0	0
de_novo_motif_153	0	0	0	0	0	0	0	0
de_novo_motif_154	0	0	0	0.307609	0.225726	0	0	0
de_novo_motif_155	0	0	0	0	0	0	0	0
de_novo_motif_156	0	0	0	0	0	0	0	0
de_novo_motif_157	0	0	0	0	0	0	0	0
de_novo_motif_158	0.291029	0.515437	0	0	0	0	0	0
de_novo_motif_159	0	0	0	0	0	0	0	0
de_novo_motif_160	0	0	0	0	0	0	0	0
de_novo_motif_161	0	0	0	0	0	0	0	0
de_novo_motif_162	0	0	0	0	0.167608	0	0	0
de_novo_motif_163	0	0	0	0	0	0	0	0
de_novo_motif_164	0	0	0	0	0	0	0	0
de_novo_motif_165	1.6821	3.50211	0	0	0	0	0	0
de_novo_motif_166	0	0	0	0	0	0	0	0
de_novo_motif_167	0	0	0	0	0.328736	0	0	0
de_novo_motif_168	0	0	0	0	0	0	0	0
de_novo_motif_169	0	0	0	0	0	0	0	0
de_novo_motif_170	0	0	0	0	0	0	0	0
de_novo_motif_171	0	0	0	0	0	0	0	0

## Sheet: GM_run2
Tab 4 GM_run2: gimme maelstrom output run 2
Values are -log10(p-values) of ranking aggregation test
cluster from co-clustering ATAC-seq and RNA-seq (see Figure 5A) -->	run2_cluster1	run2_cluster2	run2_cluster3	run2_cluster4	run2_cluster5	run2_cluster6	run2_cluster7	run2_cluster8
vertebrate.AP-2_Average_26	0	0	0	0	0	0	0	0
vertebrate.AP-2_Average_17	0	0	0	0.115429	0	0	0	0
vertebrate.AP-2_Average_27	0	0	0	0	0	0	0.308534	0
vertebrate.AP-2_Average_15	0	0	0	0	0	0	0	0
vertebrate.AP-2_M5965	0	0	0	0	0	0	0	0
vertebrate.ARID_BRIGHT_Average_1	0	0	0	0	0	0	0	0
vertebrate.ARID_BRIGHT_M0104	0	0	0	0.478196	0.991438	0	0	0
vertebrate.ARID_BRIGHT_Average_3	0	0	0	0	0	0	0	0
vertebrate.ARID_BRIGHT_M5966	0	0	0	0	0	0	0	0
vertebrate.ARID_BRIGHT_Average_4	0	0	0	0	0	0	0.902663	0
vertebrate.ARID_BRIGHT_M0108	0	0	0	0	0.163218	0	0	0
vertebrate.ARID_BRIGHT_Average_2	0	0	0	0	0	0	0	0
vertebrate.AT_hook_M6098	0	0	3.26967	0	0	0	0	1.37989
vertebrate.AT_hook_M0127	0	0	0	0	0	0	0	0
vertebrate.AT_hook_M0131	0	0	0	0	0	0	0	0
vertebrate.AT_hook_M0133	0	0	0	0.114264	0	0	0	0
vertebrate.AT_hook_M6099	0	0	0	0	0	0	0	0
vertebrate.AT_hook_Average_2	0	0	0	0	0	0	0	0
vertebrate.AT_hook_M0128	0	0	0	4.59738	0	0	0	0
vertebrate.AT_hook_Average_1	0	0	0	0	0	0	0	0
vertebrate.bHLH_bZIP_Average_10	0	0	0	0	0	0	0	0
vertebrate.bHLH_bZIP_M5432	0	0	0	0	0	0	0	0.0885655
vertebrate.bHLH_Average_165	0	0	0	0	0	0	0	0
vertebrate.bHLH_M2134	0	0	0	0	0	0	0	0
vertebrate.bHLH_Average_151	0	0	0	0	0	0	0	0
vertebrate.bHLH_M6260	0	0	0	0	0	0	0	0
vertebrate.bHLH_Average_27	0.425355	0	0	0	0	0	0	0
vertebrate.bHLH_M5981	0	0	0	0	0	0	0	0
vertebrate.bHLH_Average_154	0	0	0	0	0	0	0	0.475966
vertebrate.bHLH_Average_164	0	0	0	0	0	0	0	0
vertebrate.bHLH_Average_148	0	0	0	0	0	0	0	0
vertebrate.bHLH_Average_160	1.00181	0	0	0	0	0	0	0
vertebrate.bHLH_M5980	1.47609	0	0	0	0	0	0	0
vertebrate.bHLH_M0177	0	0	0	0	0	0	0	0
vertebrate.bHLH_Average_145	0	0	0	0	0	0	0	0
vertebrate.bHLH_Average_140	0	0	0	0	0	0	0	0
vertebrate.bHLH_M0210	0	0	0	0.119752	0	0	0	0
vertebrate.bHLH_M6165	0	0	0	0	0	0	0	0
vertebrate.bHLH_M6031	0	0	0	0	0	0	0	0.402857
vertebrate.bHLH_M0187	0	0	0	0	0	0.533851	0	0
vertebrate.bHLH_M2787	0	0	0	0	0	0	0	0
vertebrate.bHLH_Average_139	0	0	0	0	0	0	0	0
vertebrate.bHLH_Average_115	0	0	0	0.350324	0	0.330831	0	0
vertebrate.bHLH_Average_117	0	0	0	0	0	0	0	0
vertebrate.bHLH_M5969	0	0	0	0	0	0.0939054	0	0
vertebrate.bHLH_M6087	0	0	0	0	0	0	0	0
vertebrate.bHLH_Average_143	0	0	0	0	0	0	0	0
vertebrate.bHLH_T-box_M5447	0	0	0	0	0	4.42373	0	0
vertebrate.bHLH_T-box_M5448	0	0	0	0	0	0	0	0
vertebrate.bHLH_T-box_M5449	0	0	0	0	0	0.878195	0	0
vertebrate.bZIP_M3883	0	0	0	0	0	0	0	0
vertebrate.bZIP_M3882	0	0	0	0	0	0	0	0
vertebrate.bZIP_Average_149	0	0	0	0	0	0	0	0
vertebrate.bZIP_Average_67	0	0	0	0	0	0	0	0
vertebrate.bZIP_Average_146	0	0	0	0	0	0	0	0
vertebrate.bZIP_Average_117	0	0	0	0	0	0	0	0
vertebrate.bZIP_M4371	0	0	0	0	0	0	0	0
vertebrate.bZIP_M6050	0	0	0	0	0	0	0	0
vertebrate.bZIP_Average_154	0	0	0	0	0	0	0	0
vertebrate.bZIP_M6149	0	0	0	0	0	0	0	0
vertebrate.bZIP_Average_148	0	0	0	0	0	0	0	0
vertebrate.bZIP_Average_145	0	0	0	0	0	0	0	0
vertebrate.bZIP_M0309	0	0	0	0	0	0	0	0
vertebrate.bZIP_Average_153	0	0	0	0	0	0	0.680163	0
vertebrate.bZIP_M2910	0	0	0	0	0	0	0.871371	0
vertebrate.bZIP_Average_141	0	0	0	0	0	0	0	0
vertebrate.bZIP_M6006	0	0	0	0	0	0	0	0
vertebrate.bZIP_Average_143	0	0	0	0	0	0.9424	0	0
vertebrate.bZIP_Average_142	0	0	0	0	0	0	0	0
vertebrate.bZIP_M0300	0	0	0	0	0	0	0	0
vertebrate.bZIP_Average_150	0	0	0	0	0	0	0	0
vertebrate.bZIP_M5866	0	0	0	0	0	0	0	0
vertebrate.bZIP_Average_134	0	0	0	0	0	0	0	0
vertebrate.bZIP_M0304	0	0	0	0	0	0	0	0
vertebrate.bZIP_Average_147	0	0	0	0	0	0	0	0
vertebrate.bZIP_M0305	0	0	0	0	0	0	0	0
vertebrate.bZIP_M0287	0	0	0	0	0	0	0	0
vertebrate.bZIP_Average_152	0	0	0	0	0	0	0	0
vertebrate.bZIP_Average_151	0	0	0	0	0	0	0	0
vertebrate.bZIP_M2901	0	0	0	0	0	0	0	0
vertebrate.bZIP_M6329	0	0	0	0	0	0	0	0
vertebrate.bZIP_M5973	0	0	0	0	0	0	0	0
vertebrate.bZIP_Average_17	0	0	0	0	0	0	0	0
vertebrate.C2H2_ZF_M4354	0	0	0	0	0	0	0	0
vertebrate.C2H2_ZF_M5841	3.07665	0	0.460793	0	0	0	0	0
vertebrate.C2H2_ZF_Average_96	0	0	0	0	0	0	0	0
vertebrate.C2H2_ZF_M4323	0	0	0	0	0	0	0	0
vertebrate.C2H2_ZF_Average_187	0	0	0	0	0	0	0	0
vertebrate.C2H2_ZF_M0407	0	0	0	0	0	0	0	0
vertebrate.C2H2_ZF_M5334	0	0	0	0	0	0	0	0
vertebrate.C2H2_ZF_M5333	0	0	0	0	0	0.838378	0	0
vertebrate.C2H2_ZF_M5778	0	0	0	0	0	0	0	0
vertebrate.C2H2_ZF_M5799	0	0	0	0	0	0	0	0
vertebrate.C2H2_ZF_M6360	0	0	0	0	0	0	0	0
vertebrate.C2H2_ZF_M5793	0	0	0	0	0	0	0	0
vertebrate.C2H2_ZF_M5794	0	0	0	0	0	0	0	0
vertebrate.C2H2_ZF_M5930	0	0	0	0	0	0	0	0
vertebrate.C2H2_ZF_Average_167	0	0	0	0	0	0	0	0
vertebrate.C2H2_ZF_Average_137	0	0	0	0.579121	0	0	0	0
vertebrate.C2H2_ZF_M0392	0	0	0	0	0	0	0	0
vertebrate.C2H2_ZF_M5791	0	0	1.49973	0	2.28442	0	0	0
vertebrate.C2H2_ZF_Average_191	0	0	0	0	0	0	0	0
vertebrate.C2H2_ZF_Average_177	0	0	0	0	0	0	0	0
vertebrate.C2H2_ZF_M0393	0	0	0	0	0	0	0	0
vertebrate.C2H2_ZF_M5798	0	0	0	0	0	0	0	0
vertebrate.C2H2_ZF_M5789	0	0	0	0	0	0	0	0
vertebrate.C2H2_ZF_Average_185	0	0	0	0	0	0	0	0
vertebrate.C2H2_ZF_Average_181	0	0	0	0	0	0	0	0
vertebrate.C2H2_ZF_M6093	0	0	0	0	0	0	0	0
vertebrate.C2H2_ZF_M6364	0	0	0	0	0	0	0	0
vertebrate.C2H2_ZF_M0402	0	1.93992	0.543815	0	0	0	0	0
vertebrate.C2H2_ZF_M0360	0	0.480469	0	0.567656	0	0	0	0
vertebrate.C2H2_ZF_Average_202	0	0	0	0	0	0	0	0
vertebrate.C2H2_ZF_Average_184	5.8756	0	0	0	0	4.91975	7.3702	5.69782
vertebrate.C2H2_ZF_M0367	1.79614	0	0	0	0	0	0	2.71767
vertebrate.C2H2_ZF_M1820	0	0	0	0	0	0	0	0
vertebrate.C2H2_ZF_Average_156	2.25505	2.90197	0	0	0	0	0	2.14456
vertebrate.C2H2_ZF_M0376	5.3168	1.77113	0	0	0	0	0	3.44779
vertebrate.C2H2_ZF_M6145	3.16519	0	0	0	0	0	1.71774	0.688158
vertebrate.C2H2_ZF_M5800	2.81623	0	0	0	0	0	0.218991	0.324847
vertebrate.C2H2_ZF_M0401	2.2647	0	0	0	0	0	0	0
vertebrate.C2H2_ZF_M0395	3.4564	0	0	0	0	0	0	3.69863
vertebrate.C2H2_ZF_Average_122	0	0	0	0	0	0	0	0
vertebrate.C2H2_ZF_M6372	0	0	0	0	0	0	0	0
vertebrate.C2H2_ZF_M6358	0	0	0	0	0	0	0	0
vertebrate.C2H2_ZF_Average_221	0	0	0	0	0	0	0	0
vertebrate.C2H2_ZF_M6142	0	0	0	0	0	0	0	2.19908
vertebrate.C2H2_ZF_M6144	0	0	0	0	0	0	0	0
vertebrate.C2H2_ZF_Average_180	0	0	0	0	0	0	0	0
vertebrate.C2H2_ZF_M6019	0	0	0	0	0	0	0	0
vertebrate.C2H2_ZF_Average_216	0	0	0	0	0	0	0	0
vertebrate.C2H2_ZF_M0382	0	0	0	0	0	0.121616	0	0
vertebrate.C2H2_ZF_M6302	0	0	0	0	0	0	0	0
vertebrate.C2H2_ZF_Average_204	1.98442	1.21595	0	0	0	0	0	0.586248
vertebrate.C2H2_ZF_M5308	0	2.71995	0	0	0	0	0	0
vertebrate.C2H2_ZF_Average_207	0	0	0	0	0	0	0	0
vertebrate.C2H2_ZF_Average_141	0	0	0	0	0	0	0	0
vertebrate.C2H2_ZF_Average_123	0	0	0	1.96708	0	1.7461	0	0
vertebrate.C2H2_ZF_Average_205	0	0	0	9.6894e-05	0	0	0	0
vertebrate.C2H2_ZF_M6240	0	0	0	3.42026	0	0	0	0
vertebrate.C2H2_ZF_Average_210	0	0	0	0.961633	0.732013	0	0	0
vertebrate.C2H2_ZF_Average_219	0	0	0	0	0	0	0	0
vertebrate.C2H2_ZF_Average_211	0	0	0	0	0	0	0	0
vertebrate.C2H2_ZF_M6241	0	0	0	1.20162	0.220355	0	0	0
vertebrate.C2H2_ZF_M4510	0	0	0	0	0	0	0	0
vertebrate.C2H2_ZF_Average_179	0	0	0	0.739037	0.0420318	0	0	0
vertebrate.C2H2_ZF_M6239	0	0	0	1.25146	0	0	0	0
vertebrate.C2H2_ZF_M6020	0	0	0	0	0	0	0	0
vertebrate.C2H2_ZF_M6155	0	0	0	0	0	0	0	0
vertebrate.C2H2_ZF_M6140	0	0	0	0	0	0	0	0
vertebrate.C2H2_ZF_Average_222	0	0	0	1.3197	0	0	0	0
vertebrate.C2H2_ZF_Average_172	0	0	0	0	0	0	0	0
vertebrate.C2H2_ZF_M6357	0	0	0	0	0	0	0	0
vertebrate.C2H2_ZF_M0369	0	0	0	0	0	0	0	0
vertebrate.C2H2_ZF_M6378	0.0753867	0.245063	0	0	0	0	0	0
vertebrate.C2H2_ZF_Average_206	0.842279	0.520691	0	0	0	0	0	0
vertebrate.C2H2_ZF_Average_166	0	0	0	0	0	0	0	0
vertebrate.C2H2_ZF_M6359	0	0	0	0	0	0	0	0
vertebrate.C2H2_ZF_M0366	0	0	0	0	0	0	0	0
vertebrate.C2H2_ZF_M0397	0	0	0	0	1.79864	0.0491484	0	0
vertebrate.C2H2_ZF_Average_200	0	0	0	0	0	0	0	0
vertebrate.C2H2_ZF_Average_124	0	0	0	0	0	0	0	0
vertebrate.C2H2_ZF_Average_217	0	0	0	0	0	0	0	0
vertebrate.C2H2_ZF_M1842	0	0	0	0	0	0	0	0
vertebrate.C2H2_ZF_Average_194	0	0	0	0	0	0	0	0
vertebrate.C2H2_ZF_M5776	0	0	0	0	0	0	0	0
vertebrate.C2H2_ZF_Average_209	0	0	0	0	0	0	0	0
vertebrate.C2H2_ZF_M3979	0	0	0	0	0	0	0	0
vertebrate.C2H2_ZF_Average_83	0	0	0	0	0	0	0	0
vertebrate.C2H2_ZF_M4502	0	1.88998	0.190392	0	0	0	0	0
vertebrate.C2H2_ZF_Average_190	0	0	0	0	0	0	0	0
vertebrate.C2H2_ZF_M4475	0	0	0	0	0	0	0	0
vertebrate.C2H2_ZF_Average_154	0	0	0	0	0	0	0	0
vertebrate.C2H2_ZF_M4537	0	0	0	0	0	0	0	0
vertebrate.C2H2_ZF_Average_188	0	0	0	0	0	0	0	0
vertebrate.C2H2_ZF_Average_82	0	0	0	0	0	0	0	0
vertebrate.C2H2_ZF_Average_77	0	0	0	0	0	0	0	0
vertebrate.C2H2_ZF_M5792	0	1.2866	0	0	0	0	0	0
vertebrate.C2H2_ZF_M5569	0	0	0	0	0	0	0	0
vertebrate.C2H2_ZF_M5122	0	0	0	0	0	0	0	0
vertebrate.C2H2_ZF_M5795	0	1.23517	0	0	0	0	0	0
vertebrate.C2H2_ZF_M2193	0	0	0	0	0	0	0	0
vertebrate.C2H2_ZF_M6139	0	0	0	0	0	0	0	0
vertebrate.C2H2_ZF_M6374	0	0	0	0	0	0	0	0
vertebrate.C2H2_ZF_M6376	0	0	0	0	0	0	0	0
vertebrate.C2H2_ZF_Average_174	0	0	0	0	0	0	0	0
vertebrate.C2H2_ZF_M6363	0	0	0	0	0	0	0	0
vertebrate.C2H2_ZF_M0364	0	0	0	0	0	0	0	0
vertebrate.C2H2_ZF_M0409	0	0	0	0	0	0	0	0
vertebrate.C2H2_ZF_M0380	0	0	0	0	0	0	0.174767	0
vertebrate.C2H2_ZF_M0406	0	0	0	0	0	0	0	0
vertebrate.C2H2_ZF_M0405	0	0	0	0	0	0	0	0
vertebrate.C2H2_ZF_Average_218	0	0	0	0	0	0	0	0
vertebrate.C2H2_ZF_M0404	0	0	0	0	0.70957	0	0	0
vertebrate.C2H2_ZF_M5955	0	0	0	0	0	0	0	0
vertebrate.C2H2_ZF_M0384	0	0	0	0	0	0	0	0
vertebrate.C2H2_ZF_M6221	0	0	0	0	0	0	0	0
vertebrate.C2H2_ZF_M6016	0	0	0	0	0	0	0	0
vertebrate.C2H2_ZF_M2812	0	0	0	0	0	0	0	0
vertebrate.C2H2_ZF_M0411	1.78868	0	0	0	0	0	0	2.50157
vertebrate.C2H2_ZF_M5790	0	0	0	0	0	0	0	0
vertebrate.C2H2_ZF_Average_220	0	0	0	0	0	0	0	0
vertebrate.C2H2_ZF_M3098	0	0	0	0	0	0	0	0
vertebrate.C2H2_ZF_M5786	0	0	0	0	0	0	0	0
vertebrate.C2H2_ZF_Homeodomain_Average_6	0	0	0	0	0	0	0	0
vertebrate.C2H2_ZF_Homeodomain_M2825	0	0	0	0	0	0	0	0
vertebrate.CBF_NF-Y_Average_2	0	0	0	0	0	0	0	0
vertebrate.CENPB_M5139	0	0	0	0	0	0	0	0
vertebrate.CSD_M6356	0.0985342	0	0	0	0	1.10566	0	0
vertebrate.CSL_M6318	0	0	0	0	0.263182	0	0	0
vertebrate.CUT_Homeodomain_Average_10	0	0	0	0	0	0	0	0
vertebrate.CUT_Homeodomain_Average_6	0	0	0	0	0	0	0	0
vertebrate.CUT_Homeodomain_Average_5	0	0	0	0	0	0	0	0
vertebrate.CUT_Homeodomain_M5151	0	0	0	0	0	0	0	0
vertebrate.CUT_Homeodomain_Average_9	0	0	0	0	0.0966003	0	0	0
vertebrate.CUT_Homeodomain_M2889	0	0	0	0	0	0	0	0
vertebrate.CUT_Homeodomain_M2892	0	0	0	0	0	0	0	0
vertebrate.CxC_M0529	0	0	0	0	0	0	0	0
vertebrate.CxxC_Average_4	0	0	0	0	0	0	0	0
vertebrate.CxxC_Average_2	0	0	0	0	0	0	0	0
vertebrate.CxxC_Average_3	0	0	0	0	0	0	0	0
vertebrate.CxxC_M6004	0	0	0.691538	0	0	0	0	0
vertebrate.CxxC_M0548	0	0.308421	0	0	0	0	0	0
vertebrate.CxxC_M0547	0	0	0	0	0	0	0	0
vertebrate.DM_Average_5	0	0	0	0	0	0	0.497329	0
vertebrate.DM_M0564	0	0	0	0	0	0	0	0
vertebrate.DM_Average_4	0	0	0	0	0	0	0	0
vertebrate.DM_Average_1	0	0	0	0	0	0	0	0
vertebrate.DP_E2F_M6334	0	0	0	0	0	0	0	0
vertebrate.E2F_Average_32	0	0	0	0	0	0	0	0.342324
vertebrate.E2F_Average_24	0	0	0	0	0	0	0	0
vertebrate.E2F_Average_31	0	0	0	0	0	0	0	0
vertebrate.E2F_Average_28	0	0	0	0	0	0	0	0
vertebrate.E2F_Average_33	0	0	0	0	0	0	0	0
vertebrate.E2F_Average_27	0	0	0	0	0	0	0	0
vertebrate.EIN3_Average_2	0	0	0	0	0	0	0	0
vertebrate.EIN3_Average_1	0	0	0	0	0	0	0	0
vertebrate.Ets_Average_110	0	0	0	0	0	0	0	0
vertebrate.Ets_Average_70	0	0	0	0	0	0	0	0
vertebrate.Ets_M1778	0	0	0	0	0	0	0	0
vertebrate.Ets_Average_109	0	0	0	0	0	0	0	0
vertebrate.Ets_M6042	0	0	0	0	0	0	0	0
vertebrate.Ets_M6024	0	0	0	0	0	0	0	0
vertebrate.Ets_Average_72	0	0	1.02977	0	0	0	2.49684	0
vertebrate.Ets_Average_100	0	0	0	0	0	0	0	0
vertebrate.Ets_M5244	0	0	0	0	0	0	0	0
vertebrate.Ets_M5201	0	0	0	0	0	0	0	0
vertebrate.Ets_Average_93	0	0	0	0	0	0	0	0
vertebrate.Ets_Average_39	0	0	0	0	0	0	0.227219	0
vertebrate.Ets_Average_53	0	0	0	0	0	0	0	0
vertebrate.Ets_Average_12	0	0	0	0	0	0	0	0
vertebrate.Ets_Average_34	0	0	0	0	1.61397	0	0	0
vertebrate.Forkhead_Average_66	0.296546	0	0	0	0	0	0	0.436023
vertebrate.Forkhead_M5254	0	0	0	0	0	0	0	0
vertebrate.Forkhead_M0644	0	0	0	0	0	0	0	0
vertebrate.Forkhead_M6063	0	0	0	0	0	0	0	0
vertebrate.Forkhead_Average_104	0	0	0	0	0	0	0	0
vertebrate.Forkhead_Average_98	0	0	0	0	0	0	0	0
vertebrate.Forkhead_Average_101	0	0	0	0	0	0	0	0
vertebrate.Forkhead_Average_103	0	0	0	0	0	0	0	0
vertebrate.Forkhead_Average_14	0	0	0	0	0	0	0	0
vertebrate.Forkhead_M6055	0	0	0	0	0	0	0	0
vertebrate.Forkhead_Average_105	0	0	0	0	0	0	0	0
vertebrate.Forkhead_M3127	0	0	0	0	0	0	0	0
vertebrate.Forkhead_M6068	0	0	0	0	0	0	0	0
vertebrate.Forkhead_Average_20	0	0	0	0	0	0	0	0
vertebrate.Forkhead_M5271	0	0	0	0	0	0	0	0
vertebrate.Forkhead_Average_74	0	0	0	0	0	0	0	0
vertebrate.Forkhead_Average_1	0	0	0	0	0	0	0	0
vertebrate.Forkhead_M2151	0	0	0	0	0	0	1.6328	0
vertebrate.Forkhead_M6059	0	0	0	0	0	0	0	0
vertebrate.Forkhead_M1734	0	0	0	0	0	0	0	0
vertebrate.Forkhead_M1735	0	0	0	0	0.944008	0	0	0
vertebrate.Forkhead_Average_75	0	0	0	0	0	0	0	0
vertebrate.GATA_Average_32	0	0	0	0	0	0	0	0
vertebrate.GATA_M3183	0	0	0	1.06394	0.620148	0	0	0
vertebrate.GATA_M3198	0	0	0	0	0	0	0	0
vertebrate.GATA_M4535	0	0	0	0	0	0	0	0
vertebrate.GATA_Average_33	0	0	0	0	0	0	0	0
vertebrate.GATA_Average_30	0	0	0	0	0	0	0	0
vertebrate.GCM_Average_9	0	0	0	0	0	0	0	0
vertebrate.GCM_Average_8	0	0	0	0	0	0	0	0
vertebrate.GCM_M5304	0	0	0	0	0	0	0	0
vertebrate.Grainyhead_Average_6	0	0	0	0	0	0	0	0
vertebrate.Grainyhead_M6333	0	0	0	0	0	0	0	0
vertebrate.Grainyhead_M2949	0	1.20664	0	0	0	0	0	0
vertebrate.Grainyhead_Average_4	0	0	0	0	0	0	0	0
vertebrate.Grainyhead_M5316	0	0	0	0	0	0	0.228343	0
vertebrate.Grainyhead_M6348	0	0	0	0	0	0	0	0
vertebrate.Homeodomain_M2900	0	0	0	0	0	0	0	0
vertebrate.Homeodomain_M1766	0	0	0	0	0	0	0	0
vertebrate.Homeodomain_M3061	0	0	0	0	0	0	0	0
vertebrate.Homeodomain_M1729	0	0	0	0	0	0	0	0
vertebrate.Homeodomain_Average_371	0	0	0	0	0	0	0	0
vertebrate.Homeodomain_Average_43	0	0	0	0	0	0	0	0
vertebrate.Homeodomain_Average_132	0	0	0	0	1.81601	0	0	0
vertebrate.Homeodomain_Average_385	0	0	0	0	0	0	0	0
vertebrate.Homeodomain_Average_280	0	0	0	0.148936	0	0	0	0
vertebrate.Homeodomain_M2139	0	0	0	0	0.579766	0	0	0
vertebrate.Homeodomain_Average_377	0	0	0	0	0	0	0	0
vertebrate.Homeodomain_M0858	0	0	0	0	0	0	0	0
vertebrate.Homeodomain_M5766	0	0.152741	0	0	0	0	0	0
vertebrate.Homeodomain_M3510	0	0	0	0	0	0	0	0
vertebrate.Homeodomain_Average_389	0	0	0	0	0	0	0	0
vertebrate.Homeodomain_Average_395	0	0	0	0	0	0	0	0
vertebrate.Homeodomain_M5976	0	0	0	0	0	0	0	0
vertebrate.Homeodomain_Average_405	0	0	0	0	0	0	0	0
vertebrate.Homeodomain_Average_378	0	0	0	0	0	0	0	0
vertebrate.Homeodomain_Average_380	0	0	0	0	0	0	0	0
vertebrate.Homeodomain_Average_349	0	0	0	0	0	0	0	0
vertebrate.Homeodomain_Average_359	0	0	0	0	0	0	0	0
vertebrate.Homeodomain_Average_404	0	0	0	0	0	0	0	0
vertebrate.Homeodomain_Average_286	0	0	0	0	0	0	0	0
vertebrate.Homeodomain_Average_366	0	0	0	0	0	0	0	0
vertebrate.Homeodomain_Average_318	0	0	0	0	0	0	0	0
vertebrate.Homeodomain_Average_152	0	0	0	0	0	0	0	0
vertebrate.Homeodomain_M3446	0	0	0	0	0	1.32355	0	0
vertebrate.Homeodomain_M3472	0	0	0	0	0	0	0.292627	0
vertebrate.Homeodomain_M3303	0	0	0	0	0	0	0	0
vertebrate.Homeodomain_Average_261	0	0	0	0	0	0	0	0
vertebrate.Homeodomain_Average_41	0	0	0	0	0	0	0	0
vertebrate.Homeodomain_Average_314	0	0	0	0	2.04257	0	0	0
vertebrate.Homeodomain_Average_34	0	0	0	0	0	0	0	0
vertebrate.Homeodomain_M6258	0	0	0	0	0	0	0	0
vertebrate.Homeodomain_M3298	0	0	0	0	0	0	0	0
vertebrate.Homeodomain_M5413	0	0	0	0	0	0	0	0
vertebrate.Homeodomain_Average_332	0	0	0	0	0	0	0	0
vertebrate.Homeodomain_Average_33	0	0	0	0	0.474078	0	0	0
vertebrate.Homeodomain_M6257	0	0	1.49123	0	0	0	0	0
vertebrate.Homeodomain_Average_186	0	0	0.459909	0	0	0	0	0
vertebrate.Homeodomain_M2172	0	0	0	0	0	0	0	0
vertebrate.Homeodomain_M6112	0	0	1.94716	0	0	0	0	0
vertebrate.Homeodomain_Average_399	0	0	0	0	0	0	0	0
vertebrate.Homeodomain_M6238	0	0	0	0	0	0	0	0
vertebrate.Homeodomain_Average_305	0	0	0	0	0	0	0	0
vertebrate.Homeodomain_Average_142	0	0	0	0	0	0	0	0
vertebrate.Homeodomain_M5445	0	0	0	1.46038	0	0	0	0
vertebrate.Homeodomain_M2886	0	0	0	0	0.338647	0	0	0
vertebrate.Homeodomain_Average_28	0	0	0	0	0	0	0	0
vertebrate.Homeodomain_Average_268	0	0	0	0	0	0	0	0
vertebrate.Homeodomain_M0992	0	0	0	0	0	0	0	0
vertebrate.Homeodomain_M6123	0	0	0	0	0	0	0	0
vertebrate.Homeodomain_M6108	0	0	0	0	0	0	0	0
vertebrate.Homeodomain_Average_386	0	0	0	0	0	0	0	0
vertebrate.Homeodomain_Average_353	0	0	0	0	0	0	0	0
vertebrate.Homeodomain_Average_390	0	0	0	0	0	0	0	0
vertebrate.Homeodomain_M6121	0	0.926129	0.733621	1.70634	0	0	0	0
vertebrate.Homeodomain_Average_238	0	0	0	0	0	0	0	0
vertebrate.Homeodomain_M5349	0	0	0	0	0	0	0	0
vertebrate.Homeodomain_M5767	0	0	0	0	0	0	0	0
vertebrate.Homeodomain_Average_355	0	0	0	0	0	0	0	0
vertebrate.Homeodomain_M6365	0	0	0.115879	0	0	0	0	0
vertebrate.Homeodomain_M6120	0	0	0	0	0	0	0	0
vertebrate.Homeodomain_M0986	0	0	0	0	3.56881	0	0	0
vertebrate.Homeodomain_M0985	0	0	0	0	1.76331	0	0	0
vertebrate.Homeodomain_Average_101	0	0	0	0	0	0	0	0
vertebrate.Homeodomain_M6118	0	0	0	0	0	0	0	0
vertebrate.Homeodomain_M6196	0	0	0	0	0	0	0	0
vertebrate.Homeodomain_M6193	0	0	0	0	0	0	0	0
vertebrate.Homeodomain_Average_72	0	0	0	0	0	0	0	0
vertebrate.Homeodomain_Average_394	0	0	0	0	0	0	0	0
vertebrate.Homeodomain_Average_338	0	0	0	0	0	0	0	0
vertebrate.Homeodomain_Average_289	0	0	0	0	0	0	0	0
vertebrate.Homeodomain_M6007	0	0	0	0.765843	0	0	0	0
vertebrate.Homeodomain_M5336	0	0	0	0	0	0	0	0
vertebrate.Homeodomain_Average_383	0	0	0	0	0	0	0	0
vertebrate.Homeodomain_Average_351	0	0	0	0	0	0	0	0
vertebrate.Homeodomain_Average_402	0	0	0	0	0	0	0	0
vertebrate.Homeodomain_M0888	0	0	0	0	0	0	0	0
vertebrate.Homeodomain_M0906	0	0	0	0	0	0	0	0
vertebrate.Homeodomain_Average_401	0	0	0	0	0	0	0	0
vertebrate.Homeodomain_Average_376	0	0	0	0	0	0	0	0
vertebrate.Homeodomain_Average_370	0	0	0	0	0	0	0	0
vertebrate.Homeodomain_Average_319	0	0	0	0	0	0	0	0
vertebrate.Homeodomain_M0943	0	0	0	0	0	0	0	0
vertebrate.Homeodomain_Average_400	0	0	1.14467	0	0	0	0.698281	0
vertebrate.Homeodomain_Average_367	0	0	0	0	0	0	0	0
vertebrate.Homeodomain_M0967	0	0	0	0	0	0	0	0
vertebrate.Homeodomain_Average_361	0	0	0	0	0	0	0	0
vertebrate.Homeodomain_Average_246	0	0	0	0	0	0	0	0
vertebrate.Homeodomain_Average_187	0	0	0	0	0	0	0	0
vertebrate.Homeodomain_Average_372	0	0	0	0	0	0	0	0
vertebrate.Homeodomain_Average_312	0	0	0	0	0	0	0	0
vertebrate.Homeodomain_M0808	0	0	0	0	0	0	0	0
vertebrate.Homeodomain_Average_345	0	0	0	0	0	0	0	0
vertebrate.Homeodomain_Average_326	0	0	0	0	0	0	0	0
vertebrate.Homeodomain_M0811	0	0	0	0	0	0	0	0
vertebrate.Homeodomain_M0848	0	0	0	0	0	0	0	0
vertebrate.Homeodomain_Average_200	0	0	0	0	0	0	0.420181	0
vertebrate.Homeodomain_Average_139	0	0	0	0	0	0	0	0
vertebrate.Homeodomain_M6338	0	0	0	0	0	0	0	0
vertebrate.Homeodomain_M6344	0	0	0	0	0	0	0	0
vertebrate.Homeodomain_M6345	0	0	0	0	0	0	0	0
vertebrate.Homeodomain_M6091	0	0	0	0	0	1.22715	0	0
vertebrate.Homeodomain_Average_79	0	0	0	0	0	0	0	0
vertebrate.Homeodomain_M5856	0	0	0	0	0	0	0	0
vertebrate.Homeodomain_M3271	1.29791	0	0	0	0	0	0	3.19253
vertebrate.Homeodomain_Paired_box_M3586	0	0	0	0	0	0	0	0
vertebrate.Homeodomain_Paired_box_M3588	1.00551	0	0	0	0	0	0	0
vertebrate.Homeodomain_Paired_box_Average_9	0	0	0	0	0	0	0	0
vertebrate.Homeodomain_Paired_box_M3581	0	0	0	0	0	0	0	0
vertebrate.Homeodomain_Paired_box_Average_2	0	0	0	0	0	0	0	0
vertebrate.Homeodomain_Paired_box_Average_6	0	0	0	0	0	0.092181	0	0
vertebrate.Homeodomain_Paired_box_M3587	0	0	0	0	0	0	0	0
vertebrate.Homeodomain_Paired_box_Average_8	0	0	0	0	0	0	0	0.107334
vertebrate.Homeodomain_Paired_box_M3585	0	0	0	0	0	0	0	0
vertebrate.Homeodomain_Paired_box_Average_10	0	0	0	0	0	0.184911	0	0
vertebrate.Homeodomain_Paired_box_M3583	0	0	0	0	0	0	0	0
vertebrate.Homeodomain_POU_Average_48	0	0	0	0	0	0	0	0
vertebrate.Homeodomain_POU_M5566	0	0	0	0.612024	0	0	0	0
vertebrate.Homeodomain_POU_M2879	0	0	0	0	0	0	0	0
vertebrate.Homeodomain_POU_Average_44	0	0	0	0	0	0	0	0
vertebrate.Homeodomain_POU_M3547	0	0	0	0	0	0	0.00653107	0
vertebrate.Homeodomain_POU_M1143	0	0	0	0.494373	1.26349	0	0	0
vertebrate.Homeodomain_POU_Average_50	0	0	0	0	0	0	0	0
vertebrate.Homeodomain_POU_M3945	0	0	0	0	0	0	0	0
vertebrate.Homeodomain_POU_Average_43	0	0	0	0	0	0	0.0288414	0
vertebrate.Homeodomain_POU_Average_32	0	0	0	0	0	0	0	0
vertebrate.Homeodomain_POU_Average_47	0	0	0	0	0	0	0.104965	0
vertebrate.Homeodomain_POU_M1146	0	0	0	0	0	0	0	0
vertebrate.Homeodomain_POU_M3550	0	0	0	0	0	0	0	0
vertebrate.Homeodomain_POU_Average_46	0	0	0	0	0	0	0	0.605533
vertebrate.Homeodomain_POU_Average_45	0	0	0	0	0	0	0	0
vertebrate.Homeodomain_POU_M6245	0	0	0	0	0	0	0	0
vertebrate.Homeodomain_POU_M6236	0	0	0	0	0	0	0	0
vertebrate.Homeodomain_POU_M1137	0	0	0	0	0.162628	0	0	0
vertebrate.Homeodomain_POU_M3642	0	0	0	0	0	0	0	0
vertebrate.HSF_Average_3	0	0.529823	0	0	0	0	0	0
vertebrate.HSF_M5388	0	0	0.627427	0	0	0	0	0
vertebrate.HSF_Average_8	0	0	0	0	0.150935	0	0	0
vertebrate.HSF_Average_6	0	0	0	0	0	0	0	0
vertebrate.HSF_M4439	0	0	0	0	0	0	0	0
vertebrate.IRF_Average_23	0	0	0	0	0	0	0	0
vertebrate.IRF_M6129	0	0	0	0	0	0	0.206546	0
vertebrate.IRF_Average_22	0	0	0	0	0	0	0	0
vertebrate.IRF_M5396	0	0	0	0	0	0	0	0
vertebrate.IRF_M4333	0	0	0	0	0	0	0	0
vertebrate.IRF_M6130	0	0	0	0	0	0	0	0
vertebrate.IRF_Average_17	0	0	0	0	0	0	0	0
vertebrate.IRF_M1167	0	0	0	0	0	0	0	0
vertebrate.IRF_Average_24	0	0	0	0	0	0	0	0
vertebrate.IRF_M1164	0	0	0	0	0	0	0	0
vertebrate.MADS_box_Average_21	0	0	0	0	0	0	0	0
vertebrate.MADS_box_M3423	0	0	0	0	0	0	0	0
vertebrate.MADS_box_M3420	0	0	0.265221	0	0.335497	0	0	0
vertebrate.MADS_box_Average_20	0	0	0	0	0	0	0	0
vertebrate.MADS_box_M3822	0	0	0	0	0	0	0	0
vertebrate.MADS_box_M1200	0	0	0	0	0	0	0	0
vertebrate.MBD_Average_1	0	0	0	0	0	0	0	0
vertebrate.MBD_M1203	0	0	0	0	3.21349	3.43797	2.18027	0
vertebrate.Myb_SANT_M1793	0	0	0	0	0	0	0	0
vertebrate.Myb_SANT_M2938	0	1.06057	0	0	0	0	0	0
vertebrate.Myb_SANT_Average_10	0	0	0	0	0	0	0	0
vertebrate.Myb_SANT_Average_6	0	0	0	0	0	0	0	0
vertebrate.Myb_SANT_Average_2	0	0	0	0	0	0	0	0
vertebrate.Myb_SANT_Average_5	0	0	0	0	0	0	0	0
vertebrate.Myb_SANT_M6168	0	0	0	0	0	0	0	0
vertebrate.Myb_SANT_Average_9	0	0	0	0	0	0	0	0
vertebrate.Myb_SANT_M1260	0	0	0	0	0.181528	0	0	0
vertebrate.Myb_SANT_Average_3	0	0	0	0	0	0	0	0
vertebrate.Myb_SANT_M1261	0	0	0	0	0	0	0	0.688158
vertebrate.Myb_SANT_M1262	0	0	0	0	0	0	0	0.144445
vertebrate.Myb_SANT_M4397	0	0	0	0	0	0	0	0
vertebrate.Myb_SANT_Average_7	0	0	0	0	0	0	0	0
vertebrate.Ndt80_PhoG_M1320	0	0	0	0	0	0	0	0
vertebrate.Ndt80_PhoG_M1321	0	0	0	0	0	0	0	0
vertebrate.Nuclear_receptor_Average_172	0	0	0	0	0	0	0	0
vertebrate.Nuclear_receptor_Average_73	0	0	0	0	0	0	0	0
vertebrate.Nuclear_receptor_M2830	0	0	0	0	0	0	0	0
vertebrate.Nuclear_receptor_Average_167	0	0	0	0	1.00115	0	0	0
vertebrate.Nuclear_receptor_M5758	0	0	0	0	0	0	0	0
vertebrate.Nuclear_receptor_M5757	0	0	0	0	0	0.129257	0	0
vertebrate.Nuclear_receptor_Average_174	0	0	0	0	0	1.34446	0	0
vertebrate.Nuclear_receptor_M6265	0	0	0	0	0	0	0	0
vertebrate.Nuclear_receptor_Average_151	0	0	0	0	0	0	0	0
vertebrate.Nuclear_receptor_Average_63	0	0	0	0	0	0	0	0
vertebrate.Nuclear_receptor_Average_175	0	0	0	0	0	0	0	0
vertebrate.Nuclear_receptor_Average_154	0	0	0	0	0	0.215385	0	0
vertebrate.Nuclear_receptor_Average_144	0	0	0	0	0	0	0	0
vertebrate.Nuclear_receptor_M6263	0	0	0	0	0	0	0	0
vertebrate.Nuclear_receptor_M5504	0	0	0	0	0	0	0	0
vertebrate.Nuclear_receptor_M6203	0	0	0	0	0	0	0	0
vertebrate.Nuclear_receptor_Average_176	0	0	0	0	2.87741	0	0	0
vertebrate.Nuclear_receptor_Average_168	0	0	0	0	0	0.10518	0	0
vertebrate.Nuclear_receptor_M1341	0	0	0	0	0	0	0	0
vertebrate.Nuclear_receptor_Average_170	0	0	0	0	0	0	0	0
vertebrate.Nuclear_receptor_M6210	0	0	0	0	0	0	0.757168	0.0637076
vertebrate.Nuclear_receptor_M6202	0	0	0	0	0	1.42633	0	0
vertebrate.Nuclear_receptor_Average_85	0	0	0	0	0	0	0	0
vertebrate.Nuclear_receptor_Average_171	0	2.35063	0	0	0	0	0	0
vertebrate.Nuclear_receptor_M1354	0	0	0	0	0	0	0	0
vertebrate.Nuclear_receptor_M1331	0	0	0	0	0	0	0	0
vertebrate.Nuclear_receptor_Average_157	0	0	0	0	0.119228	0	0	0
vertebrate.Nuclear_receptor_M6157	0	0	0	0	0	0	0	0
vertebrate.Nuclear_receptor_Average_58	0	0	0	0	3.72443	0	0	0
vertebrate.Nuclear_receptor_M6352	0	0	0	0	0	0	0	0
vertebrate.Nuclear_receptor_Average_62	0	0	0	0	0	0	0	0
vertebrate.Nuclear_receptor_Average_20	0	0	0	0	0	0	0	0
vertebrate.Nuclear_receptor_M1843	0	0	0	0	0	0	0	0
vertebrate.p53_M5923	0	0	0	0	0	0	0	0
vertebrate.p53_M5922	0	0	0	0	0	0	0	0
vertebrate.p53_Average_10	2.32265	0	0.214531	0	0	0	0	0
vertebrate.p53_Average_8	0.516105	0	0	0	0	0	0	0
vertebrate.p53_M3568	0	0	0	0	0	0	0	0
vertebrate.Paired_box_Average_7	0	0	0	0	0	0	0	0
vertebrate.Paired_box_Average_6	0.133793	0	0	0	0	0	0	0
vertebrate.Paired_box_M3591	0	0	0	0	0	0	0	0
vertebrate.Paired_box_M3590	0	0	0	0	0	0	0	0
vertebrate.Paired_box_M6230	0	0	0	0	0	0	0	0
vertebrate.Paired_box_M6228	0	0	0	0	0	0	0	0
vertebrate.Pipsqueak_Average_1	0	0	0	0	0	0	0	0
vertebrate.Pipsqueak_M1386	0	0	0	0	0	0	0	0
vertebrate.Prospero_M5572	0	0	0	0	0	0	0	0
vertebrate.Rel_Average_30	0	0	0	0	0	0	0	0
vertebrate.Rel_M6180	0	0	0	0	0	0	0	0
vertebrate.Rel_Average_32	0	0	0	0	0	0	0	0
vertebrate.Rel_Average_27	0	0	0	0	0	0	0	0
vertebrate.Rel_M5475	0	0	0	0	0	0	0	0
vertebrate.Rel_Average_28	0	0	0	0	0	0	0	0
vertebrate.Rel_M6189	0	0	0	0	0	0	0	0
vertebrate.Rel_Average_25	0	0	0	0	0	0	0	0
vertebrate.Rel_M5957	0	0.547928	0	0	0	0	0	0
vertebrate.Rel_M5476	0	0	0	0.104349	0	0	0	0
vertebrate.Rel_M5477	0	0	0	0	0	0	0	0.256452
vertebrate.RFX_Average_30	0	0	0	0	0	0	0	0
vertebrate.RFX_Average_29	0	0	0	0	0	0	0	0
vertebrate.RFX_Average_9	0	0	0	0	0	0	0	0
vertebrate.Runt_Average_10	0	3.79112	0	0	0	0	0	0
vertebrate.Runt_Average_9	0	0.983831	0	0	0	0	0	0
vertebrate.Runt_Average_1	0	0.0678078	0	0	0	0	0	0
vertebrate.SAND_Average_9	0	0	0	0	0	0	0	0
vertebrate.SAND_M1432	0	0	0	0	0	0	0	0
vertebrate.SAND_Average_6	0	0	0	0	0	0	0	0
vertebrate.SAND_M1429	0	0	0	0	0	0	0	0
vertebrate.SAND_Average_8	0	0	0	0	0	0	0	0
vertebrate.SAND_M5959	0	2.91249	0	0	0	0	0	0
vertebrate.SAND_M5314	0	0	0	0	0	0	0	0
vertebrate.SAND_M5313	0	0	0	0	0	0	0	0
vertebrate.SMAD_M6283	0	0	0	0	0	0	0	0
vertebrate.SMAD_M1450	6.11338	0	0	0	0	0	1.69623	4.03974
vertebrate.SMAD_Average_5	4.06186	0	0	0	0	0	0	1.79069
vertebrate.SMAD_M6282	1.6915	0	0	0	0	0	0	0.690769
vertebrate.SMAD_Average_7	0	0	0	0	0	0	0	0
vertebrate.SMAD_Average_3	0	0	0	0	0	0	0	0
vertebrate.SMAD_M5627	0.715826	0	0	0	0	0	0	0
vertebrate.Sox_Average_54	0	0	0	0	0	0	0	0
vertebrate.Sox_M6292	0.811295	0.0628827	0	0	0	0	0	0.68831
vertebrate.Sox_Average_55	0	0	0	0	0	0	0	0.314667
vertebrate.Sox_M5909	0	0	0	0	0	0	0	0
vertebrate.Sox_Average_96	0	0	0	0	0	0	0	0
vertebrate.Sox_Average_46	0	0	0	0	0	0	0	0
vertebrate.Sox_Average_97	0	0	0	0	0	0	0	0
vertebrate.Sox_Average_48	0	0	0	0	0	0	0	0
vertebrate.Sox_M6295	0	0	0	0	0	0	0	0
vertebrate.Sox_Average_95	0	0	0	0	0	0	0	0
vertebrate.Sox_Average_94	0	0	0	0	0	0	0	0
vertebrate.Sox_M1469	0	0	0	0	0	0	0	0
vertebrate.Sox_Average_76	0	0	0	0	0	0	0	0
vertebrate.Sox_Average_91	0	0	0	0	0	0	0	0
vertebrate.Sox_M6309	0	0	0	0	0	0	0	0
vertebrate.Sox_Average_82	0	0	0	0	0	0	0	0
vertebrate.Sox_M6293	0	0	0	0	0	0	0	0
vertebrate.Sox_M1459	0	0	2.4189	6.35345	0	0	0	0
vertebrate.Sox_Average_66	0	0	0	0	0	0	0	0
vertebrate.Sox_M3831	0	0	0	0	0	0	0	0
vertebrate.Sox_Average_92	0	0	0	0	0	0	0	0
vertebrate.Sox_M1457	0	0	0	0	0	0	0	0
vertebrate.Sox_M1458	0	0	0	0	0.809269	0	0	0
vertebrate.STAT_Average_23	0	0	0	0	0	0	0	0
vertebrate.STAT_M3856	0	0	0	0	0	0.260416	0	0
vertebrate.STAT_Average_16	0	0	0.240932	0	0	0	0	0
vertebrate.STAT_Average_22	0	0	0	0	0	0	0	0
vertebrate.STAT_M3845	0	0	0	0	0	0	0	0
vertebrate.STAT_Average_12	0	0	0	0	0	0	0	0
vertebrate.T-box_M6030	0	0	0	0	0	0	0	0
vertebrate.T-box_M5954	0	0	0	0	0	0	0	0
vertebrate.T-box_Average_29	0	0	0	0	0	0.599434	0	0
vertebrate.T-box_M1713	0	0	0	0	0	1.45454	0	0
vertebrate.T-box_M6322	0	0	0	0	0	0	0	0.165518
vertebrate.T-box_Average_1	0	0	0	0	0	0	0	0
vertebrate.T-box_M5216	0	0	0	0	0	0	0	0
vertebrate.T-box_Average_8	0	0	0	0	0	0	0	0
vertebrate.T-box_Average_30	0	0	0	0	0	0.265705	0	0
vertebrate.T-box_Average_31	0	0	0	0	0	0	0.387589	0
vertebrate.T-box_Average_26	0	0	0	0	0	0	0	0
vertebrate.T-box_M6323	0	0	0	0	0	0	0	0
vertebrate.T-box_Average_23	0	0	0	0	0	0	0	0
vertebrate.T-box_M5698	0	0	0	0	0	0	0.975744	0
vertebrate.T-box_M5694	0	0	0	0	0	2.40133	0	0
vertebrate.T-box_Average_6	0	0	0	0	0	0	0.922919	0
vertebrate.TBP_Average_1	0	0	0	0	0	0	0	0
vertebrate.TBP_M3884	0	0	0	0	0	0	0	0
vertebrate.TBP_M3881	0	0	0	0.432295	0	0	0	0
vertebrate.TBP_M1511	0	0	0	0	0	0	0	0
vertebrate.TEA_Average_5	0	0	0	0	0	0	0	0
vertebrate.TEA_Average_1	0	0	0	0	0	0	0	0
vertebrate.TEA_M6327	0	0	0	0	0	0	0	0
vertebrate.TEA_M6328	0	0	0	0	0.26588	0	0	0
vertebrate.THAP_finger_M2259	0	0	0	0	0	0	0	0
vertebrate.THAP_finger_M4506	0	0	0	0	0	0	0	0
vertebrate.THAP_finger_M1539	0	0	0	0	0	0	0	0
vertebrate.THAP_finger_M1538	0	0	0	0	0	0	0	0
vertebrate.THAP_finger_M1541	0	0	0	0	0	0	0	0
vertebrate.Unknown_M5777	0	0	0	0	0	0	0	0
vertebrate.Unknown_M3394	0	0	0	0	0	0	0	0
vertebrate.Unknown_M3812	0	0	0	0	0	0	0	0
vertebrate.Unknown_M6261	0	0	0	0	0	0	0	0
vertebrate.Unknown_M3565	0	0	0	0	0	0	0	0
vertebrate.Unknown_M6375	0	0.72089	0.726476	0	0	0	0	0
vertebrate.Unknown_M6200	0	0	0	0	0	0	0	0
vertebrate.Unknown_M1803	0	0	0	0	0	0	0	0
vertebrate.Unknown_M6305	0	0	0	0	0	0	0	0
vertebrate.Unknown_M6097	0	0	0	0	0	0	0	0
vertebrate.Unknown_M3387	0	0	0	0	0	0	0	0
vertebrate.Unknown_M1801	0	0	0	0	0.0819681	1.73067	0	0
vertebrate.Unknown_M3386	1.54243	0	0	0	0	0	0	0
vertebrate.Unknown_M6029	0	2.85788	0	0	0	0	0	0
vertebrate.Unknown_Average_6	0	0.0211361	0	0	0	0	0	0
vertebrate.Unknown_M5141	0	0	0	0	0	0	0	0
vertebrate.Unknown_M6235	0.570532	1.84726	0	0	0	0	0	0
vertebrate.Unknown_M6070	0	0	0	0	0	0	0	0.461622
vertebrate.Unknown_Average_4	0	0	0	0	0	0	0	0
vertebrate.Unknown_Average_5	1.13805	0.17654	0.812942	0	0	0	0	1.16949
invertebrate.ABF1_C2H2_ZF_Average_3	0	0	0	0	0	0	0	0
invertebrate.ABF1_C2H2_ZF_M4598	0	0	0	0	0	0	0	0
invertebrate.ABF1_C2H2_ZF_M4591	0	0	0	0	0	0	0	0
invertebrate.ABF1_C2H2_ZF_Average_4	0	0	0	0.943175	0	0	0	0
invertebrate.ABF1_C2H2_ZF_M4596	0	0	0	0	0	0	0	0
invertebrate.ABF1_C2H2_ZF_M4590	0	0	0	0	0	0	0	0
invertebrate.ABF1_C2H2_ZF_M4595	0	0	0	0.164329	0	0	0	0
invertebrate.ABF1_C2H2_ZF_M4597	0	0	0	0	0	0	0	0
invertebrate.ABF1_C2H2_ZF_M1717	0	0	0	0	0	0	0	0
invertebrate.ABF1_C2H2_ZF_M2406	0	0	0	0	0	0	0	0
invertebrate.ABF1_C2H2_ZF_Average_2	0	0	0	0	0	0	0	0
invertebrate.ABF1_C2H2_ZF_M4592	0	0	0	0	0	0	0	0
invertebrate.ABF1_C2H2_ZF_Average_1	0	0	0	0	0	0	0	0
invertebrate.ABF1_Average_2	0	0	0	0	0	0	0	0
invertebrate.ARID_BRIGHT_M4985	0	0	0	0	0	0	0	0
invertebrate.ARID_BRIGHT_M2423	0	0	0	0	0	0	0	0
invertebrate.ARID_BRIGHT_Average_1	0	0	0	0	0	0	0	0
invertebrate.ARID_BRIGHT_M0115	0	0	0	0	0	0	0	0
invertebrate.AT_hook_M0140	0	0	0	0	0	0	0	0
invertebrate.AT_hook_M0135	0	0	0	0	0	0	0	0
invertebrate.AT_hook_M0141	0	0	0	0	0	0	0	0
invertebrate.AT_hook_M5095	0	0	0	0	0	0	0	0
invertebrate.Brinker_Average_1	0	0	0	0	0	0	0	0
invertebrate.C2H2_ZF_M4868	0	0.436107	0	0	0	0	0	0
invertebrate.C2H2_ZF_M4867	0	0	0	0	0	0	0	0
invertebrate.C2H2_ZF_Average_90	0	0	0	0	0	0	0	0
invertebrate.C2H2_ZF_M4793	0	0	0	0	0	0	0	0
invertebrate.C2H2_ZF_M4987	0	0	0	0	0	0	0	0
invertebrate.C2H2_ZF_Average_77	0	0	0	0	0	0	0	0
invertebrate.C2H2_ZF_M4905	0	0	0	0	0	0	0	0
invertebrate.C2H2_ZF_M4616	0	0	0	0	0	0	0.0233297	0
invertebrate.C2H2_ZF_Average_94	0	0	0	0	0	0	0	0
invertebrate.C2H2_ZF_M4901	0	0	0	0	0	0	0	0
invertebrate.C2H2_ZF_M4721	0	0	0	0.142704	0	0	0	0
invertebrate.C2H2_ZF_Average_37	0	0	0	0	0	0	0	0
invertebrate.C2H2_ZF_M4618	0	0	0	0	0	0	0	0
invertebrate.C2H2_ZF_Average_79	0.635943	2.73273	0	0	0	0	0	0
invertebrate.C2H2_ZF_M4909	0	3.01274	0	0	0	0	0	0
invertebrate.C2H2_ZF_Average_84	0	0	0	0	0	0	0	0
invertebrate.C2H2_ZF_M4903	0	0	0	0	0	0	0	0
invertebrate.C2H2_ZF_Average_74	0	0	0	0	0.0156717	0	0	0
invertebrate.C2H2_ZF_Average_65	0	0.987643	0	0	0	0	0	0
invertebrate.C2H2_ZF_Average_33	0	0	0.57845	0	0	0	0	0
invertebrate.C2H2_ZF_Average_68	0	0	0	0	0	0	0	0
invertebrate.C2H2_ZF_M0415	0	0	0	0	0	5.36569	0	0
invertebrate.C2H2_ZF_M4966	0	0	0	0	0	0	0	0
invertebrate.C2H2_ZF_M4912	3.0254	0.312916	0	0	0	0	0	3.09577
invertebrate.C2H2_ZF_M2198	0	0	0	0	0	0	0	0
invertebrate.C2H2_ZF_M4906	0	0	0.248986	0	0	0	0	0
invertebrate.C2H2_ZF_M4622	0	0	0	0.105537	0.975652	0.00354096	0	0
invertebrate.C2H2_ZF_M4633	0	0	0	0	0	0	0	0
invertebrate.C2H2_ZF_M5008	0	0	0	0	0	0	0	0
invertebrate.C2H2_ZF_Average_66	0	0	0	0	0	0	0	0
invertebrate.C2H2_ZF_M1936	0	0	0	0	0	0	0	0
invertebrate.C2H2_ZF_Average_97	0	0	0	0	0.875097	0	0	0
invertebrate.C2H2_ZF_M0414	0	0	0	0	0	0	0	0
invertebrate.C2H2_ZF_Average_86	0	0	0	0	0	0	0	0
invertebrate.C2H2_ZF_Average_73	0	0	0	0	0.465656	0	0	0
invertebrate.C2H2_ZF_Average_70	0	0	0	0	0	0	0	0
invertebrate.C2H2_ZF_M2196	0	0	0	0	0	0	0	0
invertebrate.C2H2_ZF_M4970	0	0	0	0	0	0	0	0
invertebrate.C2H2_ZF_M4907	0	0	0	0	0	0	0	0
invertebrate.C2H2_ZF_Average_85	0	0	0	0	0	0	0	0
invertebrate.C2H2_ZF_Average_5	0	0	0	0	0	0	0	0
invertebrate.C2H2_ZF_Average_64	0	0	0	0	0	0	0	0
invertebrate.C2H2_ZF_M4908	0.0643254	0	0	0	0	0	0	0
invertebrate.C2H2_ZF_Average_58	0	0	0	0	0	0	0	0
invertebrate.C2H2_ZF_M4711	0.947066	0.819927	0	0	0	0	0	0
invertebrate.C2H2_ZF_Average_62	0	0	0	0	0	0	0	0
invertebrate.C2H2_ZF_M4953	0	0	0	0	0	0	0	0
invertebrate.C2H2_ZF_M4902	0	0	0	0	0	0	0	0
invertebrate.C2H2_ZF_Average_95	0	0	0	0	0	0	0	0
invertebrate.C2H2_ZF_Average_98	0	0	0	0.61614	0	0	0	0
invertebrate.C2H2_ZF_Average_59	0	0	0	1.297	2.32328	0	0	0
invertebrate.C2H2_ZF_Average_6	0	0	0	0	0	0	0	0
invertebrate.C2H2_ZF_Average_91	0	0	0	0	0	0	0	0
invertebrate.C2H2_ZF_M4881	0	0	0	0	1.79876	0	0	0
invertebrate.C2H2_ZF_M4900	0	0	0	0	1.67576	0	0	0
invertebrate.C2H2_ZF_M4913	0	0	0	0	0.474014	0	0	0
invertebrate.C2H2_ZF_Average_51	0	0	0	0	0.0111798	0	0	0
invertebrate.C2H2_ZF_M5069	0	0	0	0	0	0	0	0
invertebrate.C2H2_ZF_Average_89	0	0	0	0	0	0	0	0
invertebrate.C2H2_ZF_M5019	0	0	0	0	0	0	0	0
invertebrate.C2H2_ZF_Average_19	0	0	0	0	0	0	0	0
invertebrate.C2H2_ZF_M2452	0	0	0	0	0	0	0	0
invertebrate.C2H2_ZF_Average_88	0	0	0	0	0	0	0	0
invertebrate.C2H2_ZF_Average_26	0	0	0	0	0	0	0	0
invertebrate.C2H2_ZF_M4617	0	0	0	0	0	0	0	0
invertebrate.C2H2_ZF_Average_69	0	0	0	0	0	0	0.293588	0
invertebrate.C2H2_ZF_Average_21	0	0	0	0	0	0	0	0
invertebrate.C2H2_ZF_Average_45	0	0	0	0	0	1.77205	0	0
invertebrate.C2H2_ZF_Average_42	0	0	0	0	0	0	0	0
invertebrate.C2H2_ZF_Average_75	0	0	0	0	0	0	0	0
invertebrate.C2H2_ZF_Average_17	0	0	0	0	0	0	0	0
invertebrate.C2H2_ZF_Average_46	0	0	0	0	0	0	0	0
invertebrate.C2H2_ZF_M4661	0	0	0	0	0	0.00869753	0	0
invertebrate.C2H2_ZF_Average_80	0	0	0	0.476128	0	0	0	0
invertebrate.C2H2_ZF_M4804	0	0	0.00663629	0	0	0	0	0
invertebrate.C2H2_ZF_M2206	0	0	0	0	0	0	0	0
invertebrate.CENPB_Average_1	0	0	0	0	0	0	0	0
invertebrate.CSD_M0519	0	0	0	0	0	0	0	0
invertebrate.CSL_Average_1	0	0	0	0	0	0	0	0
invertebrate.CUT_Homeodomain_M1913	0	0	0	0	0	0	0	0
invertebrate.CUT_Homeodomain_M0521	0	0	0	0	0	0	0	0
invertebrate.CUT_Homeodomain_M1897	0	0	0	0	0	0	0	0
invertebrate.CUT_M0520	0	0	0	0	0	0.10518	0	0
invertebrate.CxC_Average_1	0	0	0	0	0	0	0	0
invertebrate.CxC_M0537	0	0	0	0	0	0	0	0
invertebrate.CxxC_M0552	0	0	0	0	0	0	0	0
invertebrate.CxxC_M0553	0	0	0	0	0	0	0	0
invertebrate.DM_Average_2	0	0	0	0	0	0	0	0
invertebrate.DM_M0554	0	0	0	0	0	0	0	0
invertebrate.DM_M0570	0	0	0	0	0	0	0	0
invertebrate.DM_Average_3	0	0	0	0	0	0	0	0
invertebrate.DM_M1938	0	0	0	0.24566	0	0	0	0
invertebrate.DM_Average_1	0	0	0	0	0	0	0	0
invertebrate.E2F_M0599	0	0	0	0	0	0	0	0
invertebrate.E2F_M2204	0	0	0	0	0	0	0	0
invertebrate.Ets_Average_9	0	0	0	0	0	0	0	0
invertebrate.Ets_M4754	0	0	0	0	0	0	0	0
invertebrate.Ets_M4773	0	0	0	0	0	0	0	0
invertebrate.Ets_M0636	0	0	0	0	0	0	0	0
invertebrate.Forkhead_Average_16	0	0	0	0	0	0	0	0
invertebrate.Forkhead_M4584	0	0	0	0	0	0	0	0
invertebrate.Forkhead_Average_8	0	0	0	0	0	0	0	0
invertebrate.Forkhead_M2416	0	0	0	0.057695	0	0	0	0
invertebrate.Forkhead_Average_11	0	0	0	0	0	0	0	0
invertebrate.GATA_M2200	0	0	0	0	0	0	0	0
invertebrate.GATA_M5032	0	0	0.0290483	0	0	0	0	0
invertebrate.GATA_Average_4	0	0	0	0	0	0	0	0
invertebrate.GCM_Average_1	0	0	0	0	0	0	0	0
invertebrate.Grainyhead_M4807	0	0	0.374272	0	0	0	0	0
invertebrate.Grainyhead_M2425	0	0.84875	0	0	0	0	0	0
invertebrate.HSF_Average_3	0	0	0	0	0	0	0	0
invertebrate.HSF_M2434	0	0	0	0	0	0	0	0
invertebrate.HSF_Average_1	0	0	0	0	0	0	0	0
invertebrate.Homeodomain_POU_Average_2	0	0	0	0	0	0	0	0
invertebrate.Homeodomain_POU_M1132	0	0	0	0	0	0	0	0
invertebrate.Homeodomain_POU_M1133	0	0	0	0	0	0	0	0
invertebrate.Homeodomain_POU_Average_1	0	0	0	0	0	0	0	0
invertebrate.Homeodomain_POU_M1931	0	0	0	0	0	0	0	0
invertebrate.Homeodomain_POU_M1135	0	0	0	0	0	0	0	0
invertebrate.Homeodomain_POU_M2127	0	0	0	0	0	0	0	0
invertebrate.Homeodomain_M0773	0	0	0	0	0	0	0	0
invertebrate.Homeodomain_M1113	0	0	0	0	0	0	0	0
invertebrate.Homeodomain_Average_298	0	0	0	0	0	0	0	0
invertebrate.Homeodomain_Average_280	0	0	0	0	0	0	0	0
invertebrate.Homeodomain_M5100	0	0	0	0	0	0	0	0
invertebrate.Homeodomain_Average_267	0	0	0	0	0	0	0	0
invertebrate.Homeodomain_Average_232	0	0	0	0	0	0	0	0
invertebrate.Homeodomain_Average_257	0	0	0	0	0	0	0	0
invertebrate.Homeodomain_M1110	0	0	0	0	0	0	0	0
invertebrate.Homeodomain_Average_300	0	0	0	0	0	0	0	0
invertebrate.Homeodomain_Average_290	0	0	0	0	0	0	0	0
invertebrate.Homeodomain_Average_292	0	0	0	0	0	0	0	0
invertebrate.Homeodomain_Average_294	0	0	0	0	0	0	0	0
invertebrate.Homeodomain_Average_304	0	0	0	0	0	0	0	0
invertebrate.Homeodomain_Average_215	0	0	0	0	0	0	0	0
invertebrate.Homeodomain_M4560	0	0	0	0	0	0	0	0
invertebrate.Homeodomain_Average_246	0	0	0	0	0	0	0	0
invertebrate.Homeodomain_M1086	0	0	0	0	0	0	0	0
invertebrate.Homeodomain_Average_301	0	0	0	0	0	0	0	0
invertebrate.Homeodomain_M1078	0	0	0	0	0	0	0	0
invertebrate.Homeodomain_M4775	0	0	0	0	0	0	0	0
invertebrate.Homeodomain_M2428	0	0	0	0	0	0	0	0
invertebrate.Homeodomain_Average_147	0	0	0	0	0	0	0	0
invertebrate.Homeodomain_M1082	0	0	0	0	0	0	0	0
invertebrate.Homeodomain_Average_302	0	0	0	0	0	0	0	0
invertebrate.Homeodomain_M4812	0	0	0	0	0	0	0	0
invertebrate.Homeodomain_Average_293	0	0	0	0	0	0	0	0
invertebrate.Homeodomain_M4610	0	0	0	0	0	0	0	0
invertebrate.Homeodomain_M2396	0	0	0	0	0	0	0	0
invertebrate.Homeodomain_M1099	0	0	0	0	0	0	0	0
invertebrate.Homeodomain_Average_262	0	0	0	0	0	0	0	0
invertebrate.Homeodomain_Average_249	0	0	0	0	0	0	0	0
invertebrate.Homeodomain_M1059	0	0	0	0	0	0	0	0
invertebrate.Homeodomain_Average_291	0	0	0	0	0	0	0	0
invertebrate.Homeodomain_Average_284	0	0	0	0	0	0	0	0
invertebrate.Homeodomain_Average_299	0	0	0	0	0	0	0	0
invertebrate.Homeodomain_M4760	0	0	0	0	0	0	0	0
invertebrate.Homeodomain_Average_185	0	0	0	0	0	0	0	0
invertebrate.Homeodomain_M4778	0	0	0	0	0	0	0	0
invertebrate.Homeodomain_Average_266	0	0	0	0	0	0	0	0
invertebrate.Homeodomain_M1032	0	0	0	0	0	0	0	0
invertebrate.Homeodomain_Average_279	0	0	0	0	0	0	0	0
invertebrate.Homeodomain_Average_303	0	0	0	0	0	0	0	0
invertebrate.Homeodomain_Average_273	0	0	0	0	0	0	0	0
invertebrate.MADF_M4645	0	0	0	0	0	0	0	0
invertebrate.MADF_M4621	0	0	0	0	0	0	0	0
invertebrate.MADF_M4688	0	0	0	0	0	0	0	0
invertebrate.MADF_M4731	0	0	0	0	0	0	0	0
invertebrate.MADF_M4701	0	0	0	0	0	0	0	0
invertebrate.MADF_M4698	0	0	0	0	0	0	0	0
invertebrate.MADF_M4638	0	0	0	0	0	0.133594	0	0
invertebrate.MADF_Average_2	0	0	0	0.165255	0	0	0	0
invertebrate.MADF_M4679	0	0	0	0	0	0	0	0
invertebrate.MADF_M4704	0	0	0	0	0	0.726181	0	0.307261
invertebrate.MADF_Average_3	0	0	0	0	0	0	0	0
invertebrate.MADF_M4548	0	0	0	0	0	0	0	0
invertebrate.MADF_M4685	0	0	0	0	0.108175	0	0	0
invertebrate.MADF_M4866	0	0	0	0	0	0	0	0
invertebrate.MADF_M4692	0	0	0	0	0	0	0	0
invertebrate.MADF_M4648	0	0	0	0	0	0	0	0
invertebrate.MADF_M1183	0	0	0	0	0	0	0	0
invertebrate.MADF_Average_1	0	0	0	0	0	0	0	0
invertebrate.MADF_M4547	1.40543	0	0	0	0	0	0	0
invertebrate.MADF_M2399	0	0.313306	0	0	0	0	0	0
invertebrate.MADF_M4922	0	0	0	0	1.47051	0.166531	0	0
invertebrate.MADF_M4632	0	0	0	0	0	0	0	0
invertebrate.MADF_M4705	0	0	0	0	0	0	0	0
invertebrate.Myb_SANT_Average_1	0	0	0	0	0	0	0	0
invertebrate.Myb_SANT_M2207	0	0	0	0	0	0	0	0
invertebrate.Nuclear_receptor_M1365	0	0	0	0	0	0	0	0
invertebrate.Nuclear_receptor_M1358	0	0	0	0	0	1.85962	0	0
invertebrate.Nuclear_receptor_M1369	0	0	0	0	0	0	0	1.1259
invertebrate.Nuclear_receptor_M2202	1.57882	0	0	0	0	0	0	1.74442
invertebrate.Nuclear_receptor_M1368	0	0	0	0	0.94355	0.434637	0	0
invertebrate.Nuclear_receptor_M1370	0	0	0	0	0	0	0	0
invertebrate.Nuclear_receptor_Average_32	0	0	0	0	0	0	0	0
invertebrate.Nuclear_receptor_M1377	0.143087	0	1.66855	0	0	0	0	1.50937
invertebrate.Nuclear_receptor_M1364	0	0	0	0	0.694617	0	0	0
invertebrate.Nuclear_receptor_Average_31	0	0	0	0	0	0	0	0
invertebrate.Nuclear_receptor_M5064	0	0	0	0	0	0	0	0
invertebrate.Nuclear_receptor_M1376	0	0	0	0	0	0	0	0
invertebrate.Nuclear_receptor_M1325	0	0	0	0	0	0	0	0
invertebrate.Nuclear_receptor_Average_26	0	0	0	0	0	0	0	0
invertebrate.Nuclear_receptor_M1327	0	0	0	0	0	0	0.830217	0.476137
invertebrate.Nuclear_receptor_M4797	0	0	0	0	0	0	0	0
invertebrate.Nuclear_receptor_Average_20	0	0	0	0	0	0	0	0
invertebrate.Nuclear_receptor_M4875	0	0.77801	0	0	0	0	0	0
invertebrate.Nuclear_receptor_M4854	0	0	0	0	0	0	0	0
invertebrate.Nuclear_receptor_M4851	0	0	0	0	0	0.865341	0	0
invertebrate.Nuclear_receptor_M1359	0	0	0	0	0	0	0	0
invertebrate.Paired_box_Average_1	0	0	0	0	0	0	0	0
invertebrate.Paired_box_M4978	0	0	0	0	0	0	0	0
invertebrate.Paired_box_M1379	0	0	0	0	0	0	0	0
invertebrate.Paired_box_M1917	0.766374	0.544521	0	0	0	0	0	0
invertebrate.Paired_box_M1381	0	0	0	0	0	0	0	0
invertebrate.Pipsqueak_M4576	0	0	0	0	0	0	0	0
invertebrate.Pipsqueak_M4577	0	0	0	2.19021	0	0	0	0
invertebrate.Pipsqueak_Average_1	0	0	0	0	0	0	0	0
invertebrate.Pipsqueak_M4986	0	0	0	0	0	0	0	0
invertebrate.Pipsqueak_M1382	0	0	0	0	0	0.711339	0	0
invertebrate.Pipsqueak_M4967	0	0	0	0	0	0	0	0
invertebrate.RFX_Average_2	0	0	0	0.227432	0	0	0	0
invertebrate.RFX_M1415	0	0	0	0	0	0	0	0
invertebrate.Rel_Average_2	0	0	0	0	0	0	0	0
invertebrate.Rel_M2421	0	0	0	0	0	0	0	0
invertebrate.Runt_Average_1	0	0.818827	0	0	0	0	0	0
invertebrate.SAND_Average_1	0	0	0	0	0	0	0	0
invertebrate.SAND_M1421	0	0	0.656534	0	0	0	0	0
invertebrate.SAND_M1419	0	0	0.55902	1.70872	0	0	0	0
invertebrate.SMAD_M4918	0	0	0	0	0	0	0	0
invertebrate.SMAD_M2199	0	0	0	0	0	0	0	0
invertebrate.SMAD_M4921	0	0	0	0	0	0	0	0
invertebrate.SMAD_M1451	1.72509	0	0	0	0	0	0	0
invertebrate.STAT_Average_1	0	0	0	0	0	0	0	0
invertebrate.Sox_M4710	0	0	0	0	0	0	0	0
invertebrate.Sox_M2456	0	0	0	0	0	0	0	0
invertebrate.Sox_M4963	0	0	0	0	0	0	0	0
invertebrate.Sox_M1915	0	0	0	0	0	0	0	0
invertebrate.Sox_M1454	0	0	0	0	0	0	0	0
invertebrate.Sox_Average_2	0	0	0	0	0	0	0	0
invertebrate.Sox_M5026	0	0	0	0	0	0	0.878894	0
invertebrate.Sox_M2445	0	0	0	0	0	0	0	0
invertebrate.T-box_Average_1	0	0	0	0	0	1.00141	0	0
invertebrate.T-box_M4740	0	0	0	0	0	0	0.118183	0.87544
invertebrate.T-box_M4606	1.76225	0	0	0	0	0	1.20208	3.99698
invertebrate.T-box_M1509	0	0	0	0	0	0.55128	0.29608	0
invertebrate.T-box_M1508	0	0	0	0	0	0	0	0
invertebrate.TEA_Average_1	0	0	0	0	0	0	0	0
invertebrate.Unknown_Average_3	0	0	0	0.703794	0	0	0	0
invertebrate.Unknown_M5052	0	0	0	0	0	0	0	0
invertebrate.Unknown_Average_2	0	0	0	0	0	0	0	0
invertebrate.Unknown_M1937	0	0	0	0	0	0	0	0
invertebrate.Unknown_M4992	0	0.863091	0	0	0	0	0	0
invertebrate.Unknown_M4666	0	0	0	0	0	0	0	0
invertebrate.Unknown_M2463	0	0	0	0	0	0.129081	0	0
invertebrate.Unknown_M2203	0	0	0	0	0	0	0	0
invertebrate.Unknown_M1542	0	0	0	0	0	0	0	0
invertebrate.Unknown_M4667	0	0	0	0	0	0	0	0
invertebrate.bHLH_Average_103	0	0	0	0	0	0	0	0
invertebrate.bHLH_Average_67	0	0	0	0	0	0	0	0
invertebrate.bHLH_Average_99	0	0	0	0	0	0	0	0.579365
invertebrate.bHLH_M2432	0.193842	0	0	0	0	0	0	0
invertebrate.bHLH_M4719	0	0	0	0	0	0	0	0
invertebrate.bHLH_Average_79	0	0	0	0	0	0	0	0
invertebrate.bHLH_Average_37	0	0	0	0	0	0	0	0
invertebrate.bHLH_Average_104	0	0	0	0	0	0	0	0
invertebrate.bHLH_Average_34	0	0	0	0	0	0	0	0
invertebrate.bHLH_M0167	0	0	0	0	0	0	0	0
invertebrate.bHLH_M0225	0	0	0	0	0	0	0	0
invertebrate.bHLH_M4835	0	0	0	0	0	0	0	0
invertebrate.bHLH_Average_100	0	0	0	0	0	0	0	0
invertebrate.bHLH_Average_26	0	0	0	0	0	0	0	0
invertebrate.bHLH_Average_73	0	0	0	0	0	0.135547	0.0398065	0
invertebrate.bHLH_Average_19	0	0	0	0	0	0	0	0
invertebrate.bHLH_Average_93	0	0	0	0	0	0	0	0
invertebrate.bHLH_M0246	0	0	0	0	0	0	0	0
invertebrate.bZIP_Average_2	0	0	0	0	0	0	0	0
invertebrate.bZIP_M4566	0	0	0	0	0	0	0	0
invertebrate.bZIP_Average_10	0	0	0	0	0	0	0	0
invertebrate.bZIP_M5094	0	0	0	0	0	0	0.545484	0
invertebrate.bZIP_M4810	0	0	0	0	0	0	0	0
invertebrate.bZIP_Average_4	0	0	0	0	0	0	0	0
invertebrate.bZIP_Average_8	0	0	0	0	0	0	0	0
invertebrate.bZIP_M2210	0	0	0	0	0	0	0	0
invertebrate.bZIP_Average_1	0	0	0	0	0	2.25634	0	0
invertebrate.bZIP_M5063	0	0	0	0	0	0	0	0
invertebrate.bZIP_M4716	0	0	0	0	0	0.297757	0	0
invertebrate.bZIP_M4567	0	0	0	0	0	0	0	0
gimmeplant.AP2_B3_Average_3	1.14438	0	0.331842	1.01465	0	0	0	0
gimmeplant.AP2_B3_M0079	0	0	0	0	0	0	0	0
gimmeplant.AP2_B3_Average_4	1.18352	0	0	1.27068	0	0	0	0
gimmeplant.AP2_B3_Average_2	0	0	0	0	0	0	0	0
gimmeplant.AP2_B3_M0078	0	0	0	0	0	0	0	0
gimmeplant.AP2_Average_2	0	0	0.1731	2.7079	0	0	0	0
gimmeplant.AP2_M2216	0	0	0	0	0	0	0	0
gimmeplant.AP2_Average_39	0	0	0	0	0	0	0	0
gimmeplant.AP2_M0044	0	0	0	0	0	1.13191	0	0
gimmeplant.AP2_M0006	1.77642	0	0	0	0	0.0524606	0	0
gimmeplant.AP2_M0017	0	0	0	0	0	0	0	0
gimmeplant.AP2_Average_34	0	0	0	0	0	0	0	0
gimmeplant.AP2_Average_36	0	0	0	0	0	0	0	0
gimmeplant.AP2_Average_32	0.832268	0	0	0	0	0	0	0
gimmeplant.AP2_Average_38	0	0	0	0	0	1.5262	0	0
gimmeplant.AP2_M1813	2.40909	0	0	0	0	0	0	0
gimmeplant.AP2_Average_15	0	0	0	0	0	1.00035	0	0
gimmeplant.AT_hook_Average_1	0	0	0	0	0	0	0	0
gimmeplant.AT_hook_M1747	0	0	0	0	0	0	0	0
gimmeplant.AT_hook_Average_2	0	0	0	0	0	0	0	0
gimmeplant.AT_hook_M0136	0	0	0	0	0	0	0	0
gimmeplant.AT_hook_M0145	0	0	0	0	0	0	0	0
gimmeplant.AT_hook_M0119	0	0	0	0.811994	0	0	0	0
gimmeplant.B3_Average_3	0	7.68646	6.48708	0	0	0	0	0
gimmeplant.B3_M0147	1.16695	0	0	0	0	0	0	0
gimmeplant.bHLH_Average_30	0	0	0	0	0	0	0	0
gimmeplant.bHLH_M0250	0.424476	0	0	0	0	0.698704	0	0.346491
gimmeplant.bHLH_M0226	0	0	0	0	0	0	0	0
gimmeplant.bHLH_M2243	0	0	0	0	0	0	0.734421	0
gimmeplant.bZIP_Average_31	0	0	0	0	0	0	0	0
gimmeplant.bZIP_Average_27	0	0	0	0	0	0	0	0
gimmeplant.bZIP_Average_6	0	0	0	0	0	0	0	0
gimmeplant.bZIP_M2550	0	0	0	0	0	0	0	0
gimmeplant.bZIP_Average_30	0	0	0	0	0	0	0	0
gimmeplant.bZIP_Average_28	0	0	0	0	0	0.699772	0	0
gimmeplant.bZIP_Average_26	0	0	0	0	0	0	0	0
gimmeplant.bZIP_M0256	0	0	0	0	0	0	0	0
gimmeplant.bZIP_M2713	0	0	0	0	0	0	0	0
gimmeplant.bZIP_Homeodomain_Average_1	0	0	0	0	0	0	0	0
gimmeplant.C2H2_ZF_Average_6	0	0	0	0	0	0	0	0
gimmeplant.C2H2_ZF_Average_3	0	0	0	0	0	0	0	0
gimmeplant.C2H2_ZF_M0353	0	0	0	0	0	0	0	0
gimmeplant.C2H2_ZF_Average_1	0	0	0	0	0	0	0	0
gimmeplant.C2H2_ZF_M1810	0	0	0	0	0	0	0	1.25459
gimmeplant.CG-1_Average_1	0	0	0	0	0	0	0	0
gimmeplant.CSD_M0518	0	0	0	0	0	0	0	0
gimmeplant.CxC_Average_2	0	0	0	0	0	0	0	0
gimmeplant.CxC_M0522	0	0	0	0	0	0	0	0
gimmeplant.CxC_M0536	0	0	0	0	0	0	0	0
gimmeplant.CxC_M0524	0	0	0	0	0	0	0	0
gimmeplant.CxC_Average_3	0	0	0	0	0	0	0	0
gimmeplant.CxC_M0533	0	0	0	0	0	0	0	0
gimmeplant.Dof_Average_12	0	0	0	0	0	0	0	0
gimmeplant.Dof_Average_11	0	0	0	0	0	0	0	0
gimmeplant.Dof_Average_17	0	0	0	0	0	0	0	0
gimmeplant.Dof_Average_20	0	0	0	0	0	0	0	0
gimmeplant.Dof_Average_19	0	0	0	1.84554	0	0	0	0
gimmeplant.Dof_Average_16	0	0	0	0	0	0	0	0
gimmeplant.Dof_M0586	0	0	0	0	0	0	0	0
gimmeplant.E2F_Average_1	0	0	0	0	0	0	0	0.415819
gimmeplant.E2F_M0590	0.100864	0	0	0	0	0	0	0
gimmeplant.EIN3_Average_4	0	0	0	0	0	0	0	0
gimmeplant.EIN3_Average_3	0	0	0	0	0	0	0	0
gimmeplant.FAR1_M2220	0.764739	0.0840451	0	0	0	0	0	0
gimmeplant.GATA_Average_12	0	0	0	0	0	0	0	0
gimmeplant.GATA_Average_3	0	0	0	0	0	0	0	0
gimmeplant.GATA_Average_8	0	0.274995	0	0	0	0	0	0
gimmeplant.GATA_M0706	0	0	0	0	0	0	0	0
gimmeplant.GATA_Average_2	0	0	0	0	0	0	0	0
gimmeplant.GRAS_M0737	0	0	0	0	0	0	0	0
gimmeplant.Homeodomain_Average_11	0	0	0	0	0	0	0	0
gimmeplant.Homeodomain_Average_8	0	0	0	0	0	0	0	0
gimmeplant.Homeodomain_Average_14	0	0	0	0	0	0	0	0
gimmeplant.Homeodomain_Average_4	0	0	0	0	0	0	0	0
gimmeplant.Homeodomain_Average_13	0	0	0	0	0	0	0	0
gimmeplant.Homeodomain_Average_7	0	0	0	0	0	0	0	0
gimmeplant.Homeodomain_Average_12	0	0	0	0	0	0	0	0
gimmeplant.Homeodomain_M0760	0	0	0.606127	3.49745	0	0	0	0
gimmeplant.Homeodomain_M0765	0	0	0	0	0	0	0	0
gimmeplant.Homeodomain_M0768	0	0	0	0	0	0	0	0.018192
gimmeplant.Homeodomain_M0757	0	0	0	0	0	0	0	0
gimmeplant.Homeodomain_M1026	0	0	0	0	0	0	0	0
gimmeplant.Homeodomain_M1122	0	0	0	0	0	0	0	0
gimmeplant.Homeodomain_M1017	0	0	0	0	0	0	0	0
gimmeplant.Homeodomain_M0763	0	0	0	0	0	0	0	0
gimmeplant.Homeodomain_M1074	0	0	0	0	0	0	0	0
gimmeplant.Leafy_M2253	0	0	0	0	0	0	0	0
gimmeplant.LOB_Average_1	0	0	0	0	0	0	0	0
gimmeplant.MADF_Average_1	0	0	0	0	0	0	0	0
gimmeplant.MADF_M1182	0	0	0	0	0	0	0	0
gimmeplant.MADF_Average_6	0	0	0	0	0	0	0	0
gimmeplant.MADF_M1186	0	0	0	0	0	0	0	0
gimmeplant.MADF_Average_4	0	0	0	0	0	0	0	0
gimmeplant.MADF_M1193	0	0	0	0	0	0	0	0
gimmeplant.MADF_Average_5	0	0	0	0	0	0	0	0
gimmeplant.MADS_box_Average_7	0	0	0	0	0.409545	0	0	0
gimmeplant.MADS_box_Average_4	0	0	0	0	0	0	0	0
gimmeplant.MADS_box_Average_11	0	0	0	0	0	0	0	0
gimmeplant.MADS_box_M2217	0	0	0	0	0	0	0	0
gimmeplant.Myb_SANT_Average_48	0	0	0	0	0	0	0	0
gimmeplant.Myb_SANT_Average_47	0	0	0	0	0	0	0	0
gimmeplant.Myb_SANT_Average_44	0	0	0	0	0	0	0	0
gimmeplant.Myb_SANT_Average_46	0	0	0	0	0	0	0	0
gimmeplant.Myb_SANT_Average_34	0	0	0	0	0	0	0	0
gimmeplant.Myb_SANT_Average_45	0	0	0	0	0	0	0	0
gimmeplant.Myb_SANT_M1242	0	0	0.25304	0	0	0	0	0
gimmeplant.Myb_SANT_Average_37	0	0	0	0	0	0	0	0
gimmeplant.Myb_SANT_M1238	0	0	0	0	1.5927	0	0	0
gimmeplant.Myb_SANT_M1756	0	0	0	0	0	0	0	0
gimmeplant.Myb_SANT_M2708	0	0	0.156764	0	0	0	0	0
gimmeplant.Myb_SANT_Average_43	0	0.185444	0.322341	0	0	0	0	0
gimmeplant.Myb_SANT_M1235	0	0	0	0	0	0	0	0
gimmeplant.Myb_SANT_Average_38	0	0	0	0	0	0	0	0
gimmeplant.Myb_SANT_M1205	0	0	0	0	0	0	0	0
gimmeplant.Myb_SANT_M2709	0	0	0	0	0	0	0	0
gimmeplant.Myb_SANT_Average_49	0	0	0	0	0	0	0	0
gimmeplant.Myb_SANT_M1245	0	1.77113	0	0	0	0	0	0
gimmeplant.Myb_SANT_Average_41	0	0	0	0.331444	0	0	0	0
gimmeplant.Myb_SANT_Average_51	0	0.336857	0	0	0	0	0	0
gimmeplant.Myb_SANT_Average_1	0	0	0	0	0	0	0	0
gimmeplant.NAC_NAM_Average_9	0	1.44057	0	0	0	0	0.0178032	0
gimmeplant.NAC_NAM_M1306	0	0	0	0	0	0	0	0
gimmeplant.NAC_NAM_Average_8	0	0	0	0	0	0	0	0
gimmeplant.NAC_NAM_Average_3	0	0	0	0	0	0	0	0
gimmeplant.NAC_NAM_M1304	0	0	0	0	0	0	0	0
gimmeplant.NAC_NAM_M1303	0	0	0	0	0	0	0	0
gimmeplant.NAC_NAM_M1305	0	0	0	0	0	0	0	0
gimmeplant.SBP_Average_11	0	0	0	0	0	0	0	0
gimmeplant.SBP_Average_7	0	0	0	0	0	0	0	0
gimmeplant.SBP_Average_5	0	0	0	0	0	0	0	0
gimmeplant.SBP_Average_12	0	0	0	0	0	0	0	0
gimmeplant.Sox_Average_1	0	0	0	0	0	0	0	0
gimmeplant.Sox_M1746	0	0	0	0	0	0	0	0
gimmeplant.Storekeeper_Average_1	0	0	0	0	0	0	0	0
gimmeplant.Storekeeper_M1495	0.252362	0	0	0	0	0	0	0
gimmeplant.Storekeeper_M1494	0	0	0	0	0	0	0	0
gimmeplant.TCP_M1514	0.746438	0	0	0	0	0	0	0
gimmeplant.TCP_M1521	0	0	0	0	0	0	0	0
gimmeplant.TCP_Average_19	0	0	0	0	0	0	0	0
gimmeplant.Unknown_Average_1	0	0	0	0	0	0	0	0
gimmeplant.Unknown_M2656	0	0	0	0	0	0.297002	0	0
gimmeplant.Unknown_M1817	0	0	0	0	0	0	0	0
gimmeplant.WRC_M1547	0	0	0	0	0	0	0	0
gimmeplant.WRKY_Average_23	0	0	0	0	0	0	0	0
gimmeplant.WRKY_Average_22	0	0	0	0	0	0	0	0
gimmeplant.WRKY_Average_24	0	0	0	0	0	0	0	0
gimmeplant.WRKY_M2252	0	0	0	0	0	0	0	0
PF3D7_0420300_D1	1.36374	0	0	0	0	0	4.16484	3.7553
PF3D7_0420300_D2	0	0	0	0	0	0	4.73379	2.10242
PF3D7_0516800_D2	0	0	0	0	0	0	0	0
PF3D7_0604100	4.77567	0	0	0	0	0	0	5.10696
PF3D7_0604100_D1	2.34931	0	0	0	0	0	0	4.55096
PF3D7_0613800_D1	0	0	0	0.408632	0.124489	0.76268	0	0
PF3D7_0613800_D2	0	0.979778	0.11902	0	3.15536	0	0	0
PF3D7_0730300_DLD	0	0	0	0	0.348849	0	0	0
PF3D7_0802100	3.91207	0	0	0	0	2.04577	4.07796	6.75257
PF3D7_1007700_D1	0	0	0	0	0	0	0	0
PF3D7_1007700_D2	0	0	0	0	0	0	0	0
PF3D7_1007700_D3	5.43171	0	0	0	0	0	2.9715	5.49896
PF3D7_1107800	0	0	2.8395	0	0	0	0	0
PF3D7_1139300_D1	1.6627	1.90744	0	0	0	0	0	0
PF3D7_1143100	0	2.81344	0	0	0.181528	0	0	0
PF3D7_1222400	0	0	0	1.33882	0	0	0	0
PF3D7_1222600	0	0	0	0	0	0	0.665612	0
PF3D7_1239200_D1	0	1.60723	3.02395	4.74703	5.93632	0	0	0
PF3D7_1239200_DLD	0	0.0815627	3.41742	3.27286	1.15398	0	0	0
PF3D7_1305200	5.82272	1.95319	0	0	0	0	2.21417	5.25916
PF3D7_1317200	0	0	0	0	0	0	0	0
PF3D7_1342900_D1	0	0	0	0.121676	0.350845	0	0	0
PF3D7_1350900	0	0	0	0	0	0	0	0
PF3D7_1408200	1.73043	3.50837	0	0	0	0	0	1.0299
PF3D7_1456000	2.29398	0	0	0	0	0	0.803117	3.61207
PF3D7_1466400	0	3.85339	3.92028	0	0	0	0	0
de_novo_motif_001	0	0.356238	0	0	0	0	0	0
de_novo_motif_002	0	0	0	0	0	0	0	0
de_novo_motif_003	0	0	0	0	0	0	0	0
de_novo_motif_004	0	0	0	0	0	0	0	0
de_novo_motif_005	0	0	0	0	0	0	0	0
de_novo_motif_006	0	0	0	0	0	0	0	0
de_novo_motif_007	0	0	0	0	0	0	0	0
de_novo_motif_008	0	0	0	0	0.0469616	0.907949	0	0
de_novo_motif_009	0	0	0	0	0	0	0	0
de_novo_motif_010	0	0	0	0	0	0	0.0142361	0.214698
de_novo_motif_011	0	0	0	0	0	0	0	0
de_novo_motif_012	0	0	0	0	0	0	0	0
de_novo_motif_013	0	0	0.459778	0	0	0	0	0
de_novo_motif_014	0	0	0	0	0	0	0	0.667899
de_novo_motif_015	0	0	0	0	0	0	0	0
de_novo_motif_016	0	0	0	0	0	0	0	0.857251
de_novo_motif_017	0	0	0.316625	0	0	0	0	0.260202
de_novo_motif_018	0	0	0	0.171418	0	0	0	0
de_novo_motif_019	0	0	0.290597	0	0.438088	0	0	0
de_novo_motif_020	0	0	0	0	0	0	0	0
de_novo_motif_021	0	0	0	0	1.81136	0	0	0
de_novo_motif_022	0	0	0	0	0	0	0	0
de_novo_motif_023	0	0	0	0	0	0	0	0
de_novo_motif_024	0	0	0	0	0	0	0	0
de_novo_motif_025	0	0	0	0	0	0	0	0
de_novo_motif_026	0	0	0	0	0	0	0	0
de_novo_motif_027	0	0	0	0	0	0	0	0
de_novo_motif_028	4.1676	0	0	0	0	0	0	0
de_novo_motif_029	0	0	0	0	0	0	0	0
de_novo_motif_030	0	0	0	0	0	0	0	0
de_novo_motif_031	0	0	0	0	0	0	2.28721	0.617168
de_novo_motif_032	0	0	0	0	0	0	0	0
de_novo_motif_033	6.5753	0	0	0	0	0	1.98195	5.10226
de_novo_motif_034	0	0	0	0	0	0	0	0
de_novo_motif_035	0	0	0	0	0	0	0	0
de_novo_motif_036	0	0	0	0	0	0	0	0
de_novo_motif_037	0.391308	6.93467	5.99586	0	0	0	0	0
de_novo_motif_038	0	0	0	0	0	0	0.466319	0
de_novo_motif_039	0	0	0	0	0	0	0	0
de_novo_motif_040	0	0	0	0	0	0	0	0
de_novo_motif_041	0	0	0	0	0	0	0	0
de_novo_motif_042	0	0	0	0	0	0	0	0
de_novo_motif_043	0	0	0	0	0	0	0	0
de_novo_motif_044	0	0	0	0	0	0	0	0
de_novo_motif_045	0	0	0	0	0	0	0.646699	0
de_novo_motif_046	0	0	0	0	0	0	0	0
de_novo_motif_047	0	0	0	0	0	0	0	0
de_novo_motif_048	0	0	0	0	0	0	0	0
de_novo_motif_049	0	0	0	0	0	3.71518	0	0
de_novo_motif_050	0	0	0	0	0	0.835919	0	0
de_novo_motif_051	0	0	0	0	0	0	0	0
de_novo_motif_052	0	0	0	0	0	0	0	0
de_novo_motif_053	0	0	0	0	0	0	0	0
de_novo_motif_054	0	0	0	0	0	0	0	0
de_novo_motif_055	0	0	0	0	0	0	0	0
de_novo_motif_056	0	0	0	0	0	0	0	0
de_novo_motif_057	0	0	0	0	0	0.300106	0	0
de_novo_motif_058	0	0	0	0	0	0	0	0
de_novo_motif_059	0	0.679806	0	0	0	0	0	0
de_novo_motif_060	0	0	0	0	0	0	0	0
de_novo_motif_061	0	0	0	0.0907585	0	0	0	0
de_novo_motif_062	0	0	0	0	0	0	0	0
de_novo_motif_063	0	0	0	0	0	0	0	0
de_novo_motif_064	0	0	0	0	0	0	0	0
de_novo_motif_065	0	0	0	0	0	0	0	0
de_novo_motif_066	0	0	0	0	0	0	0	0
de_novo_motif_067	0	0	0	0	0	0	0	0
de_novo_motif_068	0	0	0	0	0	0	0	0
de_novo_motif_069	0	0	0	0	0	0	0	0
de_novo_motif_070	0	0	0	0	0	0	0	0
de_novo_motif_071	0	0	0	0	0	0	0	0
de_novo_motif_072	0	0	0	0	0	0	0	0
de_novo_motif_073	0	0	0	0	0	0	0.787839	0
de_novo_motif_074	0	0	0	0	0	0	0	0
de_novo_motif_075	0	0	0	0	0	0	0.0187364	1.27478
de_novo_motif_076	0	0	0	0	0	0	0	0
de_novo_motif_077	0	0	0	0	0	0	0	0.168738
de_novo_motif_078	0	0	0	0	0	0	0.216693	0
de_novo_motif_079	0	0	0	0	0	0	0	0
de_novo_motif_080	0	0	0	4.35744	0	0	0	0
de_novo_motif_081	0	0	0	0	0	0	0	0
de_novo_motif_082	0	0	0	0	0.160975	0	0	0
de_novo_motif_083	0	0	0	0	0	0	0	0
de_novo_motif_084	0	0	0	0	0	0	0	0
de_novo_motif_085	0	0	0	0	1.28484	0	0	0
de_novo_motif_086	0	0	0	0	0	0	0	0
de_novo_motif_087	0	0	0.411203	0	0	0	0	0
de_novo_motif_088	0	0	0	0	0	0	0	0
de_novo_motif_089	0	0	2.51451	4.57392	1.46983	0	0	0
de_novo_motif_090	0	0	0	0	0.909056	0	0	0
de_novo_motif_091	0	0	0	0	0	0	3.74644	3.24247
de_novo_motif_092	0	0.336275	0.721047	2.28544	0	0	0	0
de_novo_motif_093	0	0	0	0	0	0	0	0
de_novo_motif_094	0	0	0	0	0	0	0	0
de_novo_motif_095	0	0	0	1.81334	0.347737	0	0	0
de_novo_motif_096	0	0	0	0	0.290719	0	0	0
de_novo_motif_097	0	0	0	0	0	0	0	0
de_novo_motif_098	0	0	0	0	0	0	0	0
de_novo_motif_099	0	0	0	0	0	0	0	0
de_novo_motif_100	0	0	0	0	0	0	0	0
de_novo_motif_101	0	0	0	0	0	0	4.44527	0
de_novo_motif_102	0	0	0	0	0	0	0	0
de_novo_motif_103	0	0	0.0341928	1.07575	0	0	0	0
de_novo_motif_104	0	0	0	0	0	0	0	0
de_novo_motif_105	0	0	0	0	0	0	0	0
de_novo_motif_106	0	0	0	0	0	0	0	0
de_novo_motif_107	0	0	0	2.15343	0.988116	0	0	0
de_novo_motif_108	0	0	0	0	0	0	0	0
de_novo_motif_109	0	0	0	0	0	0	0	0
de_novo_motif_110	0	0	0	0	0	0.040515	0	0
de_novo_motif_111	0	0	0	0	1.21466	0.213744	0	0
de_novo_motif_112	0	0	0	0	0	0	0	0
de_novo_motif_113	0	0	0	0	0	0	0	0
de_novo_motif_114	0	0	0	0	2.01257	0	0	0
de_novo_motif_115	0	0	0.936365	0	0	0	0	0
de_novo_motif_116	0.732088	0	0	0	0	0	0	0
de_novo_motif_117	0	0	0	0.714198	0	0	0	0
de_novo_motif_118	0.245151	0	0	0	0	0	0	0
de_novo_motif_119	2.97573	0.0563388	0	0	0	1.7223	2.79941	4.32826
de_novo_motif_120	0	0	0	0	0	0	0.707098	0.434933
de_novo_motif_121	4.19233	7.88823	1.76154	0	0	0	0	4.02212
de_novo_motif_122	2.74287	0	0	0	0	0	0	2.43664
de_novo_motif_123	0	0	0	0	0	0	0	1.27518
de_novo_motif_124	0	0	0	0	0	2.20744	0	0
de_novo_motif_125	0	0	0	0	0	0	0	0
de_novo_motif_126	0	0	0	0	0	0	0	0
de_novo_motif_127	0	0	0	0	0	0	0	0
de_novo_motif_128	0	0	0	0	0	0	0	0
de_novo_motif_129	0	0	0	0.130832	0	0	0	0
de_novo_motif_130	0	0	0	0	0	0	0	0
de_novo_motif_131	0	0	0	0	0	0	0	0
de_novo_motif_132	0	0	0	0.541258	0	0	0	0
de_novo_motif_133	0	0	0	0	0	0	0	0
de_novo_motif_134	0	0	0	1.04219	1.39283	0	0	0
de_novo_motif_135	0	0	0	0	0	0	0	0
de_novo_motif_136	0	0	0	0	0	0	0	0
de_novo_motif_137	0	0	0	0	0	0	0	0
de_novo_motif_138	0	0	0	0	0	0	0	0
de_novo_motif_139	0	0	0	0	2.72592	0	0	0
de_novo_motif_140	0	1.31692	0	0	0	0	0	0
de_novo_motif_141	0	2.61699	0	0	0	0	0	0
de_novo_motif_142	0.0530397	0	0	0	0	0	0	0
de_novo_motif_143	0	0	0	0	0	0	0	0
de_novo_motif_144	0	0	0	0	0	0	0	0
de_novo_motif_145	0	0	0	0	0	0	0	0
de_novo_motif_146	0	0	0	3.1539	0	2.41733	0	0
de_novo_motif_147	1.98187	0	0	0	0	0	2.23588	2.52171
de_novo_motif_148	0.848229	2.48153	0	0	0	0	0	0
de_novo_motif_149	0	0	0	0	0	0	0.0523398	0
de_novo_motif_150	5.47984	0	0	0	0	6.55095	5.86784	4.26863
de_novo_motif_151	4.24762	0	0	0	0	0	0	2.41008
de_novo_motif_152	0	0	0	0	0	0	0	0
de_novo_motif_153	0	0	0	0	0	0	0	0
de_novo_motif_154	0	0	0	1.52235	0.564787	0	0	0
de_novo_motif_155	0	0	0	0	0	0	0	0
de_novo_motif_156	0	0	0	0	0	0	0	0
de_novo_motif_157	0	0	0	0	0	0	0	0
de_novo_motif_158	0	0	0	0	0	0	0	0
de_novo_motif_159	0	0	0	0	0	0	0	0
de_novo_motif_160	0	0	0	0	0	0	0	0
de_novo_motif_161	0	0	0	0	0	0	0	0
de_novo_motif_162	0	0	0	0	0.707562	0	0	0
de_novo_motif_163	0	0	0	0	0	0	0	0
de_novo_motif_164	0	0	0	0	0	0	0	0
de_novo_motif_165	1.08515	1.3743	0	0	0	0	0	0
de_novo_motif_166	0	0.531377	0	0	0	0	0	0
de_novo_motif_167	0	0	0	0	0	0	0	0
de_novo_motif_168	0	0	0	0	0	0	0	0
de_novo_motif_169	0	0	0.0179389	0	0	0	0	0
de_novo_motif_170	0	0	0	0	0	0	0	0
de_novo_motif_171	0	0	0	0	0	0	0	0

## Sheet: GM_run3
Tab 5 GM_run3: gimme maelstrom output run 3
Values are -log10(p-values) of ranking aggregation test
cluster from co-clustering ATAC-seq and RNA-seq (see Figure 5A) -->	run3_cluster1	run3_cluster2	run3_cluster3	run3_cluster4	run3_cluster5	run3_cluster6	run3_cluster7	run3_cluster8
vertebrate.AP-2_Average_26	0	0	0	0	0.195464	0	0	0
vertebrate.AP-2_Average_17	0	0	0	0	0	0	0	0
vertebrate.AP-2_Average_27	0	0	0	0	0	0	0	0
vertebrate.AP-2_Average_15	0	0	0	0	0	0	0	0
vertebrate.AP-2_M5965	0	0	0	0	0	0	0	0
vertebrate.ARID_BRIGHT_Average_1	0	0	0	0	0	0	0	0
vertebrate.ARID_BRIGHT_M0104	0	0	0	0.752057	0.382177	0	0	0
vertebrate.ARID_BRIGHT_Average_3	0	0	0	0	0	0	0	0
vertebrate.ARID_BRIGHT_M5966	0	0	0	0	0	0	0	0
vertebrate.ARID_BRIGHT_Average_4	0	0	0	0	0	0	0.879068	0
vertebrate.ARID_BRIGHT_M0108	0	0	0	0	0.55574	0	0	0
vertebrate.ARID_BRIGHT_Average_2	0	0	0	0	0	0	0	0
vertebrate.AT_hook_M6098	0	0	3.31719	0	0	0	0	1.3872
vertebrate.AT_hook_M0127	0	0	0	0	0	0	0	0
vertebrate.AT_hook_M0131	0	0	0	0	0	0	0	0
vertebrate.AT_hook_M0133	0	0	0	0	0	0	0	0
vertebrate.AT_hook_M6099	0	0	0	0	0	0	0	0
vertebrate.AT_hook_Average_2	0	0	0	0	0	0	0	0
vertebrate.AT_hook_M0128	0	0	0	4.9164	0	0	0	0
vertebrate.AT_hook_Average_1	0	0	0	0	0	0	0	0
vertebrate.bHLH_bZIP_Average_10	0	0	0	0	0	0	0	0
vertebrate.bHLH_bZIP_M5432	0	0	0	0	0	0	0	0.608026
vertebrate.bHLH_Average_165	0	0	0	0	0	0	0	0
vertebrate.bHLH_M2134	0	0	0	0	0	0	0	0
vertebrate.bHLH_Average_151	0	0	0	0	0	0	0	0
vertebrate.bHLH_M6260	0	0	0	0	0	0	0	0
vertebrate.bHLH_Average_27	0.132193	0	0	0	0	0	0	0
vertebrate.bHLH_M5981	0	0	0	0	0	0	0	0
vertebrate.bHLH_Average_154	0	0	0	0	0	0	0	0.595666
vertebrate.bHLH_Average_164	0	0	0	0	0	0	0	0
vertebrate.bHLH_Average_148	0	0	0	0	0	0	0	0
vertebrate.bHLH_Average_160	0.322934	0	0	0	0	0	0	0
vertebrate.bHLH_M5980	2.03537	0	0	0	0	0	0	0
vertebrate.bHLH_M0177	0	0	0	0	0	0	0	0
vertebrate.bHLH_Average_145	0	0	0	0	0	0	0	0
vertebrate.bHLH_Average_140	0	0	0	0	0	0	0	0
vertebrate.bHLH_M0210	0	0	0	0	0	0	0	0
vertebrate.bHLH_M6165	0	0	0	0	0	0	0	0
vertebrate.bHLH_M6031	0	0	0	0	0	0	0	0.757701
vertebrate.bHLH_M0187	0	0	0	0	0	0	0	0
vertebrate.bHLH_M2787	0	0	0	0	0	0	0	0
vertebrate.bHLH_Average_139	0	0	0	0	0	0	0	0
vertebrate.bHLH_Average_115	0	0	0	0.913155	0	0.802978	0	0
vertebrate.bHLH_Average_117	0	0	0	0	0	0.072994	0	0
vertebrate.bHLH_M5969	0	0	0	0	0	0	0	0
vertebrate.bHLH_M6087	0	0	0	0	0	0	0	0
vertebrate.bHLH_Average_143	0	0	0	0	0	0	0	0
vertebrate.bHLH_T-box_M5447	0	0	0	0	0	2.33115	0	0
vertebrate.bHLH_T-box_M5448	0	0	0	0	0	0	0	0
vertebrate.bHLH_T-box_M5449	0	0	0	0	0	1.30035	0	0
vertebrate.bZIP_M3883	0	0	0	0	0	0	0	0
vertebrate.bZIP_M3882	0	0	0	0	0	0	0	0
vertebrate.bZIP_Average_149	0	0	0	0	0	0	0.251834	0
vertebrate.bZIP_Average_67	0	0	0	0	0	0	0	0
vertebrate.bZIP_Average_146	0	0	0	0	0	0	0	0
vertebrate.bZIP_Average_117	0	0	0	0	0	0	0	0
vertebrate.bZIP_M4371	0	0	0	0	0	0	0	0
vertebrate.bZIP_M6050	0	0	0	0	0	0.335985	0	0
vertebrate.bZIP_Average_154	0	0	0	0	0	0	0	0
vertebrate.bZIP_M6149	0.116709	0	0	0	0	0	0	0
vertebrate.bZIP_Average_148	0	0	0	0	0	0.295762	0	0
vertebrate.bZIP_Average_145	0	0	0	0	0	0	0	0
vertebrate.bZIP_M0309	0	0	0	0	0	0	0	0
vertebrate.bZIP_Average_153	0	0	0	0	0	0	0	0
vertebrate.bZIP_M2910	0	0	0	0	0	0	2.5694	0
vertebrate.bZIP_Average_141	0	0	0	0	0	0	0	0
vertebrate.bZIP_M6006	0	0	0	0	0	0	0	0
vertebrate.bZIP_Average_143	0	0	0	0	0	0	0	0
vertebrate.bZIP_Average_142	0	0	0	0	0	0	0	0
vertebrate.bZIP_M0300	0	0	0	0	0	0	0	0
vertebrate.bZIP_Average_150	0	0	0	0	0	0	0	0
vertebrate.bZIP_M5866	0	0	0	0	0.123703	0	0	0
vertebrate.bZIP_Average_134	0	0	0	0	0	0	0	0
vertebrate.bZIP_M0304	0	0	0	0	0.418851	0	0	0
vertebrate.bZIP_Average_147	0	0	0	0	0	0	0	0
vertebrate.bZIP_M0305	0	0	0	0	0	0	0	0
vertebrate.bZIP_M0287	0	0	0	0	0	0	0	0
vertebrate.bZIP_Average_152	0	0	0	0	0	0	0	0
vertebrate.bZIP_Average_151	0	0	0	0	0	0	0	0
vertebrate.bZIP_M2901	0	0	0	0	0	0	0	0
vertebrate.bZIP_M6329	0	0	0	0	0	0	1.21555	0
vertebrate.bZIP_M5973	0	0	0	0	0	0	0	0
vertebrate.bZIP_Average_17	0	0	0	0	0	0	0	0
vertebrate.C2H2_ZF_M4354	0	0	0	0	0	0	0	0
vertebrate.C2H2_ZF_M5841	3.36846	0	1.34947	0	0	0	0	0
vertebrate.C2H2_ZF_Average_96	0	0	0	0	0	0	0.821508	0
vertebrate.C2H2_ZF_M4323	0	0	0	0	0	0	0	0
vertebrate.C2H2_ZF_Average_187	0	0	0	0	0	0	0	0
vertebrate.C2H2_ZF_M0407	0	0	0	0	0	0	0	0
vertebrate.C2H2_ZF_M5334	0	0	0	0	0	0	0	0
vertebrate.C2H2_ZF_M5333	0	0	0	0	0	0.924114	0	0
vertebrate.C2H2_ZF_M5778	0	0	0	0	0	0	0	0
vertebrate.C2H2_ZF_M5799	0	0	0	0	0	0.464187	0	0
vertebrate.C2H2_ZF_M6360	0	0	0	0	0	0	0	0
vertebrate.C2H2_ZF_M5793	0	0	0	0	0	0	0	0
vertebrate.C2H2_ZF_M5794	0	0	0	0	0	0	0	0
vertebrate.C2H2_ZF_M5930	0	0	0	0	0	0	0	0
vertebrate.C2H2_ZF_Average_167	0	0	0	0	0	0	0	0
vertebrate.C2H2_ZF_Average_137	0	0	0	0.923221	0	0	0	0
vertebrate.C2H2_ZF_M0392	0	0	0	0	0	0	0	0
vertebrate.C2H2_ZF_M5791	0	0	0.835881	0	3.9426	0	0	0
vertebrate.C2H2_ZF_Average_191	0	0	0	0	0	0	0	0
vertebrate.C2H2_ZF_Average_177	0	0	0	0	0	0	0	0
vertebrate.C2H2_ZF_M0393	0	0	0	0	0	0	0	0
vertebrate.C2H2_ZF_M5798	0	0	0	0	0	0	0	0
vertebrate.C2H2_ZF_M5789	0	0	0	0	0	0	0	0
vertebrate.C2H2_ZF_Average_185	0	0	0	0	0	0	0	0
vertebrate.C2H2_ZF_Average_181	0	0	0	0	0	0	0	0
vertebrate.C2H2_ZF_M6093	0	0	0	0	0	0	0	0
vertebrate.C2H2_ZF_M6364	0	0	0	0	0	0	0	0
vertebrate.C2H2_ZF_M0402	0	1.91129	0.813415	0	0	0	0	0
vertebrate.C2H2_ZF_M0360	0	1.06292	0	0.50872	0	0	0	0
vertebrate.C2H2_ZF_Average_202	0	0	0	0	0	0	0	0
vertebrate.C2H2_ZF_Average_184	5.92476	0	0	0	0	5.51593	7.88823	5.83521
vertebrate.C2H2_ZF_M0367	1.63675	0	0	0	0	0	0	0.179249
vertebrate.C2H2_ZF_M1820	0	0	0	0	0	0	0	0
vertebrate.C2H2_ZF_Average_156	3.36153	3.35774	0	0	0	0	0	1.78043
vertebrate.C2H2_ZF_M0376	4.39754	1.52724	0	0	0	0	0	3.10066
vertebrate.C2H2_ZF_M6145	2.36039	0	0	0	0	0	2.37243	1.17166
vertebrate.C2H2_ZF_M5800	1.98548	0	0	0	0	0	0.466612	0.0843522
vertebrate.C2H2_ZF_M0401	2.35702	0	0	0	0	0	0	0.330988
vertebrate.C2H2_ZF_M0395	3.06765	0	0	0	0	0	0.479016	3.33485
vertebrate.C2H2_ZF_Average_122	0	0	0	0	0	0	0	0
vertebrate.C2H2_ZF_M6372	0	0	0	0	0	0	0	0
vertebrate.C2H2_ZF_M6358	0	0	0	0	0	0	0	0
vertebrate.C2H2_ZF_Average_221	0	0	0	0	0	0	0	0
vertebrate.C2H2_ZF_M6142	0.769216	0	0	0	0	1.00728	0	1.79535
vertebrate.C2H2_ZF_M6144	0	0	0	0	0	0	0	0
vertebrate.C2H2_ZF_Average_180	0	0	0	0	0	0	0	0
vertebrate.C2H2_ZF_M6019	0	0	0	0	0	0	0	0.290375
vertebrate.C2H2_ZF_Average_216	0	0	0	0	0	0	0	0
vertebrate.C2H2_ZF_M0382	0	0	0	0	0	0	0	0
vertebrate.C2H2_ZF_M6302	0	0	0	0	0	0	0	0
vertebrate.C2H2_ZF_Average_204	1.18087	0.565592	0	0	0	0	0	0
vertebrate.C2H2_ZF_M5308	0	2.42715	0	0	0	0	0	0
vertebrate.C2H2_ZF_Average_207	0	0	0	0	0	0	0	0
vertebrate.C2H2_ZF_Average_141	0	0	0	0	0	0	0	0
vertebrate.C2H2_ZF_Average_123	0	0	0	2.57572	0	1.80613	0	0
vertebrate.C2H2_ZF_Average_205	0	0	0	0.688928	0	0	0	0
vertebrate.C2H2_ZF_M6240	0	0	0	2.96992	0	0	0	0
vertebrate.C2H2_ZF_Average_210	0	0	0	1.04798	0.398417	0	0	0
vertebrate.C2H2_ZF_Average_219	0	0	0	0	0	0	0	0
vertebrate.C2H2_ZF_Average_211	0	0	0	0	0	0	0	0
vertebrate.C2H2_ZF_M6241	0	0	0	1.91373	0.62977	0	0	0
vertebrate.C2H2_ZF_M4510	0	0	0	0	0	0	0	0
vertebrate.C2H2_ZF_Average_179	0	0	0	0.123337	0.300839	0	0	0
vertebrate.C2H2_ZF_M6239	0	0	0	0.718234	0	0	0	0
vertebrate.C2H2_ZF_M6020	0	0	0	0	0	0	0	0
vertebrate.C2H2_ZF_M6155	0	0	0	0	0	0	0	0
vertebrate.C2H2_ZF_M6140	0	0	0	0	0	0	0	0
vertebrate.C2H2_ZF_Average_222	0	0	0	0.107405	0	0	0	0
vertebrate.C2H2_ZF_Average_172	0	0	0	0	0	0	0	0
vertebrate.C2H2_ZF_M6357	0	0	0	0	0	0	0	0
vertebrate.C2H2_ZF_M0369	0	0	0	0	0	0	0	0
vertebrate.C2H2_ZF_M6378	0	0	0	0	0	0	0	0
vertebrate.C2H2_ZF_Average_206	0.0864413	0.540771	0	0	0	0	0	0
vertebrate.C2H2_ZF_Average_166	0	0	0	0	0	0	0	0
vertebrate.C2H2_ZF_M6359	0	0	0	0	0	0	0	0
vertebrate.C2H2_ZF_M0366	0	0	0	0	0.190829	0	0	0
vertebrate.C2H2_ZF_M0397	0	0	0	0	2.19749	0.297193	0	0
vertebrate.C2H2_ZF_Average_200	0	0	0	0	0	0	0	0
vertebrate.C2H2_ZF_Average_124	0	0	0	0	0	0	0	0
vertebrate.C2H2_ZF_Average_217	0	0	0	0	0	0	0	0
vertebrate.C2H2_ZF_M1842	0	0	0	0	0	0	0	0
vertebrate.C2H2_ZF_Average_194	0	0	0	0	0	0	0	0
vertebrate.C2H2_ZF_M5776	0	0	0	0	0	0	0	0
vertebrate.C2H2_ZF_Average_209	0	0	0	0	0	0	0	0
vertebrate.C2H2_ZF_M3979	0	0	0	0	0	0	0	0
vertebrate.C2H2_ZF_Average_83	0	0.764825	0	0	0	0	0	0
vertebrate.C2H2_ZF_M4502	0	1.36502	0	0	0	0	0	0
vertebrate.C2H2_ZF_Average_190	0	0	0	0	0	0	0	0
vertebrate.C2H2_ZF_M4475	0	0	0	0	0	0	0	0
vertebrate.C2H2_ZF_Average_154	0	0	0	0	0	0	0	0
vertebrate.C2H2_ZF_M4537	0	0	0	0	0	0	0	0
vertebrate.C2H2_ZF_Average_188	0	0	0	0	0	0	0	0
vertebrate.C2H2_ZF_Average_82	0	0	0	0	0	0	0	0
vertebrate.C2H2_ZF_Average_77	0	0	0	0	0	0	0	0
vertebrate.C2H2_ZF_M5792	0	1.0997	0	0	0	0	0	0
vertebrate.C2H2_ZF_M5569	0	0	0	0	0	0	0	0
vertebrate.C2H2_ZF_M5122	0	0	0	0	0	0	0	0
vertebrate.C2H2_ZF_M5795	0	1.59841	0	0	0	0	0	0
vertebrate.C2H2_ZF_M2193	0	0	0	0	0	0.857845	0	0
vertebrate.C2H2_ZF_M6139	0	0	0	0	0	0	0	0
vertebrate.C2H2_ZF_M6374	0	0	0	0	0	0	0	0
vertebrate.C2H2_ZF_M6376	0	0	0	0	0	0	0	0
vertebrate.C2H2_ZF_Average_174	0	0	0	0	0	0	0	0
vertebrate.C2H2_ZF_M6363	0	0	0	0	0	0	0	0
vertebrate.C2H2_ZF_M0364	0	0	0	0	0	0	0	0
vertebrate.C2H2_ZF_M0409	0	0	0	0	0	0	0	0
vertebrate.C2H2_ZF_M0380	0	0	0	0	0	0	0.594678	0
vertebrate.C2H2_ZF_M0406	0	0	0	0	0	0	0	0
vertebrate.C2H2_ZF_M0405	0	0	0	0	0	0	0	0
vertebrate.C2H2_ZF_Average_218	0	0	0	0	0	0	0	0
vertebrate.C2H2_ZF_M0404	0	0	0	0	0.447874	0	0	0
vertebrate.C2H2_ZF_M5955	0	0	0	0	0	0	0	0
vertebrate.C2H2_ZF_M0384	0	0	0	0	0	0	0	0
vertebrate.C2H2_ZF_M6221	0	0	0	0	0	0	0	0
vertebrate.C2H2_ZF_M6016	0	0	0	0	0	0	0	0
vertebrate.C2H2_ZF_M2812	0	0	0	0	0	0	0	0
vertebrate.C2H2_ZF_M0411	1.59557	0	0	0	0	0	0	1.58256
vertebrate.C2H2_ZF_M5790	0	0	0	0	0	0	0	0
vertebrate.C2H2_ZF_Average_220	0	0	0	0	0	0	0	0
vertebrate.C2H2_ZF_M3098	0	0	0	0	0	0	0	0
vertebrate.C2H2_ZF_M5786	0	0	0	0	0	0	0	0
vertebrate.C2H2_ZF_Homeodomain_Average_6	0	0	0	0	0	0	0	0
vertebrate.C2H2_ZF_Homeodomain_M2825	0	0	0	0	0	0	0	0
vertebrate.CBF_NF-Y_Average_2	0	0	0	0	0	0	0	0
vertebrate.CENPB_M5139	0	0	0	0	0	0	0	0
vertebrate.CSD_M6356	0.142392	0	0	0	0	1.25024	0	0
vertebrate.CSL_M6318	0	0	0	0	0.052926	0	0	0
vertebrate.CUT_Homeodomain_Average_10	0	0	0	0	0	0	0	0
vertebrate.CUT_Homeodomain_Average_6	0	0	0	0	0	0	0	0
vertebrate.CUT_Homeodomain_Average_5	0	0	0	0	0	0	0	0
vertebrate.CUT_Homeodomain_M5151	0	0	0	0.636815	0	0	0	0
vertebrate.CUT_Homeodomain_Average_9	0	0	0	0	0.190819	0.107244	0	0
vertebrate.CUT_Homeodomain_M2889	0	0	0	0	0	0	0	0
vertebrate.CUT_Homeodomain_M2892	0	0	0	0	0	0	0	0
vertebrate.CxC_M0529	0	0	0	0	0	0	0	0
vertebrate.CxxC_Average_4	0	0	0	0	0	0	0	0
vertebrate.CxxC_Average_2	0	0	0	0	0	0	0	0
vertebrate.CxxC_Average_3	0	0	0	0	0	0	0	0
vertebrate.CxxC_M6004	0.934605	0	1.64927	0	0	0	0	0.567629
vertebrate.CxxC_M0548	0	0.202749	0	0	0	0	0	0
vertebrate.CxxC_M0547	0	0	0	0	0	0	0	0
vertebrate.DM_Average_5	0	0	0	0	0	0	0	0
vertebrate.DM_M0564	0	0	0	0	0	0	0	0
vertebrate.DM_Average_4	0	0	0	0	0	0	0	0
vertebrate.DM_Average_1	0	0	0	0	0	0	0	0
vertebrate.DP_E2F_M6334	0	0	0	0	0	0	0	0
vertebrate.E2F_Average_32	0	0	0	0	0	0	0	0
vertebrate.E2F_Average_24	0	0	0	0	0	0	0	0
vertebrate.E2F_Average_31	0	0	0	0	0	0	0	0
vertebrate.E2F_Average_28	0	0	0	0	0	0	0	0
vertebrate.E2F_Average_33	0	0	0	0	0	0	0	0
vertebrate.E2F_Average_27	0	0	0	0	0	0	0	0
vertebrate.EIN3_Average_2	0	0	0	0	0	0	0	0
vertebrate.EIN3_Average_1	0	0	0	0	0	0	0	0
vertebrate.Ets_Average_110	0	0	0	0	0	0	0	0
vertebrate.Ets_Average_70	0	0	0	0	0	0	0	0
vertebrate.Ets_M1778	0	0	0	0	0	0	0	0
vertebrate.Ets_Average_109	0	0	0	0	0	0	0	0
vertebrate.Ets_M6042	0	0	0	0	0	0	0	0
vertebrate.Ets_M6024	0	0	0	0	0	0	0.00193464	0
vertebrate.Ets_Average_72	0	0	1.96975	0	0	0	1.48026	0
vertebrate.Ets_Average_100	0	0	0	0	0	0	1.32841	0
vertebrate.Ets_M5244	0	0	0	0	0	0	0	0
vertebrate.Ets_M5201	0	0	0	0	0	0	0	0
vertebrate.Ets_Average_93	0	0	0	0	0	0	0	0
vertebrate.Ets_Average_39	0	0	0	0	0	0	0	0
vertebrate.Ets_Average_53	0	0	0	0	0	0	0	0
vertebrate.Ets_Average_12	0	0	0	0	0	0	0	0
vertebrate.Ets_Average_34	0	0	0	0	1.87076	0	0	0
vertebrate.Forkhead_Average_66	0	0	0	0	0	0	0	0
vertebrate.Forkhead_M5254	0	0	0	0	0	0	0	0
vertebrate.Forkhead_M0644	0	0	0	0	0	0	0	0
vertebrate.Forkhead_M6063	0	0	0	0	0	0	0	0
vertebrate.Forkhead_Average_104	0	0	0	0	0	0	0	0
vertebrate.Forkhead_Average_98	0	0	0	0	0	0	0	0
vertebrate.Forkhead_Average_101	0	0	0	0	0	0	0	0
vertebrate.Forkhead_Average_103	0	0	0	0	0	0	0	0
vertebrate.Forkhead_Average_14	0	0	0	0	0	0	0	0
vertebrate.Forkhead_M6055	0	0	0	0	0	0	0	0
vertebrate.Forkhead_Average_105	0	0	0	0	0	0	0	0
vertebrate.Forkhead_M3127	0	0	0	0	0	0	0	0
vertebrate.Forkhead_M6068	0	0	0	0	0	0	0	0
vertebrate.Forkhead_Average_20	0	0	0	0	0	0	0	0
vertebrate.Forkhead_M5271	0	0	0	0	0	0	0	0
vertebrate.Forkhead_Average_74	0	0	0	0	0	0	0	0
vertebrate.Forkhead_Average_1	0	0	0	0	0	0	0	0
vertebrate.Forkhead_M2151	0	0	0	0	0	0	1.26691	0.445661
vertebrate.Forkhead_M6059	0	0	0	0	0	0	0	0
vertebrate.Forkhead_M1734	0	0	0	0	0	0	0	0
vertebrate.Forkhead_M1735	0	0	0	0	0	0	0	0
vertebrate.Forkhead_Average_75	0	0	0	0	0	0	0	0
vertebrate.GATA_Average_32	0	0	0	0	0	0	0	0
vertebrate.GATA_M3183	0	0	0	0.65735	1.28891	0	0	0
vertebrate.GATA_M3198	0	0	0	0	0.249104	0	0	0
vertebrate.GATA_M4535	0	0	0	0	0	0	0	0
vertebrate.GATA_Average_33	0	0	0	0	0	0	0	0
vertebrate.GATA_Average_30	0	0	0	0	0	0	0	0
vertebrate.GCM_Average_9	0	0	0	0	0	0	0	0
vertebrate.GCM_Average_8	0	0	0	0	0	0	0	0
vertebrate.GCM_M5304	0	0	0	0	0	0	0	0
vertebrate.Grainyhead_Average_6	0	0	0	0	0	0.290068	0	0
vertebrate.Grainyhead_M6333	0	0	0	0	0	0	0	0
vertebrate.Grainyhead_M2949	0	1.09395	0	0	0	0	0	0
vertebrate.Grainyhead_Average_4	0	0	0	0	0	0	0	0
vertebrate.Grainyhead_M5316	0	0	0	0	0	0	0.0191274	0
vertebrate.Grainyhead_M6348	0	0	0	0	0	0	0	0
vertebrate.Homeodomain_M2900	0	0	0	0	0	0	0	0
vertebrate.Homeodomain_M1766	0	0	0	0	0	0	0	0
vertebrate.Homeodomain_M3061	0	0	0	0	0	0	0	0
vertebrate.Homeodomain_M1729	0	0	0	0	0	0	0	0
vertebrate.Homeodomain_Average_371	0	0	0	0	0	0	0	0
vertebrate.Homeodomain_Average_43	0	0	0	0	0	0	0	0
vertebrate.Homeodomain_Average_132	0	0	0	0	0.87119	0	0	0
vertebrate.Homeodomain_Average_385	0	0	0	0	0	0	0	0
vertebrate.Homeodomain_Average_280	0	0	0	0	0	0	0	0
vertebrate.Homeodomain_M2139	0	0	0	0.225653	0.943698	0	0	0
vertebrate.Homeodomain_Average_377	0	0	0	0	0	0	0	0
vertebrate.Homeodomain_M0858	0	0	0	0	0	0	0	0
vertebrate.Homeodomain_M5766	0	0	0	0	0	0	0	0
vertebrate.Homeodomain_M3510	0	0	0	0	0	0	0	0
vertebrate.Homeodomain_Average_389	0	0	0	0	0	0	0	0
vertebrate.Homeodomain_Average_395	0	0	0	0	0	0	0	0
vertebrate.Homeodomain_M5976	0	0	0	0	0	0	0	0
vertebrate.Homeodomain_Average_405	0	0	0	0	0	0	0	0
vertebrate.Homeodomain_Average_378	0	0	0	0	0	0	0	0
vertebrate.Homeodomain_Average_380	0	0	0	0	0	0	0	0
vertebrate.Homeodomain_Average_349	0	0	0	0	0	0	0	0
vertebrate.Homeodomain_Average_359	0	0	0	0	0	0	0	0
vertebrate.Homeodomain_Average_404	0	0	0	0	0	0	0	0
vertebrate.Homeodomain_Average_286	0	0	0	0	0	0	0	0
vertebrate.Homeodomain_Average_366	0	0	0	0	0	0	0	0
vertebrate.Homeodomain_Average_318	0	0	0	0	0	0	0	0
vertebrate.Homeodomain_Average_152	0	0	0	0	0	0	0	0
vertebrate.Homeodomain_M3446	0	0	0	0	0	1.06788	0	0
vertebrate.Homeodomain_M3472	0	0	0	0	0	0	0.42001	0
vertebrate.Homeodomain_M3303	0	0	0	0	0	0	0	0
vertebrate.Homeodomain_Average_261	0	0	0	0	0.955787	0	0	0
vertebrate.Homeodomain_Average_41	0	0	0	0	0	0	0	0
vertebrate.Homeodomain_Average_314	0	0	0	0	0.470026	0	0	0
vertebrate.Homeodomain_Average_34	0	0	0	0	0	0	0	0
vertebrate.Homeodomain_M6258	0	0	0	0	0	0	0	0
vertebrate.Homeodomain_M3298	0	0	0	0	0	0	0	0
vertebrate.Homeodomain_M5413	0	0	0	0	0	0	0	0
vertebrate.Homeodomain_Average_332	0	0	0	0	0	0	0	0
vertebrate.Homeodomain_Average_33	0	0	0	0	0	0.437127	0	0
vertebrate.Homeodomain_M6257	0	0	0.64974	0	0	0	0	0
vertebrate.Homeodomain_Average_186	0	0	2.74489	0	0	0	0	0
vertebrate.Homeodomain_M2172	0	0	0	0	0	0	0	0
vertebrate.Homeodomain_M6112	0	0	2.48312	0	0	0	0	0
vertebrate.Homeodomain_Average_399	0	0	0	0	0	0	0	0
vertebrate.Homeodomain_M6238	0	0	0	0	0	0	0	0
vertebrate.Homeodomain_Average_305	0	0	0	0	0	0	0	0
vertebrate.Homeodomain_Average_142	0	0	0	0	0	0	0	0
vertebrate.Homeodomain_M5445	0	0	0	1.86007	0	0	0	0
vertebrate.Homeodomain_M2886	0	0	0	0	0.126792	0	0	0
vertebrate.Homeodomain_Average_28	0	0	0	0	0	0	0	0
vertebrate.Homeodomain_Average_268	0	0	0	0	0	0	0	0
vertebrate.Homeodomain_M0992	0	0	0	0	0	0	0	0
vertebrate.Homeodomain_M6123	0	0	0	0	0	0	0	0
vertebrate.Homeodomain_M6108	0	0	0	0	0	0	0	0
vertebrate.Homeodomain_Average_386	0	0	0	0	0	0	0	0
vertebrate.Homeodomain_Average_353	0	0	0	0	0	0	0	0
vertebrate.Homeodomain_Average_390	0	0	0	0	0	0	0	0
vertebrate.Homeodomain_M6121	0	0.867467	1.10091	1.32361	0	0	0	0
vertebrate.Homeodomain_Average_238	0	0	0	0	0	0	0	0
vertebrate.Homeodomain_M5349	0	0.479614	0	0	0	0	0	0
vertebrate.Homeodomain_M5767	0	0	0	0	0	0	0	0
vertebrate.Homeodomain_Average_355	0	0	0	0	0.041416	0	0	0
vertebrate.Homeodomain_M6365	0	0	0	0	0.151641	0	0	0
vertebrate.Homeodomain_M6120	0	0	0	0	0	0	0.130368	0
vertebrate.Homeodomain_M0986	0	0	0	0	1.13826	0	0	0
vertebrate.Homeodomain_M0985	0	0	0	0	2.17035	0	0	0
vertebrate.Homeodomain_Average_101	0	0	0	0	0	0	0	0
vertebrate.Homeodomain_M6118	0	0	0	0	0	0	0	0
vertebrate.Homeodomain_M6196	0	0	0	0	0.0683769	0	0	0.487613
vertebrate.Homeodomain_M6193	0	0	0	0	0	0	0	0
vertebrate.Homeodomain_Average_72	0	0	0	0	0	0	0	0
vertebrate.Homeodomain_Average_394	0	0	0	0	0	0	0	0
vertebrate.Homeodomain_Average_338	0	0	0	0	0	0	0	0
vertebrate.Homeodomain_Average_289	0	0	0	0	0	0	0	0
vertebrate.Homeodomain_M6007	0	0	0	0.842817	0	0	0	0
vertebrate.Homeodomain_M5336	0	0	0	0	0	0	0	0
vertebrate.Homeodomain_Average_383	0	0	0	0	0	0	0	0
vertebrate.Homeodomain_Average_351	0	0	0	0	0	0	0	0
vertebrate.Homeodomain_Average_402	0	0	0	0	0	0	0	0
vertebrate.Homeodomain_M0888	0	0	0	0	0	0	0	0
vertebrate.Homeodomain_M0906	0	0	0	0	0	0	0	0
vertebrate.Homeodomain_Average_401	0	0	0	0	0	0	0	0
vertebrate.Homeodomain_Average_376	0	0	0	0	0	0	0	0
vertebrate.Homeodomain_Average_370	0	0	0	0	0	0	0	0
vertebrate.Homeodomain_Average_319	0	0	0	0	0	0	0	0
vertebrate.Homeodomain_M0943	0	0	0	0	0	0	0	0
vertebrate.Homeodomain_Average_400	0	0	0.994437	0	0	0	0.818518	0
vertebrate.Homeodomain_Average_367	0	0	0	0	0	0	0	0
vertebrate.Homeodomain_M0967	0	0	0	0	0	0	0	0
vertebrate.Homeodomain_Average_361	0	0	0	0	0	0	0	0
vertebrate.Homeodomain_Average_246	0	0	0	0	0	0	0	0
vertebrate.Homeodomain_Average_187	0	0	0	0	0	0	0	0
vertebrate.Homeodomain_Average_372	0	0	0	0	0	0	0	0
vertebrate.Homeodomain_Average_312	0	0	0	0	0	0	0	0
vertebrate.Homeodomain_M0808	0	0	0	0	0	0	0	0
vertebrate.Homeodomain_Average_345	0	0	0	0	0	0	0	0
vertebrate.Homeodomain_Average_326	0	0	0	0	0	0	0	0
vertebrate.Homeodomain_M0811	0	0	0	0	0	0	0	0
vertebrate.Homeodomain_M0848	0	0	0	0	0	0	0	0
vertebrate.Homeodomain_Average_200	0	0	0	0	0	0	0	0
vertebrate.Homeodomain_Average_139	0	0	0	0	0	0	0	0
vertebrate.Homeodomain_M6338	0	0	0	0	0	0	0	0
vertebrate.Homeodomain_M6344	0	0	0	0	0	0	0	0
vertebrate.Homeodomain_M6345	0	0	0	0	0	0	0	0
vertebrate.Homeodomain_M6091	0	0	0	0	0	0.881093	0	0
vertebrate.Homeodomain_Average_79	0	0	0	0	0	0	0	0
vertebrate.Homeodomain_M5856	0	0	0	0	0	0	0	0
vertebrate.Homeodomain_M3271	0.393113	0	0	0	0	0	0	2.39392
vertebrate.Homeodomain_Paired_box_M3586	0	0	0	0	0	0	0	0
vertebrate.Homeodomain_Paired_box_M3588	0.814793	0	0	0	0	0	0	0
vertebrate.Homeodomain_Paired_box_Average_9	0	0	0	0	0	0	0	0
vertebrate.Homeodomain_Paired_box_M3581	0	0	0	0	0	0	0	0
vertebrate.Homeodomain_Paired_box_Average_2	0	0	0	0	0	0	0	0
vertebrate.Homeodomain_Paired_box_Average_6	0	0	0	0	0	0	0	0
vertebrate.Homeodomain_Paired_box_M3587	0	0	0	0	0	0	0	0
vertebrate.Homeodomain_Paired_box_Average_8	0	0	0	0	0	0	0	0.287099
vertebrate.Homeodomain_Paired_box_M3585	0	0	0	0	0	0	0	0
vertebrate.Homeodomain_Paired_box_Average_10	0	0	0	0	0	0.539587	0	0
vertebrate.Homeodomain_Paired_box_M3583	0	0	0	0	0	0	0	0
vertebrate.Homeodomain_POU_Average_48	0	0	0	0	0	0	0	0
vertebrate.Homeodomain_POU_M5566	0	0	0	0.505462	0	0	0	0
vertebrate.Homeodomain_POU_M2879	0	0	0	0	0	0	0	0
vertebrate.Homeodomain_POU_Average_44	0	0	0	0	0	0	0	0
vertebrate.Homeodomain_POU_M3547	0	0	0	0	0	0	0.853277	0
vertebrate.Homeodomain_POU_M1143	0	0	0	1.64539	1.03931	0	0	0
vertebrate.Homeodomain_POU_Average_50	0	0	0	0	0	0	0	0
vertebrate.Homeodomain_POU_M3945	0	0	0.152634	0	0	0	0	0
vertebrate.Homeodomain_POU_Average_43	0	0	0	0	0	0	0.386058	0
vertebrate.Homeodomain_POU_Average_32	0	0	0	0	0	0	0	0
vertebrate.Homeodomain_POU_Average_47	0	0	0	0	0	0	0	0
vertebrate.Homeodomain_POU_M1146	0	0	0	0	0	0	0	0
vertebrate.Homeodomain_POU_M3550	0	0	0	0	0	0	0	0
vertebrate.Homeodomain_POU_Average_46	0	0	0	0	0	0	0	0
vertebrate.Homeodomain_POU_Average_45	0	0	0	0	0	0	0	0
vertebrate.Homeodomain_POU_M6245	0	0	0	0	0	0	0	0
vertebrate.Homeodomain_POU_M6236	0	0	0	0	0	0	0	0
vertebrate.Homeodomain_POU_M1137	0	0	0	0	0.130003	0	0	0
vertebrate.Homeodomain_POU_M3642	0	0	0	0	0	0	0	0
vertebrate.HSF_Average_3	0	0.336951	0	0.992867	0	0	0	0
vertebrate.HSF_M5388	0	0	1.17214	0	0	0	0	0
vertebrate.HSF_Average_8	0	0	0	0	0	0	0	0
vertebrate.HSF_Average_6	0	0	0.331202	0	0	0	0	0
vertebrate.HSF_M4439	0	0.289997	0	0	0	0	0	0
vertebrate.IRF_Average_23	0	0	0	0	0	0	0	0
vertebrate.IRF_M6129	0	0	0	0	0	0	0	0
vertebrate.IRF_Average_22	0	0	0	0	0	0	0	0
vertebrate.IRF_M5396	0	0	0	0	0	0	0	0
vertebrate.IRF_M4333	0	0	0	0	0	0	0	0
vertebrate.IRF_M6130	0	0	0	0	0	0	0	0
vertebrate.IRF_Average_17	0	0	0	0	0	0	0	0
vertebrate.IRF_M1167	0	0	0	0	0	0	0	0
vertebrate.IRF_Average_24	0	0	0	0	0	0	0	0
vertebrate.IRF_M1164	0	0	0	0	0	0	0	0
vertebrate.MADS_box_Average_21	0	0	0	0	0	0	0	0
vertebrate.MADS_box_M3423	0	0	0	0	0	0	0	0
vertebrate.MADS_box_M3420	0	0	0.324606	0	1.10892	0	0	0
vertebrate.MADS_box_Average_20	0	0	0	0	0	0	0	0
vertebrate.MADS_box_M3822	0	0	0	0	0	0	0	0
vertebrate.MADS_box_M1200	0	0	0	0	0	0	0	0
vertebrate.MBD_Average_1	0	0	0	0	0	0	0	0
vertebrate.MBD_M1203	0	0	0	0	2.8464	3.65926	2.41995	0
vertebrate.Myb_SANT_M1793	0	0	0	0	0	0	0	0
vertebrate.Myb_SANT_M2938	0	0	0	0	0	0	0	0
vertebrate.Myb_SANT_Average_10	0	0	0	0	0	0	0	0
vertebrate.Myb_SANT_Average_6	0	0	0	0	0	0	0	0
vertebrate.Myb_SANT_Average_2	0	0	0	0	0	0	0	0
vertebrate.Myb_SANT_Average_5	0	0	0	0	0	0	0	0
vertebrate.Myb_SANT_M6168	0.85317	0	0	0	0	0	0	0
vertebrate.Myb_SANT_Average_9	0	0	0	0	0	0	0	0
vertebrate.Myb_SANT_M1260	0	0	0	0	0	0	0	0
vertebrate.Myb_SANT_Average_3	0	0	0.0682848	0	0	0	0	0
vertebrate.Myb_SANT_M1261	0	0	0	0	0	0	0	1.83301
vertebrate.Myb_SANT_M1262	0	0	0	0	0	0.490707	0	0.146472
vertebrate.Myb_SANT_M4397	0	0	0	0	0	0	0	0
vertebrate.Myb_SANT_Average_7	0	0	0	0	0	0	0	0
vertebrate.Ndt80_PhoG_M1320	0	0	0	0	0	0	0	0
vertebrate.Ndt80_PhoG_M1321	0	0	0	0	0	0	0	0
vertebrate.Nuclear_receptor_Average_172	0	0	0	0	0	0	0	0
vertebrate.Nuclear_receptor_Average_73	0	0	0	0	0	0	0	0
vertebrate.Nuclear_receptor_M2830	0	0	0	0	0	0	0	0
vertebrate.Nuclear_receptor_Average_167	0	0	0	0	0.321417	0	0	0
vertebrate.Nuclear_receptor_M5758	0	0	0	0	0	0.262554	0	0
vertebrate.Nuclear_receptor_M5757	0	0	0	0	0	0	0	0
vertebrate.Nuclear_receptor_Average_174	0	0	0	0	0	1.20747	0	0
vertebrate.Nuclear_receptor_M6265	0	0	0	0	0	0	0	0
vertebrate.Nuclear_receptor_Average_151	0	0	0	0	0	0	0	0
vertebrate.Nuclear_receptor_Average_63	0	0	0	0	0	0	0	0
vertebrate.Nuclear_receptor_Average_175	0	0	0	0	0	0	0	0
vertebrate.Nuclear_receptor_Average_154	0	0.0126005	0	0	0	0	0	0
vertebrate.Nuclear_receptor_Average_144	0	0	0	0	0	0	0	0
vertebrate.Nuclear_receptor_M6263	0	0	0	0	0	0	0	0
vertebrate.Nuclear_receptor_M5504	0	0	0	0	0	0	0	0
vertebrate.Nuclear_receptor_M6203	0	0	0	0	0	0	0	0
vertebrate.Nuclear_receptor_Average_176	0	0	0	0	2.22848	0	0	0
vertebrate.Nuclear_receptor_Average_168	0	0	0	0	0	0	0	0
vertebrate.Nuclear_receptor_M1341	0	0	0	0	0	0	0	0
vertebrate.Nuclear_receptor_Average_170	0	0	0	0	0	0	0	0
vertebrate.Nuclear_receptor_M6210	0	0	0	0	0	0	0.263105	0
vertebrate.Nuclear_receptor_M6202	0	0	0	0	0	0.0222707	0	0
vertebrate.Nuclear_receptor_Average_85	0	0	0	0	0	0	0	0
vertebrate.Nuclear_receptor_Average_171	0	1.35095	0	0	0	0	0	0
vertebrate.Nuclear_receptor_M1354	0	0	0	0	0	0	0	0
vertebrate.Nuclear_receptor_M1331	0	0	0	0	0	0	0	0
vertebrate.Nuclear_receptor_Average_157	0	0	0	0	0	0	0	0
vertebrate.Nuclear_receptor_M6157	0	0	0	0	0	0	0	0
vertebrate.Nuclear_receptor_Average_58	0	0	0	0	3.11198	0	0	0
vertebrate.Nuclear_receptor_M6352	0	0	0	0	0	0	0	0
vertebrate.Nuclear_receptor_Average_62	0	0	0	0	0	0	0	0
vertebrate.Nuclear_receptor_Average_20	0	0	0	0	0.72467	0	0	0
vertebrate.Nuclear_receptor_M1843	0	0	0	0	0.506874	0	0	0
vertebrate.p53_M5923	0	0	1.04983	0	0	0	0	0
vertebrate.p53_M5922	0	0	0	0	0	0	0	0
vertebrate.p53_Average_10	2.01414	0	0	0	0	0	0	0
vertebrate.p53_Average_8	0.820115	0	0	0	0	0	0	0
vertebrate.p53_M3568	0	0	0	0	0	0	0	0
vertebrate.Paired_box_Average_7	0	0	0	0	0	0	0	0
vertebrate.Paired_box_Average_6	0	0	0	0	0	0	0	0
vertebrate.Paired_box_M3591	0	0	0	0	0	0	0	0
vertebrate.Paired_box_M3590	0	0	0	0	0	0	0	0
vertebrate.Paired_box_M6230	0	0	0	0	0	0	0	0
vertebrate.Paired_box_M6228	0	0	0	0	0	0	0	0
vertebrate.Pipsqueak_Average_1	0	0	0	0	0	0	0	0
vertebrate.Pipsqueak_M1386	0	0	0	0	0	0	0	0
vertebrate.Prospero_M5572	0	0	0	0	0	0	0	0
vertebrate.Rel_Average_30	0	0	0	0	0.603452	0	0	0
vertebrate.Rel_M6180	0	0	0	0	0	0	0	0
vertebrate.Rel_Average_32	0	0	0	0	0	0	0	0
vertebrate.Rel_Average_27	0	0	0	0	0	0	0	0
vertebrate.Rel_M5475	0	0	0	0	0	0	0	0
vertebrate.Rel_Average_28	0	0	0	0	0	0	0	0
vertebrate.Rel_M6189	0	0	0	0	0	0	0	0
vertebrate.Rel_Average_25	0	0	0	0	0	0	0	0
vertebrate.Rel_M5957	0	0	0	0	0	0	0	0
vertebrate.Rel_M5476	0	0	0	0	0	0	0	0
vertebrate.Rel_M5477	0	0	0	0	0	0	0	0
vertebrate.RFX_Average_30	0	0	0	0	0	0	0	0
vertebrate.RFX_Average_29	0	0	0	0	0	0	0	0
vertebrate.RFX_Average_9	0	0	0	0	0	0	0	0
vertebrate.Runt_Average_10	0	3.92707	0	0	0	0	0	0
vertebrate.Runt_Average_9	0	1.24173	0	0	0	0	0	0
vertebrate.Runt_Average_1	0	0	0	0	0	0	0	0
vertebrate.SAND_Average_9	0	0	0	0	0	0	0	0
vertebrate.SAND_M1432	0	0	0	0	0	0	0	0
vertebrate.SAND_Average_6	0	0	0	0	0	0	0	0
vertebrate.SAND_M1429	0	0	0	0.193462	0	0	0	0
vertebrate.SAND_Average_8	0	0	0	0	0	0	0	0
vertebrate.SAND_M5959	0	2.99816	0	0	0	0	0	0
vertebrate.SAND_M5314	0	0	0	0	0	0	0	0
vertebrate.SAND_M5313	0	0	0	0	0	0	0	0
vertebrate.SMAD_M6283	0	0	0	0	0	0	0	0
vertebrate.SMAD_M1450	6.15647	0	0	0	0	0	2.32394	4.76832
vertebrate.SMAD_Average_5	4.23881	0	0	0	0	0	0	1.52075
vertebrate.SMAD_M6282	0.674936	0	0	0	0	0	0	0.91281
vertebrate.SMAD_Average_7	0	0	0	0	0	0	0	0
vertebrate.SMAD_Average_3	0	0	0	0	0	0	0	0.0216257
vertebrate.SMAD_M5627	0.346643	0	0	0	0	0	0	0
vertebrate.Sox_Average_54	0	0	0	0	0	0	0	0
vertebrate.Sox_M6292	0	0.389489	0	0	0	0	0	0.494295
vertebrate.Sox_Average_55	0	0	0	0	0	0	0	1.22183
vertebrate.Sox_M5909	0	0	0	0	0	0	0	0
vertebrate.Sox_Average_96	0	0	0	0	0	0	0	0
vertebrate.Sox_Average_46	0	0	0	0	0	0	0	0
vertebrate.Sox_Average_97	0	0	0	0	0	0	0	0
vertebrate.Sox_Average_48	0	0	0	0	0	0	0	0
vertebrate.Sox_M6295	0	0	0	0	0	0	0	0
vertebrate.Sox_Average_95	0	0	0	0	0	0	0	0
vertebrate.Sox_Average_94	0	0	0	0	0	0	0	0
vertebrate.Sox_M1469	0	0	0	0	0	0	0	0
vertebrate.Sox_Average_76	0	0	0	0	0	0	0	0
vertebrate.Sox_Average_91	0	0	0	0	0	0	0	0
vertebrate.Sox_M6309	0	0	0	0	0	0	0	0
vertebrate.Sox_Average_82	0	0	0	0	0	0	0	0
vertebrate.Sox_M6293	0	0	0	0	0	0	0	0
vertebrate.Sox_M1459	0	0	2.84093	6.75257	0	0	0	0
vertebrate.Sox_Average_66	0	0	0	0	0	0	0	0
vertebrate.Sox_M3831	0	0	0	0	0	0	0	0
vertebrate.Sox_Average_92	0	0	0	0	0	0	0	0
vertebrate.Sox_M1457	0	0	0	0	0	0	0	0
vertebrate.Sox_M1458	0	0	0	0	1.3289	0	0	0
vertebrate.STAT_Average_23	0	0	0	0	0	0	0	0
vertebrate.STAT_M3856	0	0	0	0	0	0.624659	0	0
vertebrate.STAT_Average_16	0	0	0	0	0	0	0	0
vertebrate.STAT_Average_22	0	0	0	0	0	0	0	0
vertebrate.STAT_M3845	0	0	0	0	0	0	0	0
vertebrate.STAT_Average_12	0	0	0	0	0	0	0	0
vertebrate.T-box_M6030	0	0	0	0	0	0	0	0
vertebrate.T-box_M5954	0	0	0.0654738	0	0	0	0	0
vertebrate.T-box_Average_29	0	0	0	0	0	0.258814	0	0
vertebrate.T-box_M1713	0	0	0	0	0	0.697466	0	0
vertebrate.T-box_M6322	0	0	0	0	0	0	0	0
vertebrate.T-box_Average_1	0	0	0	0	0	0	0.0212785	0
vertebrate.T-box_M5216	0	0	0	0	0	0.285523	0	0
vertebrate.T-box_Average_8	0	0	0	0	0	0.935084	0	0
vertebrate.T-box_Average_30	0	0	0	0	0	1.36218	0	0
vertebrate.T-box_Average_31	0	0	0	0	0	0	0.409667	0
vertebrate.T-box_Average_26	0	0	0	0	0	0	0	0
vertebrate.T-box_M6323	0	0	0	0	0	0	0	0
vertebrate.T-box_Average_23	0	0	0	0	0	0	0	0
vertebrate.T-box_M5698	0	0	0	0	0	0	0.933171	0
vertebrate.T-box_M5694	0	0	0	0	0	0.840879	0	0
vertebrate.T-box_Average_6	0	0	0	0	0	0	0	0
vertebrate.TBP_Average_1	0	0	0	0	0	0	0	0
vertebrate.TBP_M3884	0	0	0	0	0	0	0	0
vertebrate.TBP_M3881	0	0	0	0	0	0	0	0
vertebrate.TBP_M1511	0	0	0	0	0	0	0	0
vertebrate.TEA_Average_5	0	0	0	0	0	0	0	0
vertebrate.TEA_Average_1	0	0	0	0	0	0	0	0
vertebrate.TEA_M6327	0	0	0	0	0	0	0	0
vertebrate.TEA_M6328	0	0	0	0	0.516721	0	0	0
vertebrate.THAP_finger_M2259	0	0	0	0	0	0	0	0
vertebrate.THAP_finger_M4506	0	0	0	0	0	0	0	0
vertebrate.THAP_finger_M1539	0	0	0	0	0	0	0	0
vertebrate.THAP_finger_M1538	0	0	0	0	0	0	0	0
vertebrate.THAP_finger_M1541	0	0	0	0	0	0	0	0
vertebrate.Unknown_M5777	0	0	0	0	0	0	0	0
vertebrate.Unknown_M3394	0	0	0	0	0	0	0	0
vertebrate.Unknown_M3812	0	0	0	0.254525	0	0	0	0
vertebrate.Unknown_M6261	0	0	0	0	0	0	0	0
vertebrate.Unknown_M3565	0	0	0	0	0	0	0	0
vertebrate.Unknown_M6375	0	0	0	0	0	0	0	0
vertebrate.Unknown_M6200	0	0	0	0	0	0	0	0
vertebrate.Unknown_M1803	0	0	0	0	0	0	0	0
vertebrate.Unknown_M6305	0	0	0	0	0	0	0	0
vertebrate.Unknown_M6097	0	0	0	0	0	0	0	0
vertebrate.Unknown_M3387	0	0	0	0	0	0	0	0
vertebrate.Unknown_M1801	0	0	0	0	0.154069	1.92235	0	0
vertebrate.Unknown_M3386	2.91029	0	0	0	0	0	0	0
vertebrate.Unknown_M6029	0	1.51278	0	0	0	0	0	0
vertebrate.Unknown_Average_6	0.344476	0.925839	0	0	0	0	0	0
vertebrate.Unknown_M5141	0	0	0	0	0	0	0	0
vertebrate.Unknown_M6235	0	1.72903	0	0	0	0	0	0
vertebrate.Unknown_M6070	0	0	0	0	0	0	0	0
vertebrate.Unknown_Average_4	0	0	0	0	0	0	0	0
vertebrate.Unknown_Average_5	0.893305	0.0894269	2.05093	0	0	0	0	2.32347
invertebrate.ABF1_C2H2_ZF_Average_3	0	0	0	0	0	0	0	0
invertebrate.ABF1_C2H2_ZF_M4598	0	0	0	0	0	0	0	0
invertebrate.ABF1_C2H2_ZF_M4591	0	0	0	0	0	0	0	0
invertebrate.ABF1_C2H2_ZF_Average_4	0	0	0	0.217223	0	0	0	0
invertebrate.ABF1_C2H2_ZF_M4596	0	0	0	0	0	0	0	0
invertebrate.ABF1_C2H2_ZF_M4590	0	0	0	0	0	0	0	0
invertebrate.ABF1_C2H2_ZF_M4595	0	0	0	0.482277	0	0	0	0
invertebrate.ABF1_C2H2_ZF_M4597	0	0	0	0	0	0	0	0
invertebrate.ABF1_C2H2_ZF_M1717	0	0	0	0	0	0	0	0
invertebrate.ABF1_C2H2_ZF_M2406	0	0	0	0	0	0	0	0
invertebrate.ABF1_C2H2_ZF_Average_2	0	0	0	0	0	0	0	0
invertebrate.ABF1_C2H2_ZF_M4592	0	0	0	0	0	0	0	0
invertebrate.ABF1_C2H2_ZF_Average_1	0	0	0	0	0	0	0	0
invertebrate.ABF1_Average_2	0	0	0	0	0	0	0	0
invertebrate.ARID_BRIGHT_M4985	0	0	0	0	0	0	0	0
invertebrate.ARID_BRIGHT_M2423	0	0	0	0	0	0	0	0
invertebrate.ARID_BRIGHT_Average_1	0	0	0	0	0	0	0	0
invertebrate.ARID_BRIGHT_M0115	0	0	0	0	0	0	0	0
invertebrate.AT_hook_M0140	0	0	0	0	0	0	0	0
invertebrate.AT_hook_M0135	0	0	0	0	0	0	0	0
invertebrate.AT_hook_M0141	0	0	0	0	0	0	0	0
invertebrate.AT_hook_M5095	0	0	0	0	0	0	0.945881	0
invertebrate.Brinker_Average_1	0	0	0	0	0	0	0	0
invertebrate.C2H2_ZF_M4868	0	0.644184	0	0	0	0	0	0
invertebrate.C2H2_ZF_M4867	0	0	0	0	0	0	0	0
invertebrate.C2H2_ZF_Average_90	0	0	0	0	0	0	0	0
invertebrate.C2H2_ZF_M4793	0	0	0	0	0	0	0	0
invertebrate.C2H2_ZF_M4987	0	0	0	0	0	0	0	0
invertebrate.C2H2_ZF_Average_77	0	0	0	0	0	0	0	0
invertebrate.C2H2_ZF_M4905	0	0	0	0	0	0	0	0
invertebrate.C2H2_ZF_M4616	0	0	0	0	0	0	0.30772	0
invertebrate.C2H2_ZF_Average_94	0	0	0	0	0	0	0	0
invertebrate.C2H2_ZF_M4901	0	0	0	0	0	0	0	0
invertebrate.C2H2_ZF_M4721	0	0	0	0.615154	0.632493	0	0	0
invertebrate.C2H2_ZF_Average_37	0	0	0	0	0	0	0	0
invertebrate.C2H2_ZF_M4618	0	0	0	0	0	0	0	0
invertebrate.C2H2_ZF_Average_79	0	1.05609	0	0	0	0	0	0
invertebrate.C2H2_ZF_M4909	0	1.55743	0	0	0	0	0	0
invertebrate.C2H2_ZF_Average_84	0	0	0	0	0	0	0	0
invertebrate.C2H2_ZF_M4903	0	0	0	0	0	0	0	0
invertebrate.C2H2_ZF_Average_74	0	0	0	0	0	0	0	0
invertebrate.C2H2_ZF_Average_65	0	0	0	0	0	0	0	0
invertebrate.C2H2_ZF_Average_33	0	0	0.917608	0.0265961	0	0	0	0
invertebrate.C2H2_ZF_Average_68	0	0	0	0	0.0364342	0	0	0
invertebrate.C2H2_ZF_M0415	0	0	0	0	0	4.16184	0	0
invertebrate.C2H2_ZF_M4966	0	0	0	0	0	0	0	0
invertebrate.C2H2_ZF_M4912	3.00078	0.0628546	0	0	0	0	0	3.25246
invertebrate.C2H2_ZF_M2198	0	0	0	0	0	0	0	0
invertebrate.C2H2_ZF_M4906	0	0	0.778634	0	0	0	0	0
invertebrate.C2H2_ZF_M4622	0	0	0	0.106333	1.01234	0.239642	0	0
invertebrate.C2H2_ZF_M4633	0	0	0	0	0	0	0	0
invertebrate.C2H2_ZF_M5008	0	0	0	0	0	0	0	0
invertebrate.C2H2_ZF_Average_66	0	0	0	0	0	0	0	0
invertebrate.C2H2_ZF_M1936	0	0	0	0	0	0	0	0
invertebrate.C2H2_ZF_Average_97	0	0	0	0	0.45912	0	0	0
invertebrate.C2H2_ZF_M0414	0	0	0	0	0	0	0	0
invertebrate.C2H2_ZF_Average_86	0	0	0	0	0	0	0	0
invertebrate.C2H2_ZF_Average_73	0	0	0	0	0.190819	0	0	0
invertebrate.C2H2_ZF_Average_70	0	0	0	0	0	0	0	0
invertebrate.C2H2_ZF_M2196	0	0	0	0	0	0	0	0
invertebrate.C2H2_ZF_M4970	0	0	0	0	0	0	0	0
invertebrate.C2H2_ZF_M4907	0	0	0	0	0	0	0	0
invertebrate.C2H2_ZF_Average_85	0	0	0	0	0	0.502628	0	0
invertebrate.C2H2_ZF_Average_5	0	0	0	0	0	0	0	0
invertebrate.C2H2_ZF_Average_64	0	0	0	0	0	0.047001	0	0
invertebrate.C2H2_ZF_M4908	0.800557	0	0	0	0	0	0	0
invertebrate.C2H2_ZF_Average_58	0	0	0	0	0	0	0	0
invertebrate.C2H2_ZF_M4711	1.56246	0.79686	0	0	0	0	0	1.69423
invertebrate.C2H2_ZF_Average_62	0	0	0	0	0	0	0	0
invertebrate.C2H2_ZF_M4953	0	0	0	0	0	0	0	0
invertebrate.C2H2_ZF_M4902	0	0	0	0	0	0	0	0
invertebrate.C2H2_ZF_Average_95	0	0	0	0	0	0	0	0
invertebrate.C2H2_ZF_Average_98	0	0	0	0.612501	0	0	0	0
invertebrate.C2H2_ZF_Average_59	0	0	0	0.827857	3.19657	0	0	0
invertebrate.C2H2_ZF_Average_6	0	0	0	0	0	0	0	0
invertebrate.C2H2_ZF_Average_91	0	0	0	0	0.105824	0	0.53204	0
invertebrate.C2H2_ZF_M4881	0	0	0	0	2.01135	0	0	0
invertebrate.C2H2_ZF_M4900	0	0	0	0	0.823327	0	0	0
invertebrate.C2H2_ZF_M4913	0	0	0	0	0	0	0	0
invertebrate.C2H2_ZF_Average_51	0	0	0	0	0	0	0	0
invertebrate.C2H2_ZF_M5069	0	0	0	0	0.14026	0	0	0
invertebrate.C2H2_ZF_Average_89	0.325419	0	0	0	0	0	0	0
invertebrate.C2H2_ZF_M5019	0	0	0	0	0	0	0	0
invertebrate.C2H2_ZF_Average_19	0	0	0	0	0	0	0	0
invertebrate.C2H2_ZF_M2452	0	0	0	0	0	0	0	0
invertebrate.C2H2_ZF_Average_88	0	0	0	0	0	0	0	0
invertebrate.C2H2_ZF_Average_26	0	0	0	0	0	0	0	0
invertebrate.C2H2_ZF_M4617	0	0	0	0	0	0	0	0
invertebrate.C2H2_ZF_Average_69	0	0	0	0	0	0	0.265941	0
invertebrate.C2H2_ZF_Average_21	0	0	0	0	0	0	0	0
invertebrate.C2H2_ZF_Average_45	0	0	0	0	0	1.54884	0	0
invertebrate.C2H2_ZF_Average_42	0	0	0	0	0	0	0	0
invertebrate.C2H2_ZF_Average_75	0	0	0	0	0	0	0	0
invertebrate.C2H2_ZF_Average_17	0	0	0	0	0	0	0	0
invertebrate.C2H2_ZF_Average_46	0	0	0	0	0	0	0	0
invertebrate.C2H2_ZF_M4661	0	0	0	0	0	0	0	0
invertebrate.C2H2_ZF_Average_80	0	0	0	1.64484	0	0	0	0
invertebrate.C2H2_ZF_M4804	0	0	0.652712	0	0	0	0	0
invertebrate.C2H2_ZF_M2206	0	0	0	0	0	0	0	0
invertebrate.CENPB_Average_1	0	0	0	0	0	0	0	0
invertebrate.CSD_M0519	0	0	0.51906	0	0	0	0	0
invertebrate.CSL_Average_1	0	0	0	0	0	0	0	0
invertebrate.CUT_Homeodomain_M1913	0	0	0	0	0	0	0	0
invertebrate.CUT_Homeodomain_M0521	0	0	0	0	0	0	0	0
invertebrate.CUT_Homeodomain_M1897	0	0	0	0	0	0	0	0
invertebrate.CUT_M0520	0	0	0	0	0	0	0	0
invertebrate.CxC_Average_1	0	0	0	0	0	0	0	0
invertebrate.CxC_M0537	0	0	0	0	0	0	0	0
invertebrate.CxxC_M0552	0	0	0	0	0	0	0	0
invertebrate.CxxC_M0553	0	0	0	0	0	0	0	0.940442
invertebrate.DM_Average_2	0	0	0	0	0	0	0	0
invertebrate.DM_M0554	0	0	0	0	0	0	0	0
invertebrate.DM_M0570	0	0	0	0	0	0	0	0
invertebrate.DM_Average_3	0	0	0	0	0	0	0	0
invertebrate.DM_M1938	0	0	0	0.779913	0	0	0	0
invertebrate.DM_Average_1	0	0	0	0	0	0	0	0
invertebrate.E2F_M0599	0	0	0	0	0	0	0	0
invertebrate.E2F_M2204	0	0	0	0	0	0	0	0
invertebrate.Ets_Average_9	0	0	0	0	0	0	0	0
invertebrate.Ets_M4754	0	0	0	0	0	0	0	0
invertebrate.Ets_M4773	0	0	0	0	0	0	0	0
invertebrate.Ets_M0636	0	0	0	0	0	0	0	0
invertebrate.Forkhead_Average_16	0	0	0	0	0	0	0	0
invertebrate.Forkhead_M4584	0	0	0	0	0	0	0	0
invertebrate.Forkhead_Average_8	0	0	0	0	0	0	0	0
invertebrate.Forkhead_M2416	0	0	0	0.362599	0	0	0	0
invertebrate.Forkhead_Average_11	0	0	0	0	0	0	0	0
invertebrate.GATA_M2200	0	0	0	0	0	0	0	0
invertebrate.GATA_M5032	0	0	0.0914028	0	0	0	0	0
invertebrate.GATA_Average_4	0	0	0	0	0	0	0	0
invertebrate.GCM_Average_1	0	0	0	0	0	0	0	0
invertebrate.Grainyhead_M4807	0	0	0.833176	0	0	0	0	0
invertebrate.Grainyhead_M2425	0	0.316165	0	0	0	0	0	0
invertebrate.HSF_Average_3	0	0	0	0	0	0	0	0
invertebrate.HSF_M2434	0	0	0	0	0	0	0	0
invertebrate.HSF_Average_1	0	0	0	0	0	0	0	0
invertebrate.Homeodomain_POU_Average_2	0	0	0	0	0	0	0	0
invertebrate.Homeodomain_POU_M1132	0.0178817	0	0	0	0	0	0	0
invertebrate.Homeodomain_POU_M1133	0	0	0	0	0	0	0	0
invertebrate.Homeodomain_POU_Average_1	0	0	0	0	0	0	0	0
invertebrate.Homeodomain_POU_M1931	0	0	0	0	0	0	0	0
invertebrate.Homeodomain_POU_M1135	0	0	0	0	0	0	0	0
invertebrate.Homeodomain_POU_M2127	0	0	0	0	0	0	0	0
invertebrate.Homeodomain_M0773	0	0	0	0	0	0	0	0
invertebrate.Homeodomain_M1113	0	0	0	0	0	0	0	0
invertebrate.Homeodomain_Average_298	0	0	0	0	0	0	0	0
invertebrate.Homeodomain_Average_280	0	0	0	0	0	0	0	0
invertebrate.Homeodomain_M5100	0	0	0	0	0	0	0	0
invertebrate.Homeodomain_Average_267	0	0	0	0	0	0	0	0
invertebrate.Homeodomain_Average_232	0	0	0	0	0	0	0	0
invertebrate.Homeodomain_Average_257	0	0	0	0	0	0	0	0
invertebrate.Homeodomain_M1110	0	0	0	0	0	0	0	0
invertebrate.Homeodomain_Average_300	0	0	0	0	0	0	0	0
invertebrate.Homeodomain_Average_290	0	0	0	0	0	0	0	0
invertebrate.Homeodomain_Average_292	0	0	0	0	0	0	0	0
invertebrate.Homeodomain_Average_294	0	0	0	0	0	0	0	0
invertebrate.Homeodomain_Average_304	0	0	0	0	0	0	0	0
invertebrate.Homeodomain_Average_215	0	0	0	0	0	0	0	0
invertebrate.Homeodomain_M4560	0	0	0	0	0	0	0	0
invertebrate.Homeodomain_Average_246	0	0	0	0	0	0	0	0
invertebrate.Homeodomain_M1086	0	0	0	0	0	0	0	0
invertebrate.Homeodomain_Average_301	0	0	0	0	0	0	0	0
invertebrate.Homeodomain_M1078	0	0	0	0	0	0	0	0
invertebrate.Homeodomain_M4775	0	0	0	0	0	0	0	0
invertebrate.Homeodomain_M2428	0	0	0	0	0	0	0	0
invertebrate.Homeodomain_Average_147	0	0	0	0	0	0	0	0
invertebrate.Homeodomain_M1082	0	0	0	0	0	0	0	0
invertebrate.Homeodomain_Average_302	0	0	0	0	0	0	0	0
invertebrate.Homeodomain_M4812	0	0	0	0	0	0	0	0
invertebrate.Homeodomain_Average_293	0	0	0	0	0	0	0	0
invertebrate.Homeodomain_M4610	0	0	0	0	0	0	0	0
invertebrate.Homeodomain_M2396	0	0	0	0	0	0	0	0
invertebrate.Homeodomain_M1099	0	0	0	0	0	0	0	0
invertebrate.Homeodomain_Average_262	0	0	0	0	0	0	0	0
invertebrate.Homeodomain_Average_249	0	0	0	0	0	0	0	0
invertebrate.Homeodomain_M1059	0	0	0.0360016	0	0	0	0	0
invertebrate.Homeodomain_Average_291	0	0	0	0	0	0	0	0
invertebrate.Homeodomain_Average_284	0	0	0	0	0	0	0	0
invertebrate.Homeodomain_Average_299	0	0	0	0	0	0	0.337685	0
invertebrate.Homeodomain_M4760	0	0	0	0	0	0	0	0
invertebrate.Homeodomain_Average_185	0	0	0	0	0	0	0	0
invertebrate.Homeodomain_M4778	0	0	0	0	0	0	0	0
invertebrate.Homeodomain_Average_266	0	0	0	0	0	0	0	0
invertebrate.Homeodomain_M1032	0	0	0	0	0	0	0	0
invertebrate.Homeodomain_Average_279	0	0	0	0	0	0	0	0
invertebrate.Homeodomain_Average_303	0	0	0	0	0	0	0	0.0924721
invertebrate.Homeodomain_Average_273	0	0	0	0	0	0	0	0
invertebrate.MADF_M4645	0	0	0	0	0	0	0	0
invertebrate.MADF_M4621	0	0	0	0	0	0	0	0
invertebrate.MADF_M4688	0	0	0	0	0	0	0	0
invertebrate.MADF_M4731	0	0	0	0	0	0	0	0
invertebrate.MADF_M4701	0	0	0	0	0	0	0	0
invertebrate.MADF_M4698	0	0	0	0	0.368954	0	0	0
invertebrate.MADF_M4638	0	0	0	0	0	0.652327	0	0
invertebrate.MADF_Average_2	0	0	0	0.857976	0	0	0	0
invertebrate.MADF_M4679	0	0	0	0.134926	0	0	0	0
invertebrate.MADF_M4704	0	0	0	0	0	0.988839	0	0.653644
invertebrate.MADF_Average_3	0	0	0	0	0	0	0	0
invertebrate.MADF_M4548	0	0	0	0	0	0	0	0
invertebrate.MADF_M4685	0	0	0	0	0	0	0	0
invertebrate.MADF_M4866	0	0	0	0	0	0	0	0
invertebrate.MADF_M4692	0	0	0	0	0	0	0	0
invertebrate.MADF_M4648	0	0	0	0	0	0	0	0
invertebrate.MADF_M1183	0	0	0	0	0	0	0	0
invertebrate.MADF_Average_1	0	0	0	0	0	0	0	0
invertebrate.MADF_M4547	1.85884	0	0	0	0	0	0	0
invertebrate.MADF_M2399	0	0	0	0	0	0	0	0
invertebrate.MADF_M4922	0	0	0	0	1.27595	1.37287	0	0
invertebrate.MADF_M4632	0	0	0	0	0	0	0	0
invertebrate.MADF_M4705	0	0	0	0	0	0	0	0
invertebrate.Myb_SANT_Average_1	0	0	0	0	0	0	0	0
invertebrate.Myb_SANT_M2207	0	0	0	0	0	0	0	0
invertebrate.Nuclear_receptor_M1365	0	0	0	0	0	0	0	0
invertebrate.Nuclear_receptor_M1358	0	0	0	0	0	1.57418	0	0
invertebrate.Nuclear_receptor_M1369	0	0	0	0	0	0	0	0.279327
invertebrate.Nuclear_receptor_M2202	1.33692	0	0	0	0	0	0	1.67502
invertebrate.Nuclear_receptor_M1368	0	0	0	0	0.815829	0	0	0
invertebrate.Nuclear_receptor_M1370	0	0	0	0	0	0	0	0
invertebrate.Nuclear_receptor_Average_32	0	0	0	0	0	0.513797	0	0
invertebrate.Nuclear_receptor_M1377	0.359398	0	2.20637	0	0	0	0	2.14752
invertebrate.Nuclear_receptor_M1364	0	0	0	0	0	0	0	0
invertebrate.Nuclear_receptor_Average_31	0	0	0	0	0	0	0	0
invertebrate.Nuclear_receptor_M5064	0	0	0	0	0	0	0	0
invertebrate.Nuclear_receptor_M1376	0	0	0	0	0	0	0	0
invertebrate.Nuclear_receptor_M1325	0	0	0	0	0	0	0	0
invertebrate.Nuclear_receptor_Average_26	0	0	0	0	0	0	0	0.549929
invertebrate.Nuclear_receptor_M1327	0	0	0	0	0	0	0.231336	1.07991
invertebrate.Nuclear_receptor_M4797	0	0	0	0	0	0	0	0
invertebrate.Nuclear_receptor_Average_20	0	0	0	0	0	0	0	0
invertebrate.Nuclear_receptor_M4875	0	0	0	0	0	0	0	0
invertebrate.Nuclear_receptor_M4854	0	0	0	0	0	0	0	0
invertebrate.Nuclear_receptor_M4851	0	0	0	0	0	1.14841	0	0
invertebrate.Nuclear_receptor_M1359	0	0	0	0	0	0	0	0
invertebrate.Paired_box_Average_1	0	0	0	0	0	0	0	0
invertebrate.Paired_box_M4978	0	0	0	0	0.118045	0	0	0
invertebrate.Paired_box_M1379	0	0	0	0	0	0	0	0
invertebrate.Paired_box_M1917	0	0.373346	0	0	0	0	0	0
invertebrate.Paired_box_M1381	0	0	0	0	0	0	0	0
invertebrate.Pipsqueak_M4576	0	0	0	0	0	0	0	0
invertebrate.Pipsqueak_M4577	0	0	0	2.52673	0	0	0	0
invertebrate.Pipsqueak_Average_1	0	0	0	0	0	0	0	0
invertebrate.Pipsqueak_M4986	0	0	0	0	0	0	0	0
invertebrate.Pipsqueak_M1382	0	0.0285614	0	0	0	0.928174	0	0
invertebrate.Pipsqueak_M4967	0	0	0	0	0	0	0	0
invertebrate.RFX_Average_2	0	0	0	0	0	0	0	0
invertebrate.RFX_M1415	0	0	0	0	0	0	0	0
invertebrate.Rel_Average_2	0	0	0	0	0	0	0	0
invertebrate.Rel_M2421	0	0	0	0	0	0	0	0
invertebrate.Runt_Average_1	0	0.903571	0	0	0	0	0	0
invertebrate.SAND_Average_1	0	0	0	0	0	0	0	0
invertebrate.SAND_M1421	0	0	0.377876	0	0	0	0	0
invertebrate.SAND_M1419	0	0	0.715999	1.84902	0	0	0	0
invertebrate.SMAD_M4918	0	0	0	0	0	0	0	0
invertebrate.SMAD_M2199	0	0	0	0	0	0	0	0
invertebrate.SMAD_M4921	0	0	0	0	0	0	0	0
invertebrate.SMAD_M1451	1.03165	0	0	0	0	0	0	0
invertebrate.STAT_Average_1	0	0	0	0	0	0	0	0
invertebrate.Sox_M4710	0	0	0	0	0	0	0	0
invertebrate.Sox_M2456	0	0	0	0	0	0	0	0
invertebrate.Sox_M4963	0	0	0	0	0	0	0	0
invertebrate.Sox_M1915	0	0.055673	0	0	0	0	0	0
invertebrate.Sox_M1454	0	0	0	0	0	0	0	0
invertebrate.Sox_Average_2	0	0	0	0	0	0	0	0
invertebrate.Sox_M5026	0	0	0	0	0	0	0	0
invertebrate.Sox_M2445	0	0	0	0	0	0	0	0
invertebrate.T-box_Average_1	0	0	0	0	0	0.288745	0	0
invertebrate.T-box_M4740	0	0	0	0	0	0	1.42664	0
invertebrate.T-box_M4606	1.19114	0	0	0	0	0.182924	0.775615	4.14689
invertebrate.T-box_M1509	0	0	0	0	0	0.702876	0.330364	0
invertebrate.T-box_M1508	0	0	0	0	0	0	0	0
invertebrate.TEA_Average_1	0	0	0	0	0	0	0	0
invertebrate.Unknown_Average_3	0	0	0	0.513043	0	0	0	0
invertebrate.Unknown_M5052	0	0	0	0	0	0	0	0
invertebrate.Unknown_Average_2	0	0	0	0	0	0	0	0
invertebrate.Unknown_M1937	0	0	0	0	0	0	0	0
invertebrate.Unknown_M4992	0	1.28054	0	0	0	0	0	0
invertebrate.Unknown_M4666	0	0	0	0	0	0	0	0
invertebrate.Unknown_M2463	0	0	0	0	0	0	0	0
invertebrate.Unknown_M2203	0	0	0	0	0	0	0	0
invertebrate.Unknown_M1542	0	0	0	0	0	0	0	0
invertebrate.Unknown_M4667	0	0	0	0	0	0	0	0
invertebrate.bHLH_Average_103	0	0	0	0	0	0	0	0
invertebrate.bHLH_Average_67	0	0	0	0	0	0	0	0
invertebrate.bHLH_Average_99	0	0	0	0	0	0	0	0
invertebrate.bHLH_M2432	0	0	0	0	0	0	0	0
invertebrate.bHLH_M4719	0	0	0	0	0	0	0	0
invertebrate.bHLH_Average_79	0	0	0	0	0	0	0	0
invertebrate.bHLH_Average_37	0	0	0	0	0	0	0	0
invertebrate.bHLH_Average_104	0	0	0	0	0	0	0	0
invertebrate.bHLH_Average_34	0	0	0	0	0	0	0	0
invertebrate.bHLH_M0167	0	0	0	0	0	0	0	0
invertebrate.bHLH_M0225	0	0	0	0	0	0	0	0
invertebrate.bHLH_M4835	0	0	0	0	0	0	0	0
invertebrate.bHLH_Average_100	0.816359	0	0	0	0	0	0	0
invertebrate.bHLH_Average_26	0	0	0	0	0	0	0	0
invertebrate.bHLH_Average_73	0	0	0	0	0	0	0	0
invertebrate.bHLH_Average_19	0	0	0	0	0	0	0	0
invertebrate.bHLH_Average_93	0	0	0	0	0	0	0	0
invertebrate.bHLH_M0246	0	0	0	0	0	0	0	0
invertebrate.bZIP_Average_2	0	0	0	0	0	0	0	0
invertebrate.bZIP_M4566	0	0	0	0	0	0	0	0
invertebrate.bZIP_Average_10	0	0	0	0	0	0	0	0
invertebrate.bZIP_M5094	0	0	0	0	0	0	0.561213	0
invertebrate.bZIP_M4810	0	0	0	0	0.400878	0	0	0
invertebrate.bZIP_Average_4	0	0	0	0	0	0	0	0
invertebrate.bZIP_Average_8	0	0	0	0	0	0	0	0
invertebrate.bZIP_M2210	0	0	0	0	0	0	0	0
invertebrate.bZIP_Average_1	0	0	0	0	0	1.99236	0	0
invertebrate.bZIP_M5063	0	0	0	0	0	0	0	0
invertebrate.bZIP_M4716	0	0	0	0	0	0.36484	0	0
invertebrate.bZIP_M4567	0	0	0	0	0	0	0	0
gimmeplant.AP2_B3_Average_3	0.611673	0	0	0.362599	0	0	0	0
gimmeplant.AP2_B3_M0079	0	0	0	0	0	0	0	0
gimmeplant.AP2_B3_Average_4	0.75599	0	0.640068	0.985466	0	0	0	0
gimmeplant.AP2_B3_Average_2	0	0	0	0	0	0	0	0
gimmeplant.AP2_B3_M0078	0	0	0	0	0	0	0	0
gimmeplant.AP2_Average_2	0	0	0.0252077	1.70745	0	0	0	0
gimmeplant.AP2_M2216	0	0	0	0	0	0	0	0.267903
gimmeplant.AP2_Average_39	0	0	0	0	0	0	0	0
gimmeplant.AP2_M0044	0	0	0	0	0	0	0	0
gimmeplant.AP2_M0006	1.1612	0	0	0	0	0	0	0
gimmeplant.AP2_M0017	0	0	0	0	0	0	0	0
gimmeplant.AP2_Average_34	0	0	0	0	0	0	0	0
gimmeplant.AP2_Average_36	0	0	0	0	0	0	0	0
gimmeplant.AP2_Average_32	0	0	0	0	0	0	0	0
gimmeplant.AP2_Average_38	0	0	0	0	0	0.530865	0	0
gimmeplant.AP2_M1813	2.32484	0	0	0	0	0	0	0
gimmeplant.AP2_Average_15	0	0	0	0	0	1.98192	0	0
gimmeplant.AT_hook_Average_1	0	0	0	0	0	0	0	0
gimmeplant.AT_hook_M1747	0	0	0	0	0	0	0	0
gimmeplant.AT_hook_Average_2	0	0	0	0	0	0	0	0
gimmeplant.AT_hook_M0136	0	0	0	0	0	0	0	0
gimmeplant.AT_hook_M0145	0	0	0	0	0	0	0	0
gimmeplant.AT_hook_M0119	0	0	0	1.28817	0	0	0	0
gimmeplant.B3_Average_3	0	7.54874	6.19936	0	0	0	0	0
gimmeplant.B3_M0147	1.60924	0	0	0	0	0	0	0
gimmeplant.bHLH_Average_30	0	0	0	0	0	0	0	0
gimmeplant.bHLH_M0250	0.512648	0	0	0	0	1.00177	0	0
gimmeplant.bHLH_M0226	0	0	0	0	0	0	0	0
gimmeplant.bHLH_M2243	0	0	0	0	0	0	0	0
gimmeplant.bZIP_Average_31	0	0	0	0	0	0	0	0
gimmeplant.bZIP_Average_27	0	0	0	0	0	0	0	0
gimmeplant.bZIP_Average_6	0	0	0	0	0	0	0	0
gimmeplant.bZIP_M2550	0	0	0	0	0	0	0	0
gimmeplant.bZIP_Average_30	0	0	0	0	0	0	0	0
gimmeplant.bZIP_Average_28	0	0	0	0	0	0.718712	0	0
gimmeplant.bZIP_Average_26	0	0	0	0	0	0	0	0
gimmeplant.bZIP_M0256	0	0	0	0	0	0	0	0
gimmeplant.bZIP_M2713	0	0	0	0	0	0	0	0
gimmeplant.bZIP_Homeodomain_Average_1	0	0	0	0	0	0.133387	0	0
gimmeplant.C2H2_ZF_Average_6	0	0	0	0	0	0	0	0
gimmeplant.C2H2_ZF_Average_3	0	0	0	0	0	0	0	0
gimmeplant.C2H2_ZF_M0353	0	0	0	0	0	0	0	0
gimmeplant.C2H2_ZF_Average_1	0	0	0	0	0	0	0	0
gimmeplant.C2H2_ZF_M1810	0	0	0	0	0	0	0	1.53335
gimmeplant.CG-1_Average_1	0	0	0	0	0	0	0	0
gimmeplant.CSD_M0518	0	0	0	0	0	0	0	0
gimmeplant.CxC_Average_2	0	0	0	0	0	0	0	0
gimmeplant.CxC_M0522	0	0	0	0	0	0	0	0
gimmeplant.CxC_M0536	0	0	0	0	0	0	0	0
gimmeplant.CxC_M0524	0	0	0	0	0	0	0	0
gimmeplant.CxC_Average_3	0	0	0	0	0	0	0	0
gimmeplant.CxC_M0533	0	0	0	0	0	0	0	0
gimmeplant.Dof_Average_12	0	0	0	0	0	0	0	0
gimmeplant.Dof_Average_11	0	0	0	0	0	0	0	0
gimmeplant.Dof_Average_17	0	0	0	0	0	0	0	0
gimmeplant.Dof_Average_20	0	0	0	0	0	0	0	0
gimmeplant.Dof_Average_19	0	0	0	0.393884	0	0	0	0
gimmeplant.Dof_Average_16	0	0	0	0	0	0	0	0
gimmeplant.Dof_M0586	0	0	0	0	0	0	0	0
gimmeplant.E2F_Average_1	0	0	0	0	0	0	0	0
gimmeplant.E2F_M0590	0	0	0	0	0	0	0	0
gimmeplant.EIN3_Average_4	0	0	0	0	0	0	0	0
gimmeplant.EIN3_Average_3	0	0	0	0	0	0	0	0
gimmeplant.FAR1_M2220	0	0	0	0	0	0	0	0
gimmeplant.GATA_Average_12	0	0	0	0.552914	0	0	0	0
gimmeplant.GATA_Average_3	0	0	0	0	0	0	0	0
gimmeplant.GATA_Average_8	0	0	0	0	0	0	0	0
gimmeplant.GATA_M0706	0	0	0	0.225653	0	0	0	0
gimmeplant.GATA_Average_2	0	0	0	0	0	0	0	0
gimmeplant.GRAS_M0737	0	0	0	0	0	0	0	0
gimmeplant.Homeodomain_Average_11	0	0	0	0	0	0.60101	0	0
gimmeplant.Homeodomain_Average_8	0	0	0	0	0	0	0	0
gimmeplant.Homeodomain_Average_14	0	0	0	0	0	0	0	0
gimmeplant.Homeodomain_Average_4	0	0	0	0	0	0	0	0
gimmeplant.Homeodomain_Average_13	0	0	0	0	0	0	0	0
gimmeplant.Homeodomain_Average_7	0	0	0	0	0	0	0	0
gimmeplant.Homeodomain_Average_12	0	0	0	0	0	0	0	0
gimmeplant.Homeodomain_M0760	0	0	0.180896	3.28083	0	0	0	0
gimmeplant.Homeodomain_M0765	0	0	0	0	0	0	0	0
gimmeplant.Homeodomain_M0768	0	0	0	0	0	0	0	0.59742
gimmeplant.Homeodomain_M0757	0	0	0	0	0	0	0	0
gimmeplant.Homeodomain_M1026	0	0	0	0	0	0	0	0
gimmeplant.Homeodomain_M1122	0	0	0	0	0	0	0	0
gimmeplant.Homeodomain_M1017	0	0	0	0	0	0	0	0
gimmeplant.Homeodomain_M0763	0	0	0	0	0	0	0	0
gimmeplant.Homeodomain_M1074	0	0	0	0	0	0	0	0
gimmeplant.Leafy_M2253	0	0	0	0	0	0	0	0
gimmeplant.LOB_Average_1	0	0	0	0	0	0	0	0
gimmeplant.MADF_Average_1	0	0	0	0	0	0	0	0
gimmeplant.MADF_M1182	0	0	0	0.258617	0	0	0	0
gimmeplant.MADF_Average_6	0	0	0	0	0	0	0	0
gimmeplant.MADF_M1186	0	0	0	0	0	0	0	0
gimmeplant.MADF_Average_4	0	0	0	0	0	0	0	0
gimmeplant.MADF_M1193	0	0	0	0	0	0	0	0
gimmeplant.MADF_Average_5	0	0	0	0	0	0	0	0
gimmeplant.MADS_box_Average_7	0	0	0	0	0.504281	0	0	0
gimmeplant.MADS_box_Average_4	0	0	0	0	0	0	0	0.105294
gimmeplant.MADS_box_Average_11	0	0	0	0	0	0	0	0
gimmeplant.MADS_box_M2217	0	0	0	0	0	0	0	0
gimmeplant.Myb_SANT_Average_48	0	0	0	0	0	0	0	0
gimmeplant.Myb_SANT_Average_47	0	0	0	0	0	0	0	0
gimmeplant.Myb_SANT_Average_44	0	0	0	0	0	0	0	0
gimmeplant.Myb_SANT_Average_46	0	0	0	0	0	0	0	0
gimmeplant.Myb_SANT_Average_34	0	0	0	0	0	0	0	0
gimmeplant.Myb_SANT_Average_45	0	0	0	0	0	0	0	0
gimmeplant.Myb_SANT_M1242	0	0	0.47933	0	0	0	0	0
gimmeplant.Myb_SANT_Average_37	0	0	0	0	1.35153	0	0	0
gimmeplant.Myb_SANT_M1238	0	0	0	0	1.34689	0	0	0
gimmeplant.Myb_SANT_M1756	0	0	0	0	0	0	0	0
gimmeplant.Myb_SANT_M2708	0	0	0.606758	0	0	0	0	0
gimmeplant.Myb_SANT_Average_43	0	0.324627	1.54663	0	0	0	0	0
gimmeplant.Myb_SANT_M1235	0	0	0	0	0	0	0	0
gimmeplant.Myb_SANT_Average_38	0	0	0	0	0	0	0	0
gimmeplant.Myb_SANT_M1205	0	0	0.181643	0	0	0	0	0
gimmeplant.Myb_SANT_M2709	0	0	0	0	0	0	0	0
gimmeplant.Myb_SANT_Average_49	0	0	0	0	0	0	0	0
gimmeplant.Myb_SANT_M1245	0	2.27675	0	0	0	0	0	0
gimmeplant.Myb_SANT_Average_41	0	0	0	0	0	0	0	0
gimmeplant.Myb_SANT_Average_51	0	1.1283	0	0	0	0	0	0
gimmeplant.Myb_SANT_Average_1	0	0	0	0	0	0	0	0
gimmeplant.NAC_NAM_Average_9	0	0	0	0	0	0	0.358248	0
gimmeplant.NAC_NAM_M1306	0	0	0	0	0	0	0	0
gimmeplant.NAC_NAM_Average_8	0	0	0	0	0	0	0	0
gimmeplant.NAC_NAM_Average_3	0	0	0	0	0	0	0	0
gimmeplant.NAC_NAM_M1304	0	0	0	0	0	0	0	0
gimmeplant.NAC_NAM_M1303	0	0	0	0	0	0	0	0
gimmeplant.NAC_NAM_M1305	0	0	0	0	0	0	0	0
gimmeplant.SBP_Average_11	0	0	0	0	0	0	0	0
gimmeplant.SBP_Average_7	0	0	0	0	0	0	0	0
gimmeplant.SBP_Average_5	0	0	0	0	0	0	0	0
gimmeplant.SBP_Average_12	0	0	0	0	0	0	0	0
gimmeplant.Sox_Average_1	0	0	0	0	0	0	0	0
gimmeplant.Sox_M1746	0	0	0	0	0	0	0	0
gimmeplant.Storekeeper_Average_1	0	0	0	0	0	0	0	0
gimmeplant.Storekeeper_M1495	0	0	0	0	0	0	0	0
gimmeplant.Storekeeper_M1494	0	0	0	0	0	0	0	0
gimmeplant.TCP_M1514	1.15484	0	0	0	0	0	0	0
gimmeplant.TCP_M1521	0	0	0	0	0	0	0	0
gimmeplant.TCP_Average_19	0	0	0	0	0	0	0	0
gimmeplant.Unknown_Average_1	0	0	0	0	0	0	0	0
gimmeplant.Unknown_M2656	0	0	0	0	0	0.534323	0	0
gimmeplant.Unknown_M1817	0	0	0	0	0	0	0	0
gimmeplant.WRC_M1547	0	0	0	0	0	0	0	0
gimmeplant.WRKY_Average_23	0	0	0	0	0	0	0	0
gimmeplant.WRKY_Average_22	0	0	0	0	0	0	0	0
gimmeplant.WRKY_Average_24	0	0	0	0	0	0	0	0
gimmeplant.WRKY_M2252	0	0	0	0	0	0	0	0
PF3D7_0420300_D1	1.80221	0	0	0	0	0	3.61583	3.57364
PF3D7_0420300_D2	0	0	0	0	0	0	3.26889	2.24716
PF3D7_0516800_D2	0	0	0	0	0	0	0	0
PF3D7_0604100	4.36599	0	0	0	0	0	0	4.62051
PF3D7_0604100_D1	2.47063	0	0	0	0	0	0	4.39764
PF3D7_0613800_D1	0	0	0	0	0.154069	0.969807	0	0
PF3D7_0613800_D2	0	0.331979	0	0.303581	2.88187	0	0	0
PF3D7_0730300_DLD	0	0	0	0	0.792859	0	0	0
PF3D7_0802100	4.50598	0	0	0	0	2.87907	3.75732	6.67123
PF3D7_1007700_D1	0	0	0	0	0	0	0	0
PF3D7_1007700_D2	0	0	0	0	0	0	0	0
PF3D7_1007700_D3	5.94151	0	0	0	0	0	1.27644	5.20908
PF3D7_1107800	0	0	2.55465	0	0	0	0	0
PF3D7_1139300_D1	1.67725	3.45951	0	0	0	0	0	0
PF3D7_1143100	0	2.35516	0	0	0.258093	0	0	0
PF3D7_1222400	0	0	0	1.23349	0	0	0	0
PF3D7_1222600	0	0	0	0	0	0	0.974535	0
PF3D7_1239200_D1	0	3.46424	2.54603	4.56003	5.86126	0	0	0
PF3D7_1239200_DLD	0	0.103151	2.23	3.66485	0.433564	0	0	0
PF3D7_1305200	5.09529	2.41195	0	0	0	0	2.18397	4.95269
PF3D7_1317200	0	0	0	0	0	1.29491	0	0
PF3D7_1342900_D1	0	0	0	0.815944	0.397085	0	0	0
PF3D7_1350900	0	0	1.03792	0	0	0	0	0
PF3D7_1408200	1.37665	3.87963	0	0	0	0	0	1.01537
PF3D7_1456000	1.59557	0	0	0	0	0	0.312011	3.05405
PF3D7_1466400	0	4.5226	3.93181	0	0	0	0	0
de_novo_motif_001	0	0.174393	0	0	0	0	0	0
de_novo_motif_002	0	0	0	0	0	0	0	0
de_novo_motif_003	0	0	0	0	0	0	0	0
de_novo_motif_004	0	0	0	0	0	0	0	0
de_novo_motif_005	0	0.0271334	0	0	0	0	0	0
de_novo_motif_006	0	0	0	0	0	0	0	0
de_novo_motif_007	0	0	0	0	0	0	0	0
de_novo_motif_008	0	0	0	0	0.269178	0.890868	0	0
de_novo_motif_009	0	0	0	0	0	0	0	0
de_novo_motif_010	0	0	0	0	0	0	0	0
de_novo_motif_011	0	0.206677	0	0	0	0	0	0
de_novo_motif_012	0	0	0	0	0	0	0	0
de_novo_motif_013	0	0	1.02103	0	0	0	0	0
de_novo_motif_014	0	0	0	0	0	0	0	0.49313
de_novo_motif_015	0	0	0	0	0	0	0	0
de_novo_motif_016	0	0	0	0	0	0	0	0
de_novo_motif_017	0	0	0.643846	0	0	0	0	0
de_novo_motif_018	0	0	0	0.397918	0	0	0	0
de_novo_motif_019	0	0	1.26975	0	1.09631	0	0	0
de_novo_motif_020	0	0	0	0	0	0	0	0
de_novo_motif_021	0	0	0	0	1.08536	0	0	0
de_novo_motif_022	0	0	0	0	0	0	0	0
de_novo_motif_023	0	0	0	0	0	0	0	0
de_novo_motif_024	0	0	0	0	0	0	0	0
de_novo_motif_025	0	0	0	0	0	0	0	0
de_novo_motif_026	0	0	0	0	0	0	0	0
de_novo_motif_027	0	0	0	0	0	0	0	0
de_novo_motif_028	4.15551	0	0	0	0	0	0	0
de_novo_motif_029	0	0	0	0	0	0	0	0
de_novo_motif_030	0	0	0	0	0	0	0	0
de_novo_motif_031	0	0	0	0	0	0	2.19565	1.60571
de_novo_motif_032	0	0	0	0	0	0	0	0
de_novo_motif_033	6.39068	0	0	0	0	0	0.809742	5.26135
de_novo_motif_034	0	0	0	0	0	0	0	0
de_novo_motif_035	0	0	0	0	0	0	0	0
de_novo_motif_036	0	0	0	0	0	0	0	0
de_novo_motif_037	0	7.05545	6.81853	0	0	0	0	0
de_novo_motif_038	0	0	0	0	0	0	0	0
de_novo_motif_039	0	0	0	0	0	0	0	0
de_novo_motif_040	0	0	0	0	0	0	0	0
de_novo_motif_041	0	0	0	0	0	0	0	0
de_novo_motif_042	0	0	0	0	0	0	0	0
de_novo_motif_043	0	0	0	0	0	0	0	0
de_novo_motif_044	0	0.325491	0	0	0	0	0	0
de_novo_motif_045	0	0	0	0	0	0	1.32906	0
de_novo_motif_046	0	0	0	0	0	0	0	0
de_novo_motif_047	0	0	0	0	0	0	0	0
de_novo_motif_048	0	0	0	0	0	0	0	0
de_novo_motif_049	0	0	0	0	0	0	0	0.21584
de_novo_motif_050	0	0	0	0	0	2.72853	0	0
de_novo_motif_051	0	0	0	0	0	0	0	0
de_novo_motif_052	0	0	0	0	0	0	0	0
de_novo_motif_053	0	0	0	0	0	0	0	0
de_novo_motif_054	0	0	0	0	0	0	0	0
de_novo_motif_055	0	0	0	0	0.821246	0	0	0
de_novo_motif_056	0	0	0	0	0	0	0	0
de_novo_motif_057	0	0	0	0	0	0	0	0
de_novo_motif_058	0	0	0	0	0	0	0	0
de_novo_motif_059	0	0.416927	0	0	0	0	0	0
de_novo_motif_060	0	0	0	0	0	0	0	0
de_novo_motif_061	0	0	0	0.549794	0	0	0	0
de_novo_motif_062	0	0	0	0	0	0	0	0
de_novo_motif_063	0	0	0	0	0	0	0	0
de_novo_motif_064	0	0	0	0	0	0	0	0
de_novo_motif_065	0	0	0	0	0	0	0	0
de_novo_motif_066	0	0	0	0	0	0	0	0
de_novo_motif_067	0	0	0	0	0	0	0	0
de_novo_motif_068	0	0	0	0	0	0	0	0
de_novo_motif_069	0	0	0	0	0	0	0	0
de_novo_motif_070	0	0	0	0	0	0	0	0
de_novo_motif_071	0	0	0	0	0	0	0	0
de_novo_motif_072	0	0	0	0	0	0	0	0
de_novo_motif_073	0	0	0	0	0	0	0.956081	0
de_novo_motif_074	0	0	0.218881	0	0	0	0	0
de_novo_motif_075	0	0	0	0	0	0	1.31536	0.279026
de_novo_motif_076	0	0	0	0	0	0	0	0
de_novo_motif_077	0	0	0	0	0	0	0	0
de_novo_motif_078	0	0	0	0	0	0	0	0
de_novo_motif_079	0	0	0	0	0	0	0	0
de_novo_motif_080	0	0	0	3.76531	0	0	0	0
de_novo_motif_081	0	0	0	0	0	0	0	0
de_novo_motif_082	0	0	0	0	0.448747	0	0	0
de_novo_motif_083	0	0	0	0	0	0	0	0
de_novo_motif_084	0	0	0	0	0	0	0	0
de_novo_motif_085	0	0	0	0	0.552397	0	0	0
de_novo_motif_086	0	0	0	0	0	0	0	0
de_novo_motif_087	0	0	0.519423	0.438459	0	0	0	0
de_novo_motif_088	0	0	0	0.529239	0	0	0	0
de_novo_motif_089	0	0	3.41271	5.11106	2.85932	0	0	0
de_novo_motif_090	0	0	0	0	0.947608	0	0	0
de_novo_motif_091	0	0	0	0	0	0	3.67369	3.58618
de_novo_motif_092	0	0.132557	0.553989	1.92017	0	0	0	0
de_novo_motif_093	0	0	0	0	0	0	0	0
de_novo_motif_094	0	0	0	0.0813756	0	0	0	0
de_novo_motif_095	0	0	0	1.76641	0	0	0	0
de_novo_motif_096	0	0	0	0	0	0	0	0
de_novo_motif_097	0	0	0	0	0	0	0	0
de_novo_motif_098	0	0	0	0	0	0	0	0
de_novo_motif_099	0	0	0	0	0	0	0	0
de_novo_motif_100	0	0	0	0	0	0	0	0
de_novo_motif_101	0	0	0	0	0	0.16954	5.31031	0
de_novo_motif_102	0	0	0	0.396544	0	0	0	0
de_novo_motif_103	0	0	0	0.914533	0	0	0	0
de_novo_motif_104	0	0	0.658242	0.730539	0	0	0	0
de_novo_motif_105	0	0	0.459016	0	0	0	0.44745	0
de_novo_motif_106	0	0	0	0	0	0	0	0
de_novo_motif_107	0	0	0	3.23129	1.64187	0	0	0
de_novo_motif_108	0	0	0	0	0	0	0	0
de_novo_motif_109	0	0	0	0	0	0	0	0
de_novo_motif_110	0	0	0	0	0	1.63195	0	0
de_novo_motif_111	0	0	0	0	0.582612	0	0	0
de_novo_motif_112	0	0	0	0	0	0	0	0
de_novo_motif_113	0	0	0.246371	0	0	0	0	0
de_novo_motif_114	0	0	0	0	1.43738	0	0	0
de_novo_motif_115	0	0	0.920497	0	0	0	0	0
de_novo_motif_116	0	0.409518	0	0	0	0	0	0.769102
de_novo_motif_117	0	0	0	0	0	0	0	0
de_novo_motif_118	0	0	0	0	0	0	0	0
de_novo_motif_119	2.84777	0.342628	0	0	0	0.480152	2.73126	4.53419
de_novo_motif_120	0	0	0	0	0	0	0.841847	1.66678
de_novo_motif_121	5.09751	7.5346	1.50388	0	0	0	0	3.80974
de_novo_motif_122	2.64283	0	0	0	0	0	0	0.986943
de_novo_motif_123	0	0	0	0	0	0	0	0.464104
de_novo_motif_124	0	0	0	0	0	2.80493	0	0
de_novo_motif_125	0	0	0	0	0	0	0	0
de_novo_motif_126	0	0	0	0	0	0	0	0
de_novo_motif_127	0	0	0	0	0	0	0	0
de_novo_motif_128	0	0	0	0	0	0	0	0
de_novo_motif_129	0	0	0	0	0	0	0	0
de_novo_motif_130	0	0	0	0	0	0	0	0
de_novo_motif_131	0	0	0	0	0	0	0	0
de_novo_motif_132	0	0	0	1.41462	0	0	0	0
de_novo_motif_133	0	0	0	0	0	0	0	0
de_novo_motif_134	0	0	0	0	0	0	0	0
de_novo_motif_135	0	0	0	0	0	0	0	0
de_novo_motif_136	0	0	0	0	0	0	0	0
de_novo_motif_137	0	0	0	0	0	0	0	0
de_novo_motif_138	0	0	0	0	0	0	0	0
de_novo_motif_139	0	0	0	0	1.86919	0	0	0
de_novo_motif_140	0	1.18046	0	0	0	0	0	0
de_novo_motif_141	0	2.19701	0	0	0	0	0	0
de_novo_motif_142	0	0	0	0	0	0	0	0
de_novo_motif_143	0	0	0	0	0	0	0	0
de_novo_motif_144	0	0	0	0	0	0	0	0
de_novo_motif_145	0	0	0	0	0	0	0	0
de_novo_motif_146	0	0	0	3.43784	0	2.6393	0	0
de_novo_motif_147	3.45373	0	0	0	0	0	2.88348	3.23637
de_novo_motif_148	0.161331	2.06457	0	0	0	0	0	0
de_novo_motif_149	0	0	0	0	0	0	0	0
de_novo_motif_150	4.96021	0.182715	0	0	0	5.34363	5.8382	4.74039
de_novo_motif_151	3.60281	0	0	0	0	0	0	3.14839
de_novo_motif_152	0	0	0	0	0	0	0	0
de_novo_motif_153	0	0	0	0	0	0	0	0
de_novo_motif_154	0	0	0	0.776622	0.163701	0	0	0
de_novo_motif_155	0	0	0	0	0	0	0	0
de_novo_motif_156	0	0	0	0	0	0	0	0
de_novo_motif_157	0	0	0	0	0	0	0	0
de_novo_motif_158	0	0	0	0	0	0	0	0
de_novo_motif_159	0	0	0	0	0	0	0	0
de_novo_motif_160	0	0	0	0	0	0	0	0
de_novo_motif_161	0	0	0	0	0	0	0	0
de_novo_motif_162	0	0	0	0	0	0	0	0
de_novo_motif_163	0	0	0	0	0	0	0	0
de_novo_motif_164	0	0	0	0	0	0	0	0
de_novo_motif_165	0.895916	1.70758	0	0	0	0	0	0
de_novo_motif_166	0	0	0	0	0	0	0	0
de_novo_motif_167	0	0	0	0	0	0	0	0
de_novo_motif_168	0	0	0	0	0	0	0	0
de_novo_motif_169	0	0	0	0	0	0	0	0
de_novo_motif_170	0	0	0	0	0	0	0	0
de_novo_motif_171	0	0	0	0	0	0	0	0

## Sheet: PWM_input
Tab 6 PWM_input: position weight matrices of all motifs used for motif enrichment analysis.
Motifs from vertebrates, invertebrates and plant species with experimetnal evidence were extracted from CiSBP and clustered per group. CiSBP motifs IDs are listed within brackets.
Plasmodium motifs were derived from DeSilva et al. 2008 (motif for PF3D7_1466400/PF14_0633), Campbell et al. 2010 and the UniProt database (motif for PF3D7_0604100/PFF0200c). Motifs were renamed to the new geneID.
Motifs from de novo predictions using SeqGL and "gimme motifs" (GimmeMotifs package) were clustered with "gimme cluster" (GimmeMotifs package) at threshold of -t 0.9 and resulting motifs (n = 171) are listed here.
#Average_26	['M0084_1.01', 'M0082_1.01', 'M0083_1.01', 'M0085_1.01', 'M5962_1.01', 'M5964_1.01', 'M2190_1.01', 'M5920_1.01', 'M5731_1.01', 'M5737_1.01', 'M5733_1.01', 'M5740_1.01', 'M5744_1.01', 'M4394_1.01', 'M4395_1.01', 'M1708_1.01']
>vertebrate.AP-2_Average_26
0.115027	0.255961	0.509696	0.119316
0.00644167	0.966827	0.0198402	0.00689093
0.0129717	0.873948	0.0181328	0.0949477
0.0308805	0.183021	0.122032	0.664066
0.0857896	0.304135	0.505677	0.104398
0.522055	0.124157	0.331625	0.022164
0.0791744	0.00485194	0.913779	0.00219464
0.00554808	0.00806664	0.985521	0.000864685
0.0230508	0.711993	0.240534	0.0244212
#Average_17	['M2804_1.01', 'M2809_1.01']
>vertebrate.AP-2_Average_17
4.99999e-07	4.99999e-07	0.999999	4.99999e-07
4.99999e-07	0.999999	4.99999e-07	4.99999e-07
4.99999e-07	0.999999	4.99999e-07	4.99999e-07
0.0731584	0.414494	0.230489	0.281859
0.0992969	0.311588	0.363495	0.22562
0.306183	0.238782	0.376286	0.078749
0.239134	0.125602	0.564438	0.070826
0.0924476	0.0740655	0.76753	0.0659574
0.0619959	0.402591	0.429267	0.106146
#Average_27	['M5730_1.01', 'M5919_1.01', 'M5739_1.01', 'M5736_1.01', 'M5734_1.01', 'M5742_1.01', 'M5963_1.01']
>vertebrate.AP-2_Average_27
0.175093	0.211287	0.103141	0.510479
0.0558589	0.0965994	0.805647	0.0418951
0.00225042	0.817785	0.156613	0.0233515
0.0134026	0.932964	0.0197908	0.0338421
0.0186686	0.533878	0.0649821	0.382471
0.0491419	0.248528	0.376284	0.326047
0.331322	0.228882	0.383133	0.0566632
0.248312	0.0562505	0.684317	0.0111213
0.00945297	0.00347677	0.980772	0.00629781
0.030529	0.0753626	0.88696	0.00714833
0.0485807	0.629681	0.22211	0.0996288
0.461229	0.0768459	0.250954	0.210971
#Average_15	['M5921_1.01', 'M5738_1.01', 'M5743_1.01', 'M5741_1.01', 'M5735_1.01', 'M5732_1.01']
>vertebrate.AP-2_Average_15
0.194515	0.170527	0.112181	0.522776
1.66667e-07	0.186931	0.813068	1.66667e-07
1.66667e-07	1	1.66667e-07	1.66667e-07
1.66667e-07	1	1.66667e-07	1.66667e-07
0.0410782	0.73339	0.0536395	0.171892
0.0664709	0.355427	0.169867	0.408236
0.214247	0.348436	0.306176	0.131141
0.422065	0.151502	0.371752	0.0546813
0.135038	0.0791436	0.743115	0.0427033
1.66667e-07	1.66667e-07	1	1.66667e-07
1.66667e-07	1.66667e-07	1	1.66667e-07
1.66667e-07	0.798963	0.201037	1.66667e-07
0.548429	0.107256	0.127542	0.216773
#M5965_1.01	['M5965_1.01']
>vertebrate.AP-2_M5965_1.01
0.674417	0.0465124	0.232558	0.0465124
9.99996e-07	0.813951	0.186047	9.99996e-07
9.99996e-07	0.186047	0.813951	9.99996e-07
0.186047	0.395348	0.232558	0.186047
9.99996e-07	0.186047	0.813951	9.99996e-07
9.99996e-07	0.999997	9.99996e-07	9.99996e-07
9.99996e-07	0.999997	9.99996e-07	9.99996e-07
9.99996e-07	0.372093	0.232558	0.395348
9.99996e-07	0.999997	9.99996e-07	9.99996e-07
0.395348	9.99996e-07	0.60465	9.99996e-07
9.99996e-07	9.99996e-07	0.999997	9.99996e-07
0.186047	0.186047	0.627905	9.99996e-07
9.99996e-07	0.999997	9.99996e-07	9.99996e-07
0.0465124	0.232558	0.488371	0.232558
#Average_1	['M1837_1.01', 'M5967_1.01']
>vertebrate.ARID_BRIGHT_Average_1
0.999999	4.99999e-07	4.99999e-07	4.99999e-07
4.99999e-07	4.99999e-07	4.99999e-07	0.999999
0.018519	0.166667	4.99999e-07	0.814814
0.999999	4.99999e-07	4.99999e-07	4.99999e-07
0.999999	4.99999e-07	4.99999e-07	4.99999e-07
0.785173	4.99999e-07	0.018519	0.196307
#M0104_1.01	['M0104_1.01']
>vertebrate.ARID_BRIGHT_M0104_1.01
0.467942	0.177353	0.177353	0.177353
0.273411	0.080068	0.080068	0.566453
0.609176	0.119174	0.0337495	0.237901
0.104444	0.000141594	0.000141594	0.895273
0.000141594	0.000141594	0.000141594	0.999575
0.999575	0.000141594	0.000141594	0.000141594
0.910938	0.000141594	0.000141594	0.0887784
0.0887784	0.000141594	0.000141594	0.910938
0.261793	0.167867	0.0727889	0.497551
0.489779	0.170074	0.170074	0.170074
0.350824	0.216392	0.216392	0.216392
#Average_3	['M0106_1.01', 'M0105_1.01']
>vertebrate.ARID_BRIGHT_Average_3
0.956527	0.010466	0.0209538	0.0120529
0.0596269	0.035182	0.0532699	0.851921
0.222017	0.319905	0.0763743	0.381703
0.74786	0.0583452	0.110494	0.083301
0.67031	0.0858682	0.108781	0.135041
0.538286	0.0924907	0.166589	0.202634
#M5966_1.01	['M5966_1.01']
>vertebrate.ARID_BRIGHT_M5966_1.01
0.390642	0.0963109	0.325828	0.18722
0.681816	0.0909097	9.99996e-07	0.227273
0.112514	9.99996e-07	9.99996e-07	0.887484
0.157969	9.99996e-07	9.99996e-07	0.842029
0.954543	0.0454554	9.99996e-07	9.99996e-07
0.932938	0.0670601	9.99996e-07	9.99996e-07
0.476149	9.99996e-07	0.0238507	0.499999
9.99996e-07	0.40909	0.227273	0.363636
0.294332	0.181818	0.43294	0.0909097
0.499999	0.0454554	0.363636	0.0909097
0.454545	0.0454554	0.157969	0.342031
0.729516	9.99996e-07	0.0909097	0.179573
0.136364	0.0454554	0.0909097	0.727271
0.160214	0.569303	0.0454554	0.225028
0.727271	9.99996e-07	9.99996e-07	0.272727
0.75112	0.0454554	9.99996e-07	0.203423
0.954543	9.99996e-07	9.99996e-07	0.0454554
0.40909	9.99996e-07	0.0454554	0.545453
0.114759	0.136364	0.0909097	0.657967
0.521604	0.136364	0.0238507	0.318182
0.612512	0.069305	9.99996e-07	0.318182
0.665613	0.00540217	0.0747062	0.254279
#Average_4	['M3444_1.01', 'M5968_1.01']
>vertebrate.ARID_BRIGHT_Average_4
0.125	0.524999	0.125	0.225
0.599999	0.2	0.066667	0.133334
0.066667	0.599999	0.2	0.133334
0.933332	0.0333338	0.0333338	4.99999e-07
0.933332	4.99999e-07	0.066667	4.99999e-07
4.99999e-07	0.1	0.0333338	0.866665
0.966665	0.0333338	4.99999e-07	4.99999e-07
0.0333338	0.699999	0.066667	0.2
0.266667	0.4	0.066667	0.266667
0.5	0.3	0.2	4.99999e-07
0.566666	0.233333	0.2	4.99999e-07
#M0108_1.01	['M0108_1.01']
>vertebrate.ARID_BRIGHT_M0108_1.01
0.299919	0.199063	0.199063	0.301956
0.282795	0.466266	0.0732199	0.177719
0.928773	0.0237422	0.0237422	0.0237422
0.999532	0.000155848	0.000155848	0.000155848
0.000155848	0.000155848	0.000155848	0.999532
0.999532	0.000155848	0.000155848	0.000155848
0.000155848	0.000155848	0.000155848	0.999532
0.000155848	0.0972592	0.000155848	0.902429
0.542243	0.0510933	0.149621	0.257042
0.176936	0.277743	0.176936	0.368385
0.226414	0.320759	0.226414	0.226414
#Average_2	['M0107_1.01', 'M0110_1.01']
>vertebrate.ARID_BRIGHT_Average_2
0.537931	0.0604992	0.223704	0.177866
0.879713	0.043748	0.0117946	0.0647444
0.0393593	0.0556703	0.00859083	0.89638
0.500076	0.0829614	0.125416	0.291547
0.146779	0.302547	0.0801678	0.470506
#M6098_1.01	['M6098_1.01']
>vertebrate.AT_hook_M6098_1.01
0.565502	0.116991	0.112415	0.205092
0.605262	0.0938221	0.0617856	0.23913
0.969105	9.99996e-07	0.0102984	0.0205959
0.999997	9.99996e-07	9.99996e-07	9.99996e-07
0.112129	9.99996e-07	0.0400466	0.847824
0.599541	9.99996e-07	0.0835247	0.316933
0.20452	0.354405	0.180492	0.260583
#M0127_1.01	['M0127_1.01']
>vertebrate.AT_hook_M0127_1.01
0.990129	0.00329046	0.00329046	0.00329046
0.992571	0.00247624	0.00247624	0.00247624
0.992571	0.00247624	0.00247624	0.00247624
0.992571	0.00247624	0.00247624	0.00247624
0.25	0.00247624	0.00247624	0.745048
0.992571	0.00247624	0.00247624	0.00247624
0.992571	0.00247624	0.00247624	0.00247624
0.990129	0.00329046	0.00329046	0.00329046
#M0131_1.01	['M0131_1.01']
>vertebrate.AT_hook_M0131_1.01
0.749998	0.083334	0.083334	0.083334
0.799998	0.0666674	0.0666674	0.0666674
0.733331	0.0666674	0.0666674	0.133334
0.266667	0.0666674	0.0666674	0.599999
0.733331	0.0666674	0.0666674	0.133334
0.666665	0.0666674	0.0666674	0.2
0.692306	0.0769238	0.0769238	0.153847
0.166667	0.083334	0.083334	0.666665
#M0133_1.01	['M0133_1.01']
>vertebrate.AT_hook_M0133_1.01
0.319241	0.22692	0.22692	0.22692
0.295675	0.203353	0.297619	0.203353
0.44789	0.153263	0.153263	0.245584
0.759499	0.0801671	0.0801671	0.0801671
0.234882	0.000165216	0.000165216	0.764788
0.819785	0.000165216	0.000165216	0.179885
0.0961334	0.000165216	0.0994506	0.804251
0.407904	0.000165216	0.000165216	0.591765
0.835998	0.117511	0.0232455	0.0232455
0.859565	0.0468118	0.0468118	0.0468118
0.0969023	0.0969023	0.0969023	0.709293
0.169998	0.169998	0.169998	0.490006
#M6099_1.01	['M6099_1.01']
>vertebrate.AT_hook_M6099_1.01
0.950655	0.0164483	0.0164483	0.0164483
0.723682	9.99996e-07	9.99996e-07	0.276316
0.157895	9.99996e-07	9.99996e-07	0.842103
0.592104	9.99996e-07	9.99996e-07	0.407894
0.526315	0.0263167	0.0131588	0.43421
0.171053	0.276316	0.118422	0.43421
9.99996e-07	0.55263	0.394736	0.0526324
0.0263167	0.328947	0.61842	0.0263167
9.99996e-07	0.499999	0.43421	0.0657902
0.0263167	0.421052	0.539473	0.0131588
0.947366	9.99996e-07	0.0394745	0.0131588
0.789472	0.0131588	9.99996e-07	0.197369
0.0263167	0.0131588	9.99996e-07	0.960523
0.789472	9.99996e-07	0.0131588	0.197369
0.0197378	0.0197378	0.0197378	0.940787
#Average_2	['M0130_1.01', 'M0132_1.01']
>vertebrate.AT_hook_Average_2
0.405224	0.117538	0.125412	0.351825
0.447184	0.107747	0.113797	0.331271
0.309884	0.0788791	0.167716	0.44352
0.17336	0.24376	0.0798445	0.503035
#M0128_1.01	['M0128_1.01']
>vertebrate.AT_hook_M0128_1.01
0.314753	0.17358	0.119888	0.391779
0.398793	0.102591	0.146381	0.352236
0.377309	0.14607	0.181421	0.2952
0.269905	0.272333	0.0621241	0.395638
0.323521	0.171271	0.193764	0.311444
0.311444	0.193764	0.171271	0.323521
0.395638	0.0621241	0.272333	0.269905
0.2952	0.181421	0.14607	0.377309
0.352236	0.146381	0.102591	0.398793
0.391779	0.119888	0.17358	0.314753
#Average_1	['M0124_1.01', 'M0129_1.01']
>vertebrate.AT_hook_Average_1
0.512388	0.0870014	0.136538	0.264072
0.724848	5.68169e-05	0.274876	0.000219033
0.295644	0.209105	0.0757545	0.419497
#Average_10	['M4377_1.01', 'M4497_1.01', 'M5433_1.01', 'M4412_1.01', 'M6154_1.01', 'M4335_1.01', 'M4466_1.01', 'M4516_1.01', 'M4498_1.01', 'M3409_1.01', 'M1759_1.01']
>vertebrate.bHLH_bZIP_Average_10
0.169823	0.506842	0.185872	0.137464
0.00425315	0.995345	0.000271389	0.00013028
0.965565	0.000748733	0.0108863	0.0228004
0.000613561	0.852152	0.00155103	0.145683
0.0185339	0.00586267	0.97431	0.00129377
0.00120526	0.00416052	0.00249738	0.992137
7.70094e-05	0.000467109	0.99865	0.00080553
#M5432_1.01	['M5432_1.01']
>vertebrate.bHLH_bZIP_M5432_1.01
0.0175588	0.981242	0.000400041	0.000799081
0.961671	0.0043029	0.0215105	0.0125156
0.00191085	0.939264	0.00458463	0.0542407
0.074158	0.00449536	0.920971	0.00037553
0.015187	0.050874	0.000380649	0.933558
0.00279987	0.00200019	0.983204	0.0119962
0.134663	0.385679	0.292921	0.186737
0.223443	0.317053	0.12495	0.334554
0.36223	0.310134	0.151812	0.175824
0.404229	0.216755	0.218382	0.160635
0.322082	0.326149	0.219195	0.132575
0.00884696	0.988739	0.00160936	0.000805179
0.963178	0.00195947	0.023111	0.0117518
0.000777696	0.954949	0.00194274	0.0423309
0.108603	0.00860312	0.881359	0.00143469
0.0446051	0.0665475	0.00431753	0.88453
0.00158893	0.000794963	0.976178	0.021438
#Average_165	['M6332_1.01', 'M6174_1.01', 'M2817_1.01', 'M2814_1.01', 'M2813_1.01', 'M5489_1.01', 'M5490_1.01', 'M1750_1.01', 'M0213_1.01', 'M3246_1.01', 'M3245_1.01', 'M6089_1.01', 'M2187_1.01', 'M2170_1.01', 'M2169_1.01', 'M0207_1.01', 'M6173_1.01', 'M3461_1.01', 'M2188_1.01', 'M4349_1.01', 'M6107_1.01', 'M6172_1.01', 'M0175_1.01', 'M3024_1.01', 'M3025_1.01', 'M5249_1.01', 'M3459_1.01', 'M6135_1.01', 'M5390…
>vertebrate.bHLH_Average_165
0.00896841	0.979881	0.00422104	0.0069293
0.977167	0.00530957	0.0100129	0.00751097
0.0194783	0.368576	0.50085	0.111095
0.0353606	0.892042	0.0591166	0.0134808
0.0140115	0.0108455	0.017589	0.957554
0.00713332	0.0228724	0.958106	0.011888
#M2134_1.01	['M2134_1.01']
>vertebrate.bHLH_M2134_1.01
0.380347	9.99996e-07	0.619651	9.99996e-07
9.99996e-07	0.999997	9.99996e-07	9.99996e-07
9.99996e-07	0.999997	9.99996e-07	9.99996e-07
0.798157	9.99996e-07	9.99996e-07	0.201841
9.99996e-07	9.99996e-07	0.449183	0.550815
9.99996e-07	0.999997	9.99996e-07	9.99996e-07
9.99996e-07	9.99996e-07	9.99996e-07	0.999997
9.99996e-07	9.99996e-07	0.999997	9.99996e-07
#Average_151	['M0173_1.01', 'M0206_1.01']
>vertebrate.bHLH_Average_151
0.457932	0.125187	0.348583	0.0682984
0.358967	0.210789	0.123628	0.306615
0.0639655	0.93364	0.00115344	0.00124088
0.953174	0.00798467	0.0363404	0.00250104
0.0960644	0.194657	0.464315	0.244964
0.226272	0.364506	0.254304	0.154917
0.105405	0.216007	0.0807728	0.597815
0.077206	0.0456721	0.802039	0.0750833
#M6260_1.01	['M6260_1.01']
>vertebrate.bHLH_M6260_1.01
0.150511	0.0688783	0.52806	0.252551
9.99996e-07	0.479591	0.520407	9.99996e-07
0.459183	9.99996e-07	0.367346	0.17347
9.99996e-07	0.999997	9.99996e-07	9.99996e-07
0.816324	9.99996e-07	9.99996e-07	0.183674
9.99996e-07	0.27551	0.530611	0.193878
0.17347	0.551019	0.27551	9.99996e-07
0.183674	9.99996e-07	9.99996e-07	0.816324
9.99996e-07	9.99996e-07	0.897957	0.102041
9.99996e-07	0.17347	0.193878	0.632652
0.17347	0.0918374	0.27551	0.459183
0.102041	0.448979	0.357142	0.0918374
0.367346	0.0918374	0.17347	0.367346
0.193878	0.17347	0.367346	0.265306
0.102041	9.99996e-07	9.99996e-07	0.897957
9.99996e-07	0.183674	0.102041	0.714284
9.99996e-07	0.438775	9.99996e-07	0.561223
9.99996e-07	0.816324	0.183674	9.99996e-07
9.99996e-07	0.714284	0.102041	0.183674
0.183674	0.377551	9.99996e-07	0.438775
0.209184	0.117347	0.464285	0.209184
#Average_27	['M5324_1.01', 'M5325_1.01', 'M5323_1.01']
>vertebrate.bHLH_Average_27
0.115289	0.390563	0.0629974	0.431151
0.00845624	0.00418466	0.986588	0.000771492
0.114583	0.0100138	0.874928	0.000475672
0.000319479	0.998863	0.000130212	0.000687189
0.994577	0.00220282	0.0029077	0.000312574
2.19868e-05	0.999471	0.000141081	0.000365582
0.00113208	0.00083739	0.997368	0.000662126
0.000599627	0.00150473	0.000383758	0.997512
0.000432988	0.00110738	0.998222	0.000237858
0.00175578	0.785428	0.0130344	0.199782
0.000292812	0.982304	0.00346726	0.0139355
0.395779	0.0293911	0.469954	0.104876
#M5981_1.01	['M5981_1.01']
>vertebrate.bHLH_M5981_1.01
0.157693	0.126924	0.296154	0.41923
0.0384624	9.99996e-07	0.892305	0.0692315
0.315384	0.146154	0.46923	0.0692315
0.607691	9.99996e-07	0.146154	0.246154
9.99996e-07	0.961536	9.99996e-07	0.0384624
0.999997	9.99996e-07	9.99996e-07	9.99996e-07
9.99996e-07	0.999997	9.99996e-07	9.99996e-07
9.99996e-07	9.99996e-07	0.999997	9.99996e-07
9.99996e-07	9.99996e-07	9.99996e-07	0.999997
9.99996e-07	9.99996e-07	0.999997	9.99996e-07
0.746152	9.99996e-07	0.253846	9.99996e-07
0.0769238	0.776921	0.0769238	0.0692315
0.138462	0.461538	0.0769238	0.323077
0.0769238	0.669229	0.253846	9.99996e-07
#Average_154	['M6090_1.01', 'M6092_1.01']
>vertebrate.bHLH_Average_154
0.125	0.125	0.564393	0.185606
0.125	0.246212	0.375	0.253788
0.0270838	0.207955	0.397727	0.367235
0.0708337	0.180871	0.596022	0.152273
0.0681822	0.085417	0.675567	0.170833
0.0187505	0.873484	4.99999e-07	0.107765
0.295833	0.0583337	0.216856	0.428977
0.0875003	0.79981	0.11269	4.99999e-07
4.99999e-07	0.123106	0.803976	0.072917
0.0104171	0.0606064	4.99999e-07	0.928976
4.99999e-07	4.99999e-07	0.999999	4.99999e-07
0.096023	0.239962	0.530681	0.133334
0.0876897	0.721211	0.164015	0.0270838
0.217235	0.145455	0.298106	0.339204
0.0552087	0.238163	0.238731	0.467897
#Average_164	['M0203_1.01', 'M0201_1.01', 'M0220_1.01', 'M0218_1.01', 'M0219_1.01', 'M0178_1.01', 'M0179_1.01', 'M0189_1.01', 'M0188_1.01', 'M0172_1.01', 'M0197_1.01', 'M0212_1.01', 'M0198_1.01', 'M0202_1.01', 'M0171_1.01', 'M0205_1.01', 'M0199_1.01', 'M0209_1.01', 'M0196_1.01']
>vertebrate.bHLH_Average_164
0.049311	0.919804	0.00978939	0.0210951
0.81654	0.0356574	0.0791158	0.0686863
0.0190724	0.777099	0.042371	0.161457
0.121221	0.0512548	0.804652	0.0228719
0.137572	0.239699	0.0857702	0.536958
0.0578078	0.0573674	0.756402	0.128422
#Average_148	['M4480_1.01', 'M6170_1.01', 'M0194_1.01', 'M0222_1.01', 'M0208_1.01', 'M0186_1.01', 'M1709_1.01', 'M5453_1.01', 'M5813_1.01', 'M5812_1.01', 'M5124_1.01', 'M5125_1.01', 'M0193_1.01', 'M4413_1.01', 'M1797_1.01', 'M4513_1.01', 'M4515_1.01', 'M4402_1.01', 'M4479_1.01', 'M4428_1.01', 'M6171_1.01', 'M3956_1.01', 'M3512_1.01', 'M5140_1.01', 'M5329_1.01', 'M5328_1.01', 'M5330_1.01', 'M0180_1.01', 'M4448…
>vertebrate.bHLH_Average_148
0.141549	0.15107	0.171312	0.536068
0.012444	0.981034	0.00250471	0.00401679
0.93679	0.00799896	0.0351904	0.020021
0.0056873	0.913576	0.0191978	0.0615394
0.0871529	0.0188885	0.887329	0.00662911
0.00923011	0.0177091	0.00595628	0.967105
0.0031466	0.00307147	0.985193	0.00858842
#Average_160	['M5970_1.01', 'M5958_1.01', 'M6094_1.01', 'M0195_1.01']
>vertebrate.bHLH_Average_160
0.105376	0.347717	0.128505	0.418402
0.415977	0.0971269	0.434054	0.0528418
0.0327782	0.93633	0.009042	0.02185
0.0244997	0.0092611	0.965369	0.000869665
0.0274361	0.0117711	0.0188106	0.941982
0.000108068	0.0231664	0.974234	0.00249127
0.211769	0.538127	0.0998837	0.15022
#M5980_1.01	['M5980_1.01']
>vertebrate.bHLH_M5980_1.01
0.38402	0.074743	0.167526	0.373711
9.99996e-07	0.587628	0.41237	9.99996e-07
0.298969	0.309278	0.298969	0.0927841
0.402061	0.103093	0.494844	9.99996e-07
0.103093	0.103093	0.41237	0.381443
9.99996e-07	0.402061	0.494844	0.103093
9.99996e-07	0.494844	9.99996e-07	0.505154
9.99996e-07	0.999997	9.99996e-07	9.99996e-07
0.711338	9.99996e-07	0.195877	0.0927841
0.206186	0.597937	0.0927841	0.103093
9.99996e-07	0.103093	0.804121	0.0927841
9.99996e-07	9.99996e-07	9.99996e-07	0.999997
9.99996e-07	9.99996e-07	0.999997	9.99996e-07
0.309278	0.597937	0.0927841	9.99996e-07
0.41237	0.195877	0.103093	0.28866
9.99996e-07	0.0927841	0.711338	0.195877
0.494844	0.195877	0.309278	9.99996e-07
0.402061	0.0927841	0.402061	0.103093
0.309278	0.103093	0.587628	9.99996e-07
0.231959	0.324742	0.324742	0.118557
#M0177_1.01	['M0177_1.01']
>vertebrate.bHLH_M0177_1.01
0.132987	0.132987	0.403476	0.330549
0.0889921	0.665007	0.0889921	0.157009
0.928607	0.0709693	0.000212098	0.000212098
0.0709693	0.566242	0.000212098	0.362576
0.502827	0.000212098	0.496748	0.000212098
0.000212098	0.0697059	0.000212098	0.92987
0.150448	0.000212098	0.708096	0.141244
0.733699	0.265877	0.000212098	0.000212098
0.39495	0.225189	0.187982	0.191879
0.16122	0.16122	0.235875	0.441685
#Average_145	['M0214_1.01', 'M0192_1.01']
>vertebrate.bHLH_Average_145
0.373107	0.419492	0.162015	0.0453866
0.128606	0.848783	0.0164528	0.00615852
0.743683	0.00527991	0.189299	0.0617386
0.0368632	0.0911369	0.217411	0.654589
0.653254	0.218592	0.0952428	0.0329116
0.0805269	0.207215	0.0174064	0.694852
0.00727782	0.0294692	0.757816	0.205437
0.0595351	0.172423	0.504722	0.263319
#Average_140	['M0174_1.01', 'M0221_1.01', 'M0215_1.01', 'M0211_1.01', 'M0191_1.01', 'M5123_1.01', 'M5126_1.01', 'M5509_1.01', 'M5511_1.01', 'M5127_1.01', 'M5512_1.01', 'M5510_1.01', 'M5472_1.01', 'M5473_1.01', 'M5808_1.01', 'M5471_1.01']
>vertebrate.bHLH_Average_140
0.470183	0.101749	0.308373	0.119694
0.480295	0.303233	0.200972	0.0155005
0.0265227	0.971641	0.000965511	0.000870676
0.954281	0.000647558	0.0366906	0.00838108
0.00113297	0.0168538	0.058929	0.923084
0.917347	0.0585084	0.0225156	0.00162859
0.00584654	0.0257304	0.0028701	0.965553
0.00107724	0.00430053	0.974687	0.0199354
0.0187407	0.120496	0.460277	0.400487
0.101489	0.240489	0.109428	0.548593
#M0210_1.01	['M0210_1.01']
>vertebrate.bHLH_M0210_1.01
0.225931	0.322206	0.225931	0.225931
0.266582	0.39266	0.170379	0.170379
0.374545	0.237061	0.144722	0.243671
0.0934888	0.000303371	0.000303371	0.905904
0.711729	0.0934888	0.194479	0.000303371
0.189692	0.000303371	0.000303371	0.809702
0.189856	0.000303371	0.614667	0.195173
0.291985	0.000303371	0.517889	0.189823
0.123039	0.0243719	0.120706	0.731883
0.565227	0.0799241	0.0799241	0.274925
0.201784	0.300451	0.29598	0.201784
#M6165_1.01	['M6165_1.01']
>vertebrate.bHLH_M6165_1.01
0.352409	0.376506	0.21988	0.0512056
9.99996e-07	0.879516	0.120482	9.99996e-07
0.999997	9.99996e-07	9.99996e-07	9.99996e-07
9.99996e-07	0.903612	9.99996e-07	0.0963862
0.0963862	0.216868	0.686745	9.99996e-07
0.313253	0.277108	0.325301	0.084338
0.0963862	0.421686	0.385542	0.0963862
0.228916	9.99996e-07	0.59036	0.180723
0.0963862	9.99996e-07	0.481927	0.421686
9.99996e-07	0.0722899	0.301205	0.626505
0.0722899	9.99996e-07	0.710842	0.216868
9.99996e-07	0.313253	0.253012	0.433734
9.99996e-07	0.999997	9.99996e-07	9.99996e-07
0.566264	0.313253	9.99996e-07	0.120482
9.99996e-07	0.795179	0.120482	0.084338
0.493975	0.120482	0.385542	9.99996e-07
0.0722899	9.99996e-07	9.99996e-07	0.927708
9.99996e-07	9.99996e-07	0.879516	0.120482
0.0512056	0.653613	0.243976	0.0512056
#M6031_1.01	['M6031_1.01']
>vertebrate.bHLH_M6031_1.01
9.99996e-07	0.878885	0.121113	9.99996e-07
0.302279	0.502077	0.149062	0.0465826
0.0931643	0.701875	0.20496	9.99996e-07
0.869568	9.99996e-07	9.99996e-07	0.13043
9.99996e-07	0.999997	9.99996e-07	9.99996e-07
0.0465826	0.302279	0.651138	9.99996e-07
9.99996e-07	0.423391	9.99996e-07	0.576607
0.73914	0.0931643	0.167695	9.99996e-07
9.99996e-07	0.641821	9.99996e-07	0.358177
0.265013	0.121113	0.311595	0.302279
9.99996e-07	0.822987	9.99996e-07	0.177011
0.655293	0.214277	9.99996e-07	0.13043
0.13043	0.776405	0.0931643	9.99996e-07
#M0187_1.01	['M0187_1.01']
>vertebrate.bHLH_M0187_1.01
0.0774547	0.000767868	0.000767868	0.92101
0.000587852	0.70481	0.294014	0.000587852
0.411384	0.000587852	0.58744	0.000587852
0.000587852	0.822181	0.117958	0.0592731
0.000587852	0.000587852	0.998236	0.000587852
0.000587852	0.0592731	0.000587852	0.939551
0.000587852	0.000587852	0.998236	0.000587852
0.844323	0.000767868	0.0774547	0.0774547
#M2787_1.01	['M2787_1.01']
>vertebrate.bHLH_M2787_1.01
0.333333	9.99996e-07	9.99996e-07	0.666665
9.99996e-07	0.555554	0.333333	0.111112
0.111112	0.111112	0.111112	0.666665
9.99996e-07	0.999997	9.99996e-07	9.99996e-07
0.999997	9.99996e-07	9.99996e-07	9.99996e-07
9.99996e-07	0.999997	9.99996e-07	9.99996e-07
9.99996e-07	9.99996e-07	0.999997	9.99996e-07
9.99996e-07	0.999997	9.99996e-07	9.99996e-07
0.333333	0.111112	0.222222	0.333333
0.999997	9.99996e-07	9.99996e-07	9.99996e-07
9.99996e-07	0.444444	0.555554	9.99996e-07
0.111112	0.444444	0.111112	0.333333
9.99996e-07	0.555554	9.99996e-07	0.444444
0.111112	0.333333	0.333333	0.222222
9.99996e-07	0.222222	0.777776	9.99996e-07
0.333333	0.111112	0.555554	9.99996e-07
0.333333	9.99996e-07	0.666665	9.99996e-07
0.111112	0.222222	0.666665	9.99996e-07
#Average_139	['M6306_1.01', 'M6307_1.01']
>vertebrate.bHLH_Average_139
0.221295	0.188928	0.553503	0.0362744
0.0854649	0.0520751	0.0430901	0.81937
0.0437416	0.140757	0.771217	0.0442843
0.165524	0.00443187	0.801863	0.0281817
0.121417	0.246565	0.531725	0.100293
0.0749129	0.271925	0.645434	0.00772752
0.193745	0.115713	0.0304157	0.660126
0.01409	0.0510518	0.919207	0.0156517
0.745889	0.0240279	0.138452	0.0916313
#Average_115	['M2257_1.01', 'M2258_1.01', 'M3815_1.01']
>vertebrate.bHLH_Average_115
0.313891	0.10406	0.582049	3.33333e-07
3.33333e-07	3.33333e-07	3.33333e-07	0.999999
3.33333e-07	0.0844952	0.90401	0.0114946
0.151382	3.33333e-07	0.848617	3.33333e-07
0.0199318	0.145635	0.743213	0.0912206
0.0141847	0.10406	0.881755	3.33333e-07
3.33333e-07	3.33333e-07	3.33333e-07	0.999999
3.33333e-07	3.33333e-07	0.999999	3.33333e-07
0.999999	3.33333e-07	3.33333e-07	3.33333e-07
0.0141847	0.300667	0.0946444	0.590504
#Average_117	['M0185_1.01', 'M0184_1.01']
>vertebrate.bHLH_Average_117
0.531073	0.128602	0.289053	0.0512726
0.183439	0.138926	0.0665884	0.611046
0.081217	0.829612	0.0614109	0.0277599
0.725289	0.00102292	0.175056	0.0986328
0.0482844	0.596737	0.142042	0.212936
0.178759	0.310933	0.475641	0.0346663
0.13661	0.453627	0.00136332	0.4084
0.0672137	0.273689	0.509608	0.14949
0.625649	0.0822249	0.1381	0.154026
#M5969_1.01	['M5969_1.01']
>vertebrate.bHLH_M5969_1.01
0.0828228	0.193252	0.585888	0.138037
0.11043	0.496932	9.99996e-07	0.392637
0.11043	0.558281	0.331288	9.99996e-07
0.165645	0.276074	9.99996e-07	0.558281
0.11043	0.392637	0.331288	0.165645
0.0613504	0.883433	9.99996e-07	0.0552155
9.99996e-07	0.944782	0.0552155	9.99996e-07
0.944782	0.0552155	9.99996e-07	9.99996e-07
9.99996e-07	0.944782	0.0552155	9.99996e-07
0.116565	0.220859	0.662575	9.99996e-07
0.220859	0.331288	0.282208	0.165645
0.138037	0.585888	0.0828228	0.193252
#M6087_1.01	['M6087_1.01']
>vertebrate.bHLH_M6087_1.01
0.509614	0.125	0.201923	0.163462
0.53846	0.153847	0.115385	0.192308
0.384615	0.0769238	0.0384624	0.499999
0.192308	0.0384624	0.423076	0.346153
0.0384624	0.884613	0.0769238	9.99996e-07
9.99996e-07	0.999997	9.99996e-07	9.99996e-07
0.999997	9.99996e-07	9.99996e-07	9.99996e-07
9.99996e-07	0.0384624	0.961536	9.99996e-07
0.884613	0.0384624	0.0769238	9.99996e-07
0.0384624	0.576922	9.99996e-07	0.384615
0.269231	0.346153	0.346153	0.0384624
0.173077	0.634614	0.0192317	0.173077
#Average_143	['M5183_1.01', 'M3560_1.01', 'M1838_1.01', 'M5994_1.01']
>vertebrate.bHLH_Average_143
0.0566662	0.180076	0.0418244	0.721433
0.00371258	0.994818	0.00044079	0.00102906
0.00208165	0.798398	0.00303528	0.196485
0.000285348	0.914238	0.00116554	0.0843116
0.254289	0.0968281	0.0559731	0.592909
0.214686	0.0123587	0.525925	0.24703
0.0475703	0.00491663	0.947292	0.000220605
0.138138	0.000637598	0.847563	0.0136613
0.000230244	0.000551894	0.999218	2.5e-07
0.751412	0.0396836	0.168922	0.039983
#M5447_1.01	['M5447_1.01']
>vertebrate.bHLH_T-box_M5447_1.01
0.00861921	0.0289381	0.00346087	0.958982
0.164103	0.773909	0.0444977	0.01749
0.871087	0.0108864	0.0882553	0.0297715
0.000361477	0.999145	3.37706e-05	0.000459789
0.893291	0.00281368	0.103543	0.000352585
0.0033431	0.979784	0.016358	0.00051517
0.0476716	0.753464	0.092352	0.106512
0.0931218	0.198621	0.0257659	0.682491
#M5448_1.01	['M5448_1.01']
>vertebrate.bHLH_T-box_M5448_1.01
0.789092	0.00991534	0.145561	0.0554312
0.171109	0.111941	0.70309	0.0138602
0.000640384	0.00703422	0.991685	0.000640384
9.99996e-07	0.0596825	0.000664127	0.939652
9.99996e-07	9.99996e-07	0.999997	9.99996e-07
0.0280505	0.0632754	0.00913338	0.899541
0.031089	0.011659	0.613988	0.343264
0.996271	9.99996e-07	0.000932529	0.00279559
0.297465	0.310986	0.114367	0.277183
0.251526	0.101954	0.302198	0.344322
0.00142448	0.00996537	0.00142448	0.987186
0.269903	0.680581	0.0233019	0.0262145
0.867698	0.00410682	0.0916977	0.0364972
0.000476509	0.99857	0.000476509	0.000476509
0.909579	0.000900682	0.0890695	0.000450841
0.000487143	0.993191	0.00632086	9.99996e-07
0.0472633	0.805332	0.0566222	0.0907821
0.0411445	0.107392	0.00767182	0.843791
#M5449_1.01	['M5449_1.01']
>vertebrate.bHLH_T-box_M5449_1.01
0.202648	0.204481	0.526883	0.0659885
0.00796581	0.0329588	0.951659	0.00741652
0.0107082	0.24204	0.00817228	0.739079
0.00194652	0.000556862	0.997496	9.99996e-07
0.0806309	0.163114	0.0129759	0.743279
0.0152807	0.0900336	0.775503	0.119182
0.941104	0.00158202	0.0320167	0.0252973
0.702256	0.0711833	0.113663	0.112898
0.602301	0.0371342	0.0575574	0.303008
0.258137	0.0449912	0.150926	0.545946
0.166565	0.068766	0.129585	0.635084
0.0195311	0.0229621	0.00580726	0.951699
0.176538	0.676393	0.124464	0.0226046
0.797913	0.00269097	0.144923	0.0544729
0.00113908	0.996583	9.99996e-07	0.00227717
0.803369	0.0235964	0.172285	0.000750061
0.00504058	0.96508	0.023759	0.00612049
0.0274271	0.556726	0.170183	0.245663
#M3883_1.01	['M3883_1.01']
>vertebrate.bZIP_M3883_1.01
9.99996e-07	9.99996e-07	0.799998	0.2
0.2	9.99996e-07	0.799998	9.99996e-07
9.99996e-07	9.99996e-07	0.999997	9.99996e-07
9.99996e-07	9.99996e-07	0.999997	9.99996e-07
0.399999	9.99996e-07	0.599999	9.99996e-07
9.99996e-07	9.99996e-07	0.2	0.799998
0.799998	9.99996e-07	0.2	9.99996e-07
9.99996e-07	9.99996e-07	9.99996e-07	0.999997
9.99996e-07	9.99996e-07	0.999997	9.99996e-07
9.99996e-07	0.999997	9.99996e-07	9.99996e-07
9.99996e-07	9.99996e-07	0.999997	9.99996e-07
9.99996e-07	9.99996e-07	9.99996e-07	0.999997
9.99996e-07	0.999997	9.99996e-07	9.99996e-07
0.999997	9.99996e-07	9.99996e-07	9.99996e-07
9.99996e-07	0.399999	9.99996e-07	0.599999
#M3882_1.01	['M3882_1.01']
>vertebrate.bZIP_M3882_1.01
0.176471	0.176471	0.117648	0.529411
0.294117	0.294117	0.176471	0.235294
9.99996e-07	0.0588243	0.294117	0.647057
0.411764	0.117648	0.411764	0.0588243
9.99996e-07	0.999997	9.99996e-07	9.99996e-07
9.99996e-07	9.99996e-07	0.999997	9.99996e-07
9.99996e-07	9.99996e-07	9.99996e-07	0.999997
0.176471	0.823527	9.99996e-07	9.99996e-07
0.999997	9.99996e-07	9.99996e-07	9.99996e-07
0.588234	0.235294	0.117648	0.0588243
9.99996e-07	0.941174	9.99996e-07	0.0588243
9.99996e-07	0.88235	0.117648	9.99996e-07
0.0588243	0.823527	0.117648	9.99996e-07
0.176471	0.588234	0.117648	0.117648
0.235294	0.529411	0.117648	0.117648
#Average_149	['M4495_1.01', 'M4411_1.01', 'M4400_1.01', 'M4440_1.01', 'M4435_1.01', 'M4376_1.01', 'M2149_1.01', 'M2162_1.01', 'M4489_1.01', 'M4460_1.01', 'M2150_1.01', 'M2161_1.01', 'M4478_1.01', 'M4401_1.01', 'M4461_1.01', 'M2160_1.01', 'M4493_1.01', 'M4477_1.01', 'M2148_1.01', 'M5408_1.01', 'M5406_1.01', 'M5857_1.01', 'M5478_1.01', 'M6049_1.01', 'M6137_1.01', 'M6138_1.01', 'M5977_1.01', 'M6136_1.01', 'M2849…
>vertebrate.bZIP_Average_149
0.490837	0.186173	0.247513	0.0754769
0.0125473	0.0101553	0.0179452	0.959352
0.0191226	0.0150599	0.92361	0.0422076
0.945664	0.034901	0.00365114	0.0157835
0.0355142	0.271353	0.670372	0.0227605
0.0120585	0.00226584	0.00524634	0.980429
0.0270895	0.966543	0.00418584	0.00218217
0.99346	0.0018229	0.00205495	0.00266178
0.0366674	0.299433	0.12274	0.54116
#Average_67	['M5807_1.01', 'M5111_1.01']
>vertebrate.bZIP_Average_67
0.0522966	0.0817067	0.429066	0.436931
0.764032	0.0438121	0.192155	4.99999e-07
0.00223264	0.000558535	0.00259035	0.994618
0.00162916	4.99999e-07	0.0114011	0.986969
0.0758021	0.00794487	0.896392	0.0198614
0.00180392	0.996129	0.00161601	0.000451356
0.619603	0.00598621	0.373238	0.00117283
0.01414	4.99999e-07	4.99999e-07	0.985859
0.00623162	0.984845	4.99999e-07	0.00892277
0.995515	0.003543	0.000941232	4.99999e-07
0.0015453	0.0937866	0.141729	0.76294
0.190585	0.502433	0.181263	0.125718
0.141884	0.572971	0.0527456	0.232399
#Average_146	['M0292_1.01', 'M0294_1.01', 'M4441_1.01', 'M6152_1.01', 'M6178_1.01', 'M3900_1.01']
>vertebrate.bZIP_Average_146
0.0663672	0.0314519	0.897517	0.00466399
0.0070133	0.000426774	0.00126526	0.991295
0.0129385	0.972136	0.00173523	0.0131908
0.985426	0.00361822	0.00616145	0.00479471
0.00964628	0.164539	0.0273347	0.79848
#Average_117	['M0291_1.01', 'M0295_1.01']
>vertebrate.bZIP_Average_117
0.208214	0.0784986	0.653687	0.0596002
0.0630647	0.0155567	0.000292572	0.921086
0.196119	0.692984	0.0465216	0.0643748
0.979889	0.000969944	0.006948	0.0121929
0.0629128	0.30274	0.125491	0.508857
#M4371_1.01	['M4371_1.01']
>vertebrate.bZIP_M4371_1.01
0.0152679	0.010179	0.460559	0.513994
0.488549	0.0127239	0.463103	0.0356239
0.447836	0.363868	0.0610698	0.127226
0.0610698	0.42748	0.470737	0.0407128
0.0279909	0.0305349	9.99996e-07	0.941473
0.0636137	0.933839	9.99996e-07	0.00254599
0.979641	0.00508998	0.010179	0.00508998
0.0152679	0.305343	0.19084	0.488549
0.119594	0.549617	0.167939	0.16285
0.19084	0.371501	0.292621	0.145038
0.132316	0.42748	0.216285	0.223919
0.246819	0.231552	0.221374	0.300254
0.203562	0.3486	0.142494	0.305343
0.48346	0.0941485	0.152672	0.26972
0.282443	0.0559808	0.577607	0.0839697
0.127226	0.175573	0.631041	0.0661587
0.498727	0.231552	0.117049	0.152672
0.715011	0.117049	0.0966926	0.0712477
0.124682	0.109415	0.0941485	0.671754
0.0712476	0.19084	0.536894	0.201018
#M6050_1.01	['M6050_1.01']
>vertebrate.bZIP_M6050_1.01
0.35974	0.152112	0.403399	0.0847499
0.390466	0.131213	0.360044	0.118278
0.0297048	0.575196	0.0373319	0.357768
0.00812509	0.632017	0.320627	0.0392307
0.954616	0.0217746	9.99996e-07	0.0236081
0.642624	0.00542608	0.351949	9.99996e-07
0.0257607	0.00664355	0.0138109	0.953785
0.0527328	0.744228	0.191262	0.0117767
0.873785	0.00627227	0.118705	0.00123787
0.11723	0.226848	0.509224	0.146698
0.418661	0.263383	0.172495	0.145461
0.382154	0.154878	0.316774	0.146194
#Average_154	['M6151_1.01', 'M0314_1.01', 'M5428_1.01', 'M5430_1.01', 'M5864_1.01', 'M2166_1.01', 'M2165_1.01', 'M5508_1.01', 'M6150_1.01', 'M1808_1.01']
>vertebrate.bZIP_Average_154
0.145744	0.19429	0.589087	0.0708796
0.0341211	0.0122473	0.0326725	0.920959
0.0829957	0.883307	0.0121563	0.021541
0.934134	0.00803597	0.0312874	0.0265429
0.0138064	0.0204753	0.873088	0.0926303
0.00213769	0.986146	0.00654977	0.00516672
0.73892	0.0442647	0.1145	0.102316
#M6149_1.01	['M6149_1.01']
>vertebrate.bZIP_M6149_1.01
0.108353	0.322799	0.318284	0.250564
0.148985	0.0880368	0.650111	0.112867
0.492098	0.0812648	0.343115	0.0835221
0.613994	0.103838	0.133183	0.148985
0.349887	9.99996e-07	0.397291	0.252822
0.309255	0.0677208	0.539502	0.0835221
0.101581	0.5079	0.14447	0.24605
0.171558	0.0812648	0.0835221	0.663655
0.234763	0.0677208	0.616251	0.0812648
0.139955	0.670427	0.153499	0.0361182
0.3386	0.117382	0.376975	0.167043
0.180587	0.0361182	0.458238	0.325056
0.255079	0.363431	0.381489	9.99996e-07
0.119639	0.137698	0.593678	0.148985
0.164786	0.0158023	0.103838	0.715574
9.99996e-07	0.900675	0.0993234	9.99996e-07
0.907447	9.99996e-07	9.99996e-07	0.0925514
9.99996e-07	0.0158023	0.984196	9.99996e-07
0.160271	0.776522	0.0316036	0.0316036
0.616251	0.27991	9.99996e-07	0.103838
0.172687	0.369074	0.357787	0.100452
#Average_148	['M4442_1.01', 'M5426_1.01', 'M5427_1.01', 'M5429_1.01', 'M5865_1.01', 'M5431_1.01', 'M4496_1.01', 'M4443_1.01', 'M3487_1.01', 'M5975_1.01', 'M6153_1.01', 'M4499_1.01', 'M1836_1.01', 'M6186_1.01', 'M6179_1.01']
>vertebrate.bZIP_Average_148
0.0885408	0.12729	0.0219206	0.762249
0.0370964	0.0130236	0.94321	0.00667036
0.0548244	0.919992	0.00566713	0.0195161
0.0520993	0.0799299	0.0171162	0.850855
0.0513787	0.0274901	0.835103	0.0860285
0.864436	0.0332482	0.0209535	0.0813624
0.0621531	0.305194	0.574116	0.0585365
0.0464235	0.0181714	0.0406084	0.894797
0.0719948	0.853761	0.0255138	0.0487305
0.877053	0.0316633	0.0405582	0.0507257
0.0611444	0.166108	0.449661	0.323087
0.125591	0.585166	0.157119	0.132124
#Average_145	['M3263_1.01', 'M1745_1.01', 'M6096_1.01', 'M1727_1.01', 'M3026_1.01', 'M6187_1.01', 'M5335_1.01', 'M5729_1.01', 'M5482_1.01', 'M5818_1.01', 'M5843_1.01', 'M5156_1.01', 'M5728_1.01', 'M5157_1.01', 'M3958_1.01', 'M2957_1.01', 'M0311_1.01', 'M6005_1.01']
>vertebrate.bZIP_Average_145
0.396295	0.139351	0.416177	0.0481763
0.0239106	0.00656327	0.00753938	0.961987
0.0208441	0.00346463	0.0552266	0.920465
0.880396	0.0111103	0.0949144	0.0135797
0.013753	0.847107	0.0124394	0.126701
0.421661	0.0153146	0.560601	0.00242298
0.0158614	0.130193	0.0127595	0.841186
0.845845	0.115936	0.0135889	0.0246293
0.95237	0.00524958	0.0092769	0.0331031
#M0309_1.01	['M0309_1.01']
>vertebrate.bZIP_M0309_1.01
0.161033	0.164286	0.129232	0.545448
0.133084	0.177856	0.293235	0.395825
0.455326	0.144174	0.232995	0.167506
0.0778709	0.525863	0.15998	0.236286
0.229493	0.0427724	0.696363	0.0313715
0.0205705	0.121975	0.000132837	0.857321
0.82105	0.167434	0.0100813	0.00143516
0.977418	0.00284415	0.00820739	0.0115305
0.0221892	0.320398	0.0965026	0.560911
0.362529	0.288041	0.172968	0.176462
#Average_153	['M5992_1.01', 'M2905_1.01', 'M2138_1.01', 'M1795_1.01', 'M4426_1.01', 'M4399_1.01', 'M5989_1.01', 'M4476_1.01', 'M5138_1.01', 'M5814_1.01', 'M5135_1.01', 'M5133_1.01', 'M5137_1.01', 'M5136_1.01', 'M5134_1.01', 'M0303_1.01', 'M2906_1.01', 'M2902_1.01', 'M2917_1.01', 'M5990_1.01', 'M5988_1.01', 'M0308_1.01', 'M5991_1.01']
>vertebrate.bZIP_Average_153
0.55792	0.111645	0.275488	0.0549468
0.00116535	0.00590754	0.00353524	0.989392
0.00064308	0.000883731	0.0223535	0.97612
0.119143	0.00366776	0.746595	0.130594
0.0211275	0.883861	0.0410993	0.0539123
0.33372	0.097576	0.473681	0.0950225
0.190476	0.439881	0.0135093	0.356133
0.74886	0.214572	0.0131488	0.0234189
0.92592	0.0277596	0.0256271	0.0206937
#M2910_1.01	['M2910_1.01']
>vertebrate.bZIP_M2910_1.01
0.193059	0.197397	0.0976145	0.51193
0.370932	9.99996e-07	0.629066	9.99996e-07
9.99996e-07	0.0976145	0.183297	0.719087
0.237681	0.26087	0.501448	9.99996e-07
0.0976145	0.442515	0.189805	0.270065
0.47014	0.437567	0.0922916	9.99996e-07
9.99996e-07	9.99996e-07	9.99996e-07	0.999997
9.99996e-07	9.99996e-07	9.99996e-07	0.999997
0.383947	9.99996e-07	0.518437	0.0976145
9.99996e-07	0.901299	0.0986991	9.99996e-07
0.378524	0.382863	0.238612	9.99996e-07
0.369848	0.0921915	0.181128	0.356833
0.562905	0.437093	9.99996e-07	9.99996e-07
0.999997	9.99996e-07	9.99996e-07	9.99996e-07
9.99996e-07	0.272234	0.298264	0.4295
0.46963	0.0976145	0.085684	0.347071
0.0889377	0.731018	0.0824302	0.0976145
0.20282	0.330802	0.187636	0.278742
#Average_141	['M0270_1.01', 'M0306_1.01', 'M0307_1.01', 'M0297_1.01']
>vertebrate.bZIP_Average_141
0.128313	0.126688	0.125442	0.619557
0.120157	0.0986878	0.286142	0.495014
0.334197	0.0837474	0.313212	0.268843
0.140707	0.438057	0.132676	0.288559
0.181926	0.082314	0.631265	0.104496
0.223974	0.443871	0.0114751	0.32068
0.751283	0.148168	0.0502035	0.0503451
0.820099	0.0429228	0.063135	0.0738434
#M6006_1.01	['M6006_1.01']
>vertebrate.bZIP_M6006_1.01
0.214265	0.0875794	0.665889	0.0322667
0.208896	0.17202	0.619083	9.99996e-07
0.195019	0.165939	0.565291	0.0737512
0.0553137	0.0737512	0.612808	0.258127
0.839477	9.99996e-07	0.110626	0.0498958
9.99996e-07	0.0184386	0.0184386	0.963122
9.99996e-07	9.99996e-07	9.99996e-07	0.999997
0.0184386	9.99996e-07	0.907809	0.0737512
9.99996e-07	0.870271	0.129727	9.99996e-07
0.901728	9.99996e-07	0.0982702	9.99996e-07
0.135145	0.276564	0.195019	0.393271
0.129064	0.239689	0.218875	0.412372
0.110626	0.311062	0.25879	0.319521
#Average_143	['M4370_1.01', 'M4422_1.01', 'M4321_1.01', 'M4467_1.01', 'M0298_1.01']
>vertebrate.bZIP_Average_143
0.152386	0.27343	0.107113	0.467072
0.0109365	0.762676	0.179378	0.0470101
0.959408	0.000248956	0.0351317	0.00521175
0.000248956	0.925924	0.000853156	0.0729735
0.0149212	0.0122943	0.972536	0.000248956
0.00269395	0.000248956	0.000248956	0.996808
0.00223415	0.237724	0.759793	0.000248956
0.801034	0.00317875	0.145787	0.0500002
0.0500002	0.794371	0.00571344	0.149915
0.119235	0.50243	0.189888	0.188447
#Average_142	['M5143_1.01', 'M5772_1.01', 'M5149_1.01', 'M5147_1.01', 'M5815_1.01', 'M5144_1.01', 'M2848_1.01', 'M5974_1.01', 'M3971_1.01', 'M3317_1.01', 'M6355_1.01']
>vertebrate.bZIP_Average_142
0.122646	0.165574	0.17815	0.53363
0.0999202	0.0681996	0.693941	0.137939
0.227825	0.717412	0.0139075	0.0408547
0.0110461	0.938152	0.0310761	0.0197259
0.982196	0.000536702	0.0155987	0.00166873
0.000181533	0.999058	0.000528305	0.000232557
0.00505155	0.000448812	0.99401	0.000489871
0.00417003	0.000593285	0.00495644	0.99028
0.0715194	0.880582	0.0268462	0.0210527
0.834079	0.0423814	0.0663542	0.0571852
0.13532	0.264663	0.210034	0.389982
0.157041	0.537833	0.146619	0.158508
#M0300_1.01	['M0300_1.01']
>vertebrate.bZIP_M0300_1.01
0.398809	0.398809	0.00198512	0.200397
0.498755	0.00124478	0.00124478	0.498755
0.996678	0.00110719	0.00110719	0.00110719
0.00110719	0.996678	0.00110719	0.00110719
0.00110719	0.00110719	0.996678	0.00110719
0.00110719	0.00110719	0.00110719	0.996678
0.498755	0.00124478	0.00124478	0.498755
0.374378	0.00124478	0.125622	0.498755
#Average_150	['M2959_1.01', 'M2960_1.01', 'M2958_1.01', 'M0296_1.01', 'M2953_1.01', 'M5971_1.01', 'M5999_1.01', 'M6000_1.01', 'M2954_1.01', 'M0288_1.01', 'M0312_1.01', 'M5972_1.01', 'M5771_1.01', 'M5142_1.01', 'M4427_1.01', 'M4494_1.01', 'M5409_1.01', 'M5112_1.01', 'M5817_1.01', 'M5858_1.01', 'M5407_1.01', 'M2163_1.01', 'M2159_1.01', 'M5121_1.01']
>vertebrate.bZIP_Average_150
0.50434	0.161944	0.205521	0.128194
0.0743544	0.0796405	0.0698085	0.776196
0.0326683	0.0579556	0.646301	0.263075
0.859277	0.00309404	0.113965	0.0236639
0.0286056	0.931401	0.0122637	0.0277296
0.0789564	0.0341176	0.884817	0.0021091
0.0014567	0.00113226	0.00216024	0.995251
0.0484262	0.944742	0.00506746	0.00176471
0.990438	0.0013839	0.00344888	0.00472896
#M5866_1.01	['M5866_1.01']
>vertebrate.bZIP_M5866_1.01
0.423206	0.167068	0.0962933	0.313433
0.282148	0.231277	0.262365	0.224211
0.105082	0.0848551	0.0133211	0.796742
0.0171091	0.0193166	0.960814	0.00276037
0.102027	0.846259	0.00594088	0.045773
0.131439	0.120782	0.027532	0.720247
0.0506271	0.0245312	0.441544	0.483298
0.895189	0.0115094	0.0694623	0.0238398
0.00934676	0.824671	0.0448606	0.121122
0.13971	0.0534466	0.801686	0.00515804
0.00395746	0.0182996	0.00445202	0.973291
0.0695396	0.831441	0.0264559	0.0725631
0.885829	0.0172494	0.0328551	0.0640665
0.0133597	0.00286358	0.846372	0.137405
0.00273003	0.973097	0.0120867	0.0120867
0.647434	0.0164845	0.287088	0.0489935
0.266476	0.274116	0.198185	0.261222
0.350715	0.105318	0.109919	0.434048
#Average_134	['M0302_1.01', 'M0293_1.01', 'M0290_1.01']
>vertebrate.bZIP_Average_134
0.605221	0.0811	0.179557	0.134122
0.0638117	0.727329	0.0624345	0.146425
0.162475	0.0290629	0.769313	0.0391487
0.0516644	0.131509	0.0186452	0.798181
0.272353	0.60026	0.0775194	0.0498672
0.884635	0.0221095	0.0758587	0.0173965
0.0615943	0.308251	0.141764	0.488391
#M0304_1.01	['M0304_1.01']
>vertebrate.bZIP_M0304_1.01
0.308262	0.186425	0.096486	0.408828
0.0902008	0.000262093	0.133294	0.776243
0.40131	0.000262093	0.506025	0.0924028
0.322132	0.589374	0.000262093	0.0882323
0.0903094	0.000262093	0.909166	0.000262093
0.0903094	0.0882323	0.000262093	0.821196
0.26631	0.643227	0.000262093	0.0902008
0.821305	0.0882323	0.0902008	0.000262093
0.241746	0.153776	0.153776	0.450702
#Average_147	['M0285_1.01', 'M0284_1.01']
>vertebrate.bZIP_Average_147
0.565244	0.0687754	0.260429	0.105551
0.098184	0.638768	0.0720799	0.190968
0.114129	0.000611373	0.860261	0.0249995
0.115203	0.072666	0.000233757	0.811897
#M0305_1.01	['M0305_1.01']
>vertebrate.bZIP_M0305_1.01
0.333333	0.166667	0.166667	0.333333
0.142858	0.142858	0.285714	0.428571
0.285714	0.142858	0.428571	0.142858
0.428571	0.285714	0.142858	0.142858
0.142858	0.142858	0.571427	0.142858
0.142858	0.142858	0.142858	0.571427
0.142858	0.571427	0.142858	0.142858
0.571427	0.142858	0.142858	0.142858
#M0287_1.01	['M0287_1.01']
>vertebrate.bZIP_M0287_1.01
0.241999	0.270138	0.15125	0.336613
0.198253	0.278534	0.18301	0.340202
0.311428	0.235372	0.185151	0.268049
0.163249	0.480715	0.100011	0.256025
0.222903	0.182498	0.42273	0.17187
0.160732	0.281389	0.112139	0.44574
0.246379	0.390283	0.177128	0.18621
0.413187	0.245649	0.166318	0.174846
0.236716	0.261611	0.203743	0.29793
0.25544	0.290902	0.193058	0.2606
#Average_152	['M0283_1.01', 'M0301_1.01']
>vertebrate.bZIP_Average_152
0.173028	0.0708132	0.57055	0.185609
0.153576	0.63283	0.106876	0.106717
0.560134	0.0515932	0.256593	0.13168
#Average_151	['M0310_1.01', 'M0286_1.01', 'M0299_1.01', 'M0330_1.01']
>vertebrate.bZIP_Average_151
0.317325	0.0580843	0.531971	0.0926195
0.0991976	0.245124	0.0409611	0.614718
0.68604	0.157194	0.0764473	0.0803193
0.704459	0.0999463	0.0934464	0.102149
#M2901_1.01	['M2901_1.01']
>vertebrate.bZIP_M2901_1.01
0.318182	0.181818	0.318182	0.181818
0.318182	0.318182	0.181818	0.181818
0.181818	0.318182	0.227273	0.272727
0.272727	9.99996e-07	9.99996e-07	0.727271
0.272727	0.181818	0.0909097	0.454545
0.499999	0.0909097	0.0454554	0.363636
0.136364	0.545453	0.227273	0.0909097
9.99996e-07	0.999997	9.99996e-07	9.99996e-07
0.81818	0.0909097	9.99996e-07	0.0909097
0.499999	0.363636	9.99996e-07	0.136364
0.636362	0.136364	9.99996e-07	0.227273
0.0909097	0.318182	0.272727	0.318182
0.454545	0.181818	0.136364	0.227273
#M6329_1.01	['M6329_1.01']
>vertebrate.bZIP_M6329_1.01
0.365546	0.424369	0.0294126	0.180673
0.605041	0.151261	0.201681	0.0420176
0.0756309	0.184874	0.310924	0.428571
0.151261	0.151261	9.99996e-07	0.697477
0.0588243	0.0756309	0.243698	0.621847
0.80672	0.151261	0.0420176	9.99996e-07
0.0588243	0.630251	9.99996e-07	0.310924
0.647057	9.99996e-07	0.277311	0.0756309
9.99996e-07	0.0588243	9.99996e-07	0.941174
0.529411	0.243698	9.99996e-07	0.226891
0.999997	9.99996e-07	9.99996e-07	9.99996e-07
0.487394	0.210084	0.0756309	0.226891
0.0840343	0.764704	9.99996e-07	0.151261
0.771006	0.0483201	0.132353	0.0483201
#M5973_1.01	['M5973_1.01']
>vertebrate.bZIP_M5973_1.01
0.27459	0.428688	0.133607	0.163115
0.147541	0.619671	0.0295091	0.203279
0.0295091	0.416393	0.118033	0.436065
9.99996e-07	9.99996e-07	9.99996e-07	0.999997
9.99996e-07	0.947538	0.0262304	0.0262304
0.0885252	0.0295091	0.0295091	0.852457
0.0852466	0.383606	0.0262304	0.504917
9.99996e-07	0.970489	9.99996e-07	0.0295091
0.0590172	0.940981	9.99996e-07	9.99996e-07
0.0852466	9.99996e-07	9.99996e-07	0.914751
0.0590172	0.0295091	0.0262304	0.885243
0.600818	0.0959023	0.0598368	0.243443
#Average_17	['M5148_1.01', 'M5146_1.01', 'M5145_1.01', 'M5816_1.01']
>vertebrate.bZIP_Average_17
0.0628562	0.139235	0.136438	0.661471
0.0563503	0.0192265	0.847385	0.0770382
0.115277	0.82905	0.00831844	0.0473539
0.0474176	0.865233	0.0505185	0.0368308
0.992485	0.00250134	0.00119446	0.00381907
0.000210153	0.999312	0.000318636	0.000159443
0.00070781	0.000710665	0.996446	0.00213577
0.000938869	0.00462201	0.00140584	0.993033
0.0380291	0.051514	0.876116	0.0343406
0.0420636	0.00945572	0.836064	0.112417
0.0588723	0.880588	0.0227306	0.0378089
0.735517	0.0979198	0.115949	0.0506143
#M4354_1.01	['M4354_1.01']
>vertebrate.C2H2_ZF_M4354_1.01
0.103754	0.739512	0.0860937	0.0706407
0.00441598	0.203091	9.99996e-07	0.792492
0.00441598	9.99996e-07	0.991167	0.00441598
9.99996e-07	9.99996e-07	0.999997	9.99996e-07
0.0154539	0.00220899	0.971298	0.0110389
0.896244	0.0176609	0.0463588	0.0397358
0.412803	0.119206	0.364238	0.103754
0.247241	0.101546	0.0993386	0.551875
0.00441598	0.0993386	0.0309059	0.86534
0.00883096	9.99996e-07	0.991167	9.99996e-07
0.0353209	0.0353209	0.0463588	0.882999
0.920527	9.99996e-07	0.0794707	9.99996e-07
9.99996e-07	9.99996e-07	0.997789	0.00220899
9.99996e-07	9.99996e-07	0.0309059	0.969092
0.011039	0.525385	0.0397358	0.42384
#M5841_1.01	['M5841_1.01']
>vertebrate.C2H2_ZF_M5841_1.01
0.367014	0.0505223	0.536831	0.0456332
0.000302204	0.00361544	0.00421785	0.991865
0.04057	0.00212028	0.956703	0.000606508
9.99996e-07	0.98972	0.00993587	0.000343582
0.00211144	0.997183	0.00035274	0.00035274
0.851092	0.10584	0.00328566	0.0397819
0.320971	0.258597	0.384355	0.0360764
0.0174409	0.911481	0.0329064	0.0381713
0.0611995	0.58391	0.0779187	0.276972
0.0595821	0.310789	0.190338	0.439291
0.55311	0.0120326	0.41595	0.0189078
9.99996e-07	0.00357348	0.00148953	0.994936
0.041142	0.00360459	0.954952	0.000301299
9.99996e-07	0.981302	0.0166563	0.00204042
0.000693518	0.985108	0.0138514	0.000347259
0.770284	0.199619	0.00342956	0.0266676
0.433922	0.20881	0.240722	0.116546
0.0296675	0.870664	0.0266676	0.0730007
#Average_96	['M5568_1.01', 'M2177_1.01', 'M4415_1.01', 'M6254_1.01']
>vertebrate.C2H2_ZF_Average_96
0.187353	0.498203	0.0874184	0.227026
0.801388	0.106793	0.0731458	0.0186733
0.0318904	0.93199	0.0227187	0.0134008
0.0105477	0.00702163	0.00308525	0.979345
0.00105868	0.0631627	0.00185552	0.933923
0.000689445	0.00137039	0.004075	0.993865
0.00125787	0.968042	0.00122671	0.0294734
0.649917	0.194811	0.0586334	0.0966387
0.0220354	0.93238	0.00473749	0.0408476
0.00502193	0.0576945	0.00314916	0.934134
0.0416997	0.0789076	0.0704991	0.808894
0.089686	0.130912	0.0605226	0.71888
0.0674952	0.520812	0.0658382	0.345854
#M4323_1.01	['M4323_1.01']
>vertebrate.C2H2_ZF_M4323_1.01
0.0961545	0.283654	0.350961	0.269231
0.120193	0.0769238	0.0913467	0.711537
0.0673087	0.269231	0.0913466	0.572114
9.99996e-07	0.177885	0.00480898	0.817305
9.99996e-07	0.971151	9.99996e-07	0.0288469
0.903844	0.0240389	0.0240389	0.0480779
9.99996e-07	0.485576	0.365385	0.149038
0.0240389	9.99996e-07	9.99996e-07	0.975959
0.0144239	9.99996e-07	9.99996e-07	0.985574
0.0144239	0.913459	9.99996e-07	0.0721157
0.0625007	0.798075	9.99996e-07	0.139423
0.0528857	0.302884	0.0673087	0.576921
0.0528857	0.60096	0.139423	0.206731
0.269231	0.235577	0.0336549	0.461537
0.168269	0.182692	0.0865387	0.562499
#Average_187	['M1821_1.01', 'M6095_1.01', 'M5332_1.01']
>vertebrate.C2H2_ZF_Average_187
0.131504	0.0679704	0.719233	0.081292
0.0536109	0.926668	0.0197204	3.33333e-07
0.00240418	0.0333336	0.964262	3.33333e-07
0.0325649	0.0180793	0.949355	3.33333e-07
0.975122	0.00821099	0.016667	3.33333e-07
0.0232286	0.951686	0.0250846	3.33333e-07
0.00473325	0.105837	0.831311	0.0581183
0.0178978	0.13033	0.0270273	0.824744
0.19447	0.0724069	0.130655	0.602468
#M0407_1.01	['M0407_1.01']
>vertebrate.C2H2_ZF_M0407_1.01
0.0420141	0.582777	0.291597	0.0836113
0.000294771	0.000294771	0.999116	0.000294771
0.000294771	0.000294771	0.000294771	0.999116
0.999116	0.000294771	0.000294771	0.000294771
0.000294771	0.999116	0.000294771	0.000294771
0.0296719	0.0590489	0.910984	0.000294771
0.156367	0.62453	0.000313109	0.218789
0.166806	0.749166	0.0420141	0.0420141
#M5334_1.01	['M5334_1.01']
>vertebrate.C2H2_ZF_M5334_1.01
0.00115263	0.0130528	0.981955	0.00383976
9.99996e-07	0.998973	0.000683824	0.000342412
0.000843102	9.99996e-07	0.999155	9.99996e-07
9.99996e-07	9.99996e-07	0.998343	0.00165457
0.990071	0.00744514	0.00248238	9.99996e-07
9.99996e-07	0.999997	9.99996e-07	9.99996e-07
9.99996e-07	0.195884	0.801909	0.00220606
0.0151413	0.343796	0.10229	0.538773
0.085982	0.173458	0.186168	0.554391
0.0307353	0.465221	0.494337	0.00970656
0.583619	0.234483	0.144541	0.0373572
0.547308	0.198108	0.224128	0.0304562
0.000908437	0.716574	0.282517	9.99996e-07
0.000759147	0.000759147	0.998481	9.99996e-07
9.99996e-07	9.99996e-07	0.00548043	0.994518
0.00601562	0.989275	0.00444659	0.000262505
9.99996e-07	0.999997	9.99996e-07	9.99996e-07
0.00107704	9.99996e-07	0.996769	0.00215307
9.99996e-07	0.94623	0.0109475	0.0428212
#M5333_1.01	['M5333_1.01']
>vertebrate.C2H2_ZF_M5333_1.01
0.00933137	0.00713599	0.981885	0.00164754
0.00098235	0.997053	0.0019637	9.99996e-07
9.99996e-07	9.99996e-07	0.998886	0.00111211
9.99996e-07	9.99996e-07	0.999997	9.99996e-07
0.993873	0.00218822	0.000438444	0.00350055
0.000945283	0.999053	9.99996e-07	9.99996e-07
9.99996e-07	0.161013	0.838985	9.99996e-07
0.00699398	0.297203	0.161839	0.533965
0.0391245	0.221701	0.0146071	0.724568
0.240936	0.0500237	0.699402	0.00963841
0.0096811	0.632153	0.260943	0.0972228
0.476034	0.121262	0.329373	0.0733313
0.562861	0.132755	0.299007	0.00537732
0.00428948	0.881479	0.114231	9.99996e-07
9.99996e-07	0.00101622	0.998982	9.99996e-07
0.00265915	9.99996e-07	0.00053263	0.996807
0.0030673	0.996931	9.99996e-07	9.99996e-07
9.99996e-07	0.999997	9.99996e-07	9.99996e-07
9.99996e-07	9.99996e-07	0.999997	9.99996e-07
0.0071601	0.974615	0.000651827	0.0175733
#M5778_1.01	['M5778_1.01']
>vertebrate.C2H2_ZF_M5778_1.01
0.138889	0.0741877	0.00101726	0.785906
9.99996e-07	9.99996e-07	0.999997	9.99996e-07
0.95836	0.00176528	0.0398738	9.99996e-07
9.99996e-07	0.998208	9.99996e-07	0.00179044
0.168285	0.408229	0.423485	9.99996e-07
0.00284594	0.222973	0.322546	0.451635
0.0523041	0.0412676	0.83709	0.0693385
0.0598694	0.685012	0.0395914	0.215527
0.0043335	0.98023	0.000542563	0.014894
0.921812	0.0603847	0.00488754	0.0129154
0.375	0.128137	0.492831	0.00403324
0.000305505	9.99996e-07	0.999692	9.99996e-07
0.0142782	0.967576	0.00594982	0.0121961
0.270247	0.00402166	0.724582	0.00114976
0.549868	0.105837	0.256751	0.0875442
0.999997	9.99996e-07	9.99996e-07	9.99996e-07
0.947555	9.99996e-07	0.0524427	9.99996e-07
#M5799_1.01	['M5799_1.01']
>vertebrate.C2H2_ZF_M5799_1.01
0.0601382	0.108248	0.773194	0.05842
0.0277787	0.163399	0.0735301	0.735292
0.986839	0.00657992	0.00219397	0.00438695
0.00873459	0.98253	0.00873459	9.99996e-07
0.00205017	0.922128	0.00205017	0.0737712
0.00215153	0.0301084	9.99996e-07	0.967739
0.993375	9.99996e-07	0.00441599	0.0022085
9.99996e-07	0.995572	0.00442576	9.99996e-07
9.99996e-07	0.999997	9.99996e-07	9.99996e-07
9.99996e-07	0.0260595	0.241042	0.732897
#M6360_1.01	['M6360_1.01']
>vertebrate.C2H2_ZF_M6360_1.01
0.0656179	0.803146	0.0656179	0.0656179
9.99996e-07	0.999997	9.99996e-07	9.99996e-07
9.99996e-07	0.943264	9.99996e-07	0.056734
0.799042	9.99996e-07	0.200956	9.99996e-07
0.157212	0.842786	9.99996e-07	9.99996e-07
0.056734	0.943264	9.99996e-07	9.99996e-07
0.200956	0.100479	0.056734	0.641831
9.99996e-07	9.99996e-07	0.742309	0.257689
0.056734	0.943264	9.99996e-07	9.99996e-07
0.1702	0.786054	0.0437456	9.99996e-07
0.742309	0.257689	9.99996e-07	9.99996e-07
9.99996e-07	9.99996e-07	0.100479	0.899519
0.1702	0.829798	9.99996e-07	9.99996e-07
9.99996e-07	9.99996e-07	0.0874902	0.912508
0.611075	0.0874902	0.100479	0.200956
9.99996e-07	0.0437456	0.956252	9.99996e-07
0.0939844	0.0939844	0.718047	0.0939844
#M5793_1.01	['M5793_1.01']
>vertebrate.C2H2_ZF_M5793_1.01
0.855165	0.0564054	0.0403939	0.0480357
0.0372373	0.909374	0.0260215	0.0273674
0.0472483	0.889031	0.028176	0.0355449
0.0119057	0.933605	0.0357151	0.0187738
0.0158404	0.0168964	0.00598478	0.961278
0.0229803	0.622291	0.0269423	0.327786
0.0537642	0.0084015	0.928761	0.00907354
0.683735	0.0940416	0.146804	0.0754197
0.992878	0.00251355	0.00209479	0.00251355
0.000957476	0.992345	0.00143571	0.00526162
0.00855203	0.98527	0.00285134	0.0033264
0.0149055	0.961804	0.0116451	0.0116451
#M5794_1.01	['M5794_1.01']
>vertebrate.C2H2_ZF_M5794_1.01
0.0861047	0.659845	0.148338	0.105712
0.00923457	0.0175448	0.00369443	0.969526
0.0132123	0.83638	0.0162611	0.134147
0.0348632	0.00458814	0.957795	0.00275328
0.558077	0.0812234	0.262009	0.0986906
0.986677	0.00307476	0.00205017	0.00819769
9.99996e-07	0.999997	9.99996e-07	9.99996e-07
0.0011544	0.998844	9.99996e-07	9.99996e-07
9.99996e-07	0.994237	9.99996e-07	0.00576135
0.0697791	0.0655359	0.446015	0.41867
0.154587	0.152322	0.186863	0.506228
0.246662	0.0921812	0.568975	0.0921812
0.259957	0.390204	0.139398	0.210441
0.244173	0.497224	0.144285	0.114318
#M5930_1.01	['M5930_1.01']
>vertebrate.C2H2_ZF_M5930_1.01
0.384434	0.0451709	0.205123	0.365271
0.000569826	9.99996e-07	0.0020867	0.997342
0.000188757	9.99996e-07	9.99996e-07	0.999809
0.998194	0.000677282	9.99996e-07	0.00112814
0.995513	0.000897857	0.00134629	0.00224314
9.99996e-07	0.998286	9.99996e-07	0.00171222
0.00126229	0.960897	9.99996e-07	0.0378398
0.0178844	0.979799	0.00147375	0.00084257
0.0254798	0.118096	0.0124614	0.843963
0.0112517	0.0127517	0.00881402	0.967183
0.0819474	0.0901778	0.04831	0.779565
0.322558	0.397367	0.26091	0.0191651
0.269893	0.204676	0.204061	0.32137
#Average_167	['M1833_1.01', 'M6366_1.01']
>vertebrate.C2H2_ZF_Average_167
0.188024	0.112761	0.572153	0.127062
0.0212644	0.557385	0.320944	0.100407
0.0126701	0.764574	0.00585033	0.216906
0.0633484	0.27886	0.3952	0.262591
0.392647	0.292132	0.289868	0.0253528
0.020738	0.0462361	0.931099	0.00192725
4.99999e-07	0.00578076	0.993179	0.00104
4.99999e-07	0.999111	0.000887754	4.99999e-07
4.99999e-07	0.99541	0.00177501	0.00281451
0.000887754	0.00192725	0.00177501	0.99541
0.160699	0.2269	0.518134	0.0942675
#Average_137	['M0413_1.01', 'M0372_1.01']
>vertebrate.C2H2_ZF_Average_137
3.95909e-05	0.0785425	0.920893	0.000525121
1.37268e-05	4.56434e-06	0.999861	0.000120869
0.000101852	0.99962	9.36196e-06	0.000268709
0.000449281	0.987689	0.00446119	0.00740006
#M0392_1.01	['M0392_1.01']
>vertebrate.C2H2_ZF_M0392_1.01
0.200397	0.795633	0.00198512	0.00198512
0.00124478	0.74751	0.00124478	0.25
0.996678	0.00110719	0.00110719	0.00110719
0.00110719	0.00110719	0.00110719	0.996678
0.00110719	0.996678	0.00110719	0.00110719
0.00110719	0.996678	0.00110719	0.00110719
0.00110719	0.996678	0.00110719	0.00110719
0.995736	0.00142145	0.00142145	0.00142145
#M5791_1.01	['M5791_1.01']
>vertebrate.C2H2_ZF_M5791_1.01
0.165748	0.175527	0.238215	0.420511
0.430039	0.469407	0.100051	0.000502503
0.000250251	0.907525	9.99996e-07	0.092224
0.998244	0.000502	0.0002515	0.001003
0.0123956	0.00818143	0.0307396	0.948683
0.0171523	0.981603	0.00024957	0.000995279
0.00300249	0.996996	9.99996e-07	9.99996e-07
9.99996e-07	0.999746	0.000251814	9.99996e-07
0.997994	0.00125319	0.000251437	0.000501875
9.99996e-07	0.00225324	9.99996e-07	0.997745
0.997995	0.0020035	9.99996e-07	9.99996e-07
0.998493	0.000502377	0.000753065	0.000251688
0.0010025	0.00150325	9.99996e-07	0.997493
0.97907	0.00423616	0.0107135	0.00598005
0.268054	0.322216	0.155216	0.254514
0.042449	0.201876	0.194472	0.561203
0.197574	0.650655	0.0230264	0.128745
#Average_191	['M5785_1.01', 'M3834_1.01', 'M6370_1.01', 'M3835_1.01']
>vertebrate.C2H2_ZF_Average_191
0.0276934	0.238693	0.136516	0.597097
0.370991	0.0514985	0.03649	0.54102
0.0552413	0.874952	0.000155241	0.0696517
0.000310616	0.999689	2.5e-07	2.5e-07
2.5e-07	0.999999	2.5e-07	2.5e-07
0.915418	0.0182485	0.061869	0.00446435
0.0330002	0.287245	0.291949	0.387806
0.514032	0.331135	0.154833	2.5e-07
0.787849	0.0732883	0.11371	0.0251527
0.00442846	2.5e-07	0.0825638	0.913008
0.00890187	0.12168	0.724565	0.144853
0.00350025	0.992999	0.00350025	2.5e-07
0.616708	0.310845	0.00769508	0.064752
0.234494	0.264079	0.0565894	0.444838
0.101646	0.369689	0.0474208	0.481244
0.175134	0.0518207	0.671646	0.101399
0.210905	0.578394	0.123951	0.0867502
#Average_177	['M5842_1.01', 'M0394_1.01', 'M5331_1.01']
>vertebrate.C2H2_ZF_Average_177
0.452271	0.0717422	0.404834	0.0711532
0.00225985	0.0284514	0.00271108	0.966578
0.0984987	0.0364965	0.84971	0.0152952
0.00328718	0.987142	0.00905186	0.000518868
0.0342514	0.957012	0.00149375	0.00724316
0.547624	0.420941	0.00323869	0.0281963
0.500032	0.181587	0.220071	0.0983097
0.116739	0.565178	0.165352	0.15273
#M0393_1.01	['M0393_1.01']
>vertebrate.C2H2_ZF_M0393_1.01
0.277274	0.20541	0.231599	0.285718
0.260772	0.211378	0.215648	0.312201
0.119202	0.0791086	0.0586053	0.743084
0.00683795	0.0288577	0.918133	0.0461715
0.862083	0.000771551	0.0847209	0.0524243
0.0393628	0.891402	0.00932689	0.0599081
0.762636	0.0179365	0.18069	0.0387374
0.164638	0.133453	0.461161	0.240748
0.190999	0.293614	0.282101	0.233286
0.218148	0.236317	0.178605	0.36693
#M5798_1.01	['M5798_1.01']
>vertebrate.C2H2_ZF_M5798_1.01
0.0577785	0.0666674	0.644443	0.231111
0.0971435	0.622856	0.24	0.0400008
0.0138898	0.083334	0.0208342	0.881942
9.99996e-07	0.0230778	0.0153856	0.961536
0.0155048	0.00775291	0.0232567	0.953486
9.99996e-07	0.00763456	0.0381688	0.954196
9.99996e-07	0.999997	9.99996e-07	9.99996e-07
0.0373143	0.932833	9.99996e-07	0.0298516
9.99996e-07	0.975804	9.99996e-07	0.0241945
0.926227	9.99996e-07	0.0573778	0.0163944
0.0243911	0.975607	9.99996e-07	9.99996e-07
0.801585	0.0714293	0.0793658	0.0476199
#M5789_1.01	['M5789_1.01']
>vertebrate.C2H2_ZF_M5789_1.01
0.0673084	0.628204	0.160257	0.144231
0.0876411	0.0471918	0.0157313	0.849436
0.0389303	9.99996e-07	0.0194656	0.941603
0.00773293	0.00515562	0.00773293	0.979379
9.99996e-07	0.990518	0.00947964	9.99996e-07
9.99996e-07	0.995212	9.99996e-07	0.00478567
9.99996e-07	0.976188	0.0142867	0.00952477
0.53846	0.380769	9.99996e-07	0.0807699
0.0441185	0.485293	0.00735391	0.463234
0.717085	0.00840433	0.103642	0.170869
0.992829	9.99996e-07	9.99996e-07	0.00716943
0.00913338	0.958901	0.0182658	0.0136996
0.820337	0.149153	0.00678063	0.0237297
0.00465214	0.976741	0.00930329	0.00930329
0.0318191	9.99996e-07	0.674998	0.293182
0.523332	0.133334	0.2	0.143334
0.151725	0.337931	0.334482	0.175862
#Average_185	['M6124_1.01', 'M3395_1.01']
>vertebrate.C2H2_ZF_Average_185
0.0882856	0.411483	0.0195251	0.480706
0.10318	0.584735	0.0152806	0.296805
4.99999e-07	0.165612	4.99999e-07	0.834387
4.99999e-07	0.946055	0.0539439	4.99999e-07
4.99999e-07	0.929926	0.0152806	0.0547928
4.99999e-07	0.881076	4.99999e-07	0.118923
0.836085	4.99999e-07	0.0895975	0.0743174
0.580529	0.118846	0.279403	0.0212229
0.488636	0.215909	0.170455	0.125
#Average_181	['M3320_1.01', 'M3322_1.01', 'M3321_1.01']
>vertebrate.C2H2_ZF_Average_181
0.232222	0.125	0.504444	0.138333
0.20037	0.0740743	0.587222	0.138333
0.159815	0.261111	0.101852	0.477222
0.568703	0.0833336	0.213704	0.134259
0.138889	0.00925958	0.0462966	0.805555
3.33333e-07	3.33333e-07	3.33333e-07	0.999999
3.33333e-07	0.999999	3.33333e-07	3.33333e-07
3.33333e-07	0.999999	3.33333e-07	3.33333e-07
3.33333e-07	0.849999	3.33333e-07	0.15
0.580185	0.0138892	0.242593	0.163333
#M6093_1.01	['M6093_1.01']
>vertebrate.C2H2_ZF_M6093_1.01
0.0924664	0.0924664	0.623971	0.191096
9.99996e-07	9.99996e-07	0.999997	9.99996e-07
9.99996e-07	9.99996e-07	0.97534	0.0246584
9.99996e-07	0.97534	9.99996e-07	0.0246584
0.999997	9.99996e-07	9.99996e-07	9.99996e-07
0.630135	0.345205	9.99996e-07	0.0246584
0.0739733	0.926025	9.99996e-07	9.99996e-07
0.123288	0.753423	0.0986307	0.0246584
0.178767	0.513013	0.104795	0.203425
#M6364_1.01	['M6364_1.01']
>vertebrate.C2H2_ZF_M6364_1.01
0.0902068	0.0386606	0.626287	0.244845
0.0515472	0.206186	0.546391	0.195877
0.15464	0.309278	9.99996e-07	0.536081
0.335051	0.0515472	0.298969	0.314433
0.128866	0.206186	0.484535	0.180413
0.206186	9.99996e-07	0.793812	9.99996e-07
0.206186	9.99996e-07	0.793812	9.99996e-07
0.443298	0.180413	9.99996e-07	0.376288
0.896905	0.0515472	0.0515472	9.99996e-07
0.804121	9.99996e-07	0.0927841	0.103093
9.99996e-07	0.567009	0.247423	0.185567
0.167526	0.445876	0.167526	0.219072
0.0515472	0.587628	0.360824	9.99996e-07
0.0257741	0.546391	0.402061	0.0257741
#M0402_1.01	['M0402_1.01']
>vertebrate.C2H2_ZF_M0402_1.01
0.186932	0.247541	0.25589	0.309637
0.105991	0.0164911	0.856225	0.0212921
0.119941	0.0640838	0.0560049	0.75997
0.0832472	0.00612666	0.0749532	0.835673
0.00762429	0.986079	1.10291e-06	0.00629608
0.00600974	0.193201	0.0500072	0.750782
0.712395	0.0937184	0.111024	0.0828617
0.155052	0.0975071	0.647172	0.100269
0.485837	0.118964	0.285418	0.109781
0.197488	0.257398	0.192888	0.352227
#M0360_1.01	['M0360_1.01']
>vertebrate.C2H2_ZF_M0360_1.01
0.204139	0.204139	0.297022	0.2947
0.075512	0.258693	0.075512	0.590284
0.075512	0.475763	0.075512	0.373213
0.0247148	0.2272	0.117306	0.630779
0.000191626	0.204679	0.000191626	0.794938
0.000191626	0.297041	0.000191626	0.702576
0.000191626	0.81362	0.000191626	0.185997
0.000191626	0.273933	0.112087	0.613788
0.585739	0.136642	0.0460525	0.231566
0.17468	0.17468	0.475961	0.17468
0.386441	0.17468	0.2642	0.17468
0.323569	0.225477	0.225477	0.225477
#Average_202	['M2135_1.01', 'M5978_1.01']
>vertebrate.C2H2_ZF_Average_202
0.209502	0.0893322	0.500406	0.20076
0.14679	0.608956	0.099869	0.144385
0.206597	0.154395	0.0195851	0.619423
0.0807825	0.109441	0.0564075	0.753369
0.0486689	0.0236676	0.0035833	0.92408
4.99999e-07	0.897069	0.0143317	0.0885993
0.0713683	0.343861	0.105887	0.478884
0.796177	4.99999e-07	0.0286629	0.175159
0.18471	0.0573252	0.757964	4.99999e-07
0.0709235	0.0125528	0.840323	0.0762003
0.798531	0.0336048	0.145742	0.0221219
0.757295	0.0361416	0.093513	0.113051
#Average_184	['M0359_1.01', 'M0403_1.01']
>vertebrate.C2H2_ZF_Average_184
0.167796	0.157937	0.569288	0.104978
0.0921054	0.201206	0.122912	0.583776
0.143047	0.00591111	0.850699	0.000342724
0.00128668	0.989215	0.000137503	0.00936109
0.966301	0.0157665	0.0177253	0.000207267
0.000693724	0.996647	0.00156279	0.0010966
0.822292	0.0418163	0.0598763	0.0760149
0.105042	0.290117	0.156125	0.448716
#M0367_1.01	['M0367_1.01']
>vertebrate.C2H2_ZF_M0367_1.01
0.232491	0.232491	0.232491	0.302528
0.209954	0.209954	0.209954	0.370139
0.0874566	0.0177636	0.877016	0.0177636
0.000102363	0.999693	0.000102363	0.000102363
0.999693	0.000102363	0.000102363	0.000102363
0.000102363	0.999693	0.000102363	0.000102363
0.000102363	0.000102363	0.000102363	0.999693
0.000102363	0.489129	0.000102363	0.510666
0.246461	0.503544	0.0176118	0.232382
0.0401485	0.879554	0.0401485	0.0401485
0.232339	0.232339	0.232339	0.302984
#M1820_1.01	['M1820_1.01']
>vertebrate.C2H2_ZF_M1820_1.01
0.437499	0.375	0.1875	9.99996e-07
0.1875	0.125	9.99996e-07	0.687498
9.99996e-07	0.999997	9.99996e-07	9.99996e-07
9.99996e-07	0.999997	9.99996e-07	9.99996e-07
0.999997	9.99996e-07	9.99996e-07	9.99996e-07
9.99996e-07	0.937497	0.0625007	9.99996e-07
#Average_156	['M5461_1.01', 'M6167_1.01']
>vertebrate.C2H2_ZF_Average_156
0.0310694	0.0260993	0.172353	0.770478
0.10828	0.132389	0.14802	0.61131
0.00909139	0.00909139	4.99999e-07	0.981817
0.0268558	0.00724686	0.965897	4.99999e-07
0.00694493	0.993054	4.99999e-07	4.99999e-07
0.818356	4.99999e-07	0.172553	0.00909139
0.0136991	0.958865	0.0274353	4.99999e-07
0.831139	0.0908765	0.021135	0.0568492
4.99999e-07	0.999999	4.99999e-07	4.99999e-07
0.0289229	0.0123631	0.909187	0.0495273
0.17033	0.0378515	0.603937	0.187882
0.00961587	0.741738	0.0851652	0.163481
0.603845	0.266483	0.0675828	0.0620883
0.0147064	0.855606	0.0403204	0.0893668
#M0376_1.01	['M0376_1.01']
>vertebrate.C2H2_ZF_M0376_1.01
0.00490294	0.00490294	0.495097	0.495097
0.00247624	0.00247624	0.00247624	0.992571
0.00247624	0.00247624	0.992571	0.00247624
0.00247624	0.992571	0.00247624	0.00247624
0.497524	0.00247624	0.497524	0.00247624
0.00247624	0.992571	0.00247624	0.00247624
0.992571	0.00247624	0.00247624	0.00247624
0.00247624	0.992571	0.00247624	0.00247624
0.00490294	0.00490294	0.985291	0.00490294
#M6145_1.01	['M6145_1.01']
>vertebrate.C2H2_ZF_M6145_1.01
9.99996e-07	0.892855	0.107143	9.99996e-07
0.892855	9.99996e-07	0.107143	9.99996e-07
9.99996e-07	0.999997	9.99996e-07	9.99996e-07
0.357142	0.642856	9.99996e-07	9.99996e-07
9.99996e-07	0.999997	9.99996e-07	9.99996e-07
0.321428	0.67857	9.99996e-07	9.99996e-07
0.107143	0.892855	9.99996e-07	9.99996e-07
9.99996e-07	9.99996e-07	0.321428	0.67857
0.214286	9.99996e-07	0.785712	9.99996e-07
#M5800_1.01	['M5800_1.01']
>vertebrate.C2H2_ZF_M5800_1.01
0.120942	0.180236	0.0527067	0.646116
0.142928	0.000986703	0.856084	9.99996e-07
9.99996e-07	0.999401	0.000597301	9.99996e-07
0.998451	9.99996e-07	9.99996e-07	0.00154659
9.99996e-07	0.999997	9.99996e-07	9.99996e-07
0.996884	9.99996e-07	0.00155741	0.00155741
0.00168828	0.957253	9.99996e-07	0.0410582
0.523744	0.253731	0.217096	0.00542839
0.00413566	0.994681	9.99996e-07	0.00118233
0.00446278	0.00613594	0.0418302	0.947571
0.00140025	0.0233218	0.873598	0.10168
0.615298	0.058889	0.126583	0.19923
0.811256	0.184768	9.99996e-07	0.00397449
0.997639	9.99996e-07	0.00157332	0.00078716
0.557412	0.111483	0.203456	0.127648
#M0401_1.01	['M0401_1.01']
>vertebrate.C2H2_ZF_M0401_1.01
0.285493	0.137582	0.377744	0.199182
0.206415	0.135624	0.270396	0.387565
0.156045	0.12523	0.53923	0.179495
0.12365	0.683651	0.0614032	0.131296
0.255953	0.106166	0.500192	0.137689
0.0315505	0.863989	0.0452219	0.0592387
0.117947	0.0235768	0.820754	0.0377222
0.176086	0.347572	0.194605	0.281736
0.189811	0.256218	0.335636	0.218335
#M0395_1.01	['M0395_1.01']
>vertebrate.C2H2_ZF_M0395_1.01
0.223489	0.223489	0.223489	0.329533
0.329533	0.223489	0.223489	0.223489
0.326047	0.123521	0.426912	0.123521
0.000165738	0.818452	0.000165738	0.181216
0.185352	0.000165738	0.814317	0.000165738
0.218635	0.568472	0.000165738	0.212727
0.690701	0.115632	0.193501	0.000165738
0.000165738	0.818452	0.000165738	0.181216
0.710449	0.0266766	0.123772	0.139102
0.0266766	0.73892	0.119024	0.11538
0.317854	0.224082	0.126645	0.331418
#Average_122	['M6371_1.01', 'M5942_1.01']
>vertebrate.C2H2_ZF_Average_122
0.041813	0.834694	0.0605172	0.0629754
0.00902575	0.802371	4.99999e-07	0.188603
4.99999e-07	0.969313	0.0144409	0.016246
0.0423592	0.791042	4.99999e-07	0.166598
0.208148	0.0625241	0.132113	0.597215
4.99999e-07	0.999999	4.99999e-07	4.99999e-07
0.0318382	0.939933	4.99999e-07	0.0282281
0.00476249	0.966665	0.00476249	0.02381
0.019048	0.921539	0.00476249	0.0546507
0.0448174	0.90464	0.0505419	4.99999e-07
0.502819	0.264449	0.0991234	0.133609
0.228503	0.5246	0.136256	0.110642
0.0983157	0.559463	0.168403	0.173818
0.138714	0.49718	0.155922	0.208183
#M6372_1.01	['M6372_1.01']
>vertebrate.C2H2_ZF_M6372_1.01
0.241337	0.0631196	0.124175	0.571368
0.0445553	0.910888	0.0445553	9.99996e-07
0.0297039	0.747523	0.178218	0.0445553
0.386138	0.150165	0.432343	0.031354
9.99996e-07	0.985146	9.99996e-07	0.0148524
0.0148524	0.970294	0.0148524	9.99996e-07
0.0297039	0.92409	0.0297039	0.0165026
0.19307	0.792077	0.0148524	9.99996e-07
0.0297039	0.881186	0.0891096	9.99996e-07
0.0742581	0.881186	0.0148524	0.0297039
0.239274	0.283828	0.031354	0.445544
0.178218	0.50825	0.165017	0.148515
#M6358_1.01	['M6358_1.01']
>vertebrate.C2H2_ZF_M6358_1.01
0.204546	0.153409	0.397727	0.244318
0.204546	0.653407	0.142046	9.99996e-07
0.0511372	0.948861	9.99996e-07	9.99996e-07
9.99996e-07	0.653407	0.193182	0.153409
0.0511372	0.511363	0.244318	0.193182
0.204546	0.69318	0.102273	9.99996e-07
9.99996e-07	0.69318	0.306818	9.99996e-07
9.99996e-07	0.562499	0.0909097	0.346591
9.99996e-07	0.653407	0.346591	9.99996e-07
9.99996e-07	0.744316	0.102273	0.153409
0.0511372	0.0511372	0.40909	0.488635
9.99996e-07	0.999997	9.99996e-07	9.99996e-07
9.99996e-07	0.897725	9.99996e-07	0.102273
9.99996e-07	0.999997	9.99996e-07	9.99996e-07
0.102273	0.744316	0.153409	9.99996e-07
0.102273	0.539772	0.0511372	0.306818
0.153409	0.306818	0.153409	0.386363
9.99996e-07	0.69318	0.306818	9.99996e-07
0.0511372	0.306818	0.306818	0.335227
0.204546	0.590908	0.0511372	0.153409
9.99996e-07	0.795452	0.204546	9.99996e-07
0.0355122	0.240057	0.53551	0.188921
#Average_221	['M1776_1.01', 'M6298_1.01', 'M3796_1.01', 'M6301_1.01', 'M6299_1.01', 'M2184_1.01', 'M5672_1.01', 'M5673_1.01', 'M5675_1.01', 'M5412_1.01', 'M3789_1.01', 'M0361_1.01', 'M0370_1.01', 'M0371_1.01', 'M6354_1.01', 'M0374_1.01', 'M0412_1.01', 'M0390_1.01', 'M6300_1.01', 'M5411_1.01', 'M5674_1.01', 'M5859_1.01', 'M5410_1.01', 'M1741_1.01', 'M5946_1.01', 'M6143_1.01', 'M2261_1.01', 'M2164_1.01', 'M6141…
>vertebrate.C2H2_ZF_Average_221
0.136116	0.631183	0.10345	0.129251
0.0802356	0.726988	0.0481284	0.144648
0.442348	0.503093	0.0342345	0.0203241
0.0182357	0.947667	0.00807773	0.02602
0.228842	0.0333295	0.624269	0.113559
0.00430008	0.982085	0.009327	0.00428764
0.00646517	0.984219	0.0056301	0.00368589
0.00712499	0.863644	0.0121791	0.117052
0.288606	0.477184	0.0536695	0.180541
#M6142_1.01	['M6142_1.01']
>vertebrate.C2H2_ZF_M6142_1.01
0.691404	0.0351571	0.0351571	0.238281
0.140625	0.140625	0.515624	0.203125
0.140625	0.734373	0.125	9.99996e-07
9.99996e-07	0.593749	0.265625	0.140625
0.609374	0.390624	9.99996e-07	9.99996e-07
9.99996e-07	0.859373	9.99996e-07	0.140625
0.999997	9.99996e-07	9.99996e-07	9.99996e-07
9.99996e-07	0.999997	9.99996e-07	9.99996e-07
0.140625	0.859373	9.99996e-07	9.99996e-07
9.99996e-07	0.859373	9.99996e-07	0.140625
0.531249	0.125	9.99996e-07	0.34375
0.34375	0.125	0.390624	0.140625
0.0781257	0.125	0.796873	9.99996e-07
9.99996e-07	0.468749	0.140625	0.390624
0.406249	9.99996e-07	0.265625	0.328125
#M6144_1.01	['M6144_1.01']
>vertebrate.C2H2_ZF_M6144_1.01
9.99996e-07	0.946806	0.0531923	9.99996e-07
0.425531	0.574467	9.99996e-07	9.99996e-07
9.99996e-07	9.99996e-07	0.808508	0.19149
9.99996e-07	0.670211	0.19149	0.138298
9.99996e-07	0.999997	9.99996e-07	9.99996e-07
0.0957453	0.808508	0.0957453	9.99996e-07
9.99996e-07	0.851061	9.99996e-07	0.148937
0.0239371	0.55585	0.215426	0.204787
#Average_180	['M5188_1.01', 'M5822_1.01', 'M3048_1.01', 'M3037_1.01', 'M5186_1.01', 'M5184_1.01', 'M5187_1.01', 'M3046_1.01', 'M5185_1.01', 'M5190_1.01', 'M3500_1.01', 'M5189_1.01', 'M4374_1.01', 'M6017_1.01', 'M4486_1.01', 'M4329_1.01', 'M6018_1.01', 'M5821_1.01', 'M2144_1.01', 'M1841_1.01']
>vertebrate.C2H2_ZF_Average_180
0.437666	0.499363	0.0195779	0.043394
0.0137487	0.967993	0.00367185	0.0145862
0.128122	0.00496469	0.799695	0.0672179
0.000822001	0.992378	0.00268687	0.0041135
0.00968134	0.9798	0.00529693	0.00522179
0.000626909	0.883933	0.00649384	0.108946
0.710438	0.273173	0.00891383	0.00747547
0.00108117	0.991008	0.00200279	0.00590765
0.0576618	0.032471	0.815527	0.0943406
0.00188035	0.936584	0.0218521	0.0396838
0.5822	0.127637	0.154413	0.135749
#M6019_1.01	['M6019_1.01']
>vertebrate.C2H2_ZF_M6019_1.01
0.655795	0.163044	0.163044	0.0181169
0.115943	0.884055	9.99996e-07	9.99996e-07
0.521738	9.99996e-07	0.47826	9.99996e-07
9.99996e-07	0.999997	9.99996e-07	9.99996e-07
0.115943	0.884055	9.99996e-07	9.99996e-07
9.99996e-07	0.999997	9.99996e-07	9.99996e-07
0.782607	0.18116	0.0362327	9.99996e-07
9.99996e-07	0.884055	9.99996e-07	0.115943
0.144928	9.99996e-07	0.217391	0.63768
0.144928	0.594202	9.99996e-07	0.26087
0.394927	0.0181169	0.0181169	0.568839
#Average_216	['M0386_1.01', 'M0383_1.01', 'M0388_1.01', 'M0385_1.01', 'M0387_1.01']
>vertebrate.C2H2_ZF_Average_216
0.144992	0.539517	0.11378	0.201711
0.214571	0.152125	0.458845	0.174459
0.071186	0.8859	0.0148008	0.0281135
0.0116014	0.960417	0.0251093	0.0028728
0.0192016	0.858273	0.0107609	0.111765
0.569814	0.35278	0.0418927	0.0355137
0.0171895	0.93574	0.0156415	0.0314293
0.159658	0.0959558	0.599782	0.144604
#M0382_1.01	['M0382_1.01']
>vertebrate.C2H2_ZF_M0382_1.01
0.279683	0.220006	0.282494	0.217817
0.223901	0.305273	0.108985	0.361841
0.265567	0.567854	0.0807917	0.0857876
0.345729	0.558723	0.0619092	0.0336389
0.0636284	0.891625	0.0118595	0.0328869
0.0202292	0.00011259	0.979537	0.000120682
0.0252332	0.905171	0.000317043	0.0692787
0.715052	0.0413626	0.219721	0.0238646
0.307829	0.304766	0.0945899	0.292816
0.277589	0.300708	0.211906	0.209797
#M6302_1.01	['M6302_1.01']
>vertebrate.C2H2_ZF_M6302_1.01
0.0560117	0.487704	0.219945	0.236339
0.0437167	0.349726	0.606556	9.99996e-07
0.136612	0.267759	0.46448	0.131148
9.99996e-07	0.639343	0.360655	9.99996e-07
0.0437167	0.480873	0.306011	0.169399
9.99996e-07	0.644807	0.262295	0.0928968
0.0928968	0.863386	0.0437167	9.99996e-07
9.99996e-07	0.442622	0.480873	0.0765034
9.99996e-07	0.956281	0.0437167	9.99996e-07
0.0437167	0.693987	0.218579	0.0437167
0.0491811	0.81967	0.0874323	0.0437167
9.99996e-07	0.950817	0.0491811	9.99996e-07
9.99996e-07	0.601091	0.311475	0.0874323
0.0437167	0.743167	0.169399	0.0437167
0.131148	0.781419	0.0874323	9.99996e-07
0.163935	0.748632	0.0874323	9.99996e-07
0.180328	0.601091	0.174864	0.0437167
9.99996e-07	0.338797	0.125684	0.535518
0.0437167	0.20765	0.704916	0.0437167
9.99996e-07	0.295082	0.617485	0.0874323
0.224044	0.480873	0.131148	0.163935
0.180328	0.56284	9.99996e-07	0.256831
0.0437167	0.61202	0.300546	0.0437167
0.0341539	0.586064	0.165301	0.214481
#Average_204	['M5939_1.01', 'M6084_1.01', 'M6085_1.01', 'M6083_1.01', 'M5307_1.01', 'M5781_1.01', 'M5780_1.01', 'M5779_1.01']
>vertebrate.C2H2_ZF_Average_204
0.0977285	0.0375038	0.824563	0.0402043
0.810297	0.123103	0.0471247	0.0194754
0.0451362	0.948749	0.000281649	0.005833
0.00604363	0.983619	0.00501372	0.00532327
0.855875	0.0957105	0.0155396	0.0328745
0.00686976	0.985244	0.00240795	0.00547852
0.127371	0.837467	0.0192737	0.0158884
0.117829	0.623935	0.196248	0.061989
0.783937	0.0736309	0.080511	0.0619212
#M5308_1.01	['M5308_1.01']
>vertebrate.C2H2_ZF_M5308_1.01
0.160221	0.0847152	0.661601	0.0934629
0.0725631	0.814624	0.0657604	0.047053
0.0106747	0.00667209	0.958636	0.0240169
0.882134	0.0908539	0.0178033	0.00920907
0.00411903	0.98627	0.00411903	0.00549171
9.99996e-07	0.991715	0.00552203	0.00276151
0.972257	0.0142093	0.00406052	0.00947322
0.00343505	0.986948	0.00618229	0.00343505
0.493388	0.268615	0.162144	0.0758532
0.158586	0.725756	0.0464655	0.0691926
0.275	0.0479516	0.0881154	0.588933
0.300107	0.0786764	0.511569	0.109648
#Average_207	['M6368_1.01', 'M4018_1.01', 'M4017_1.01', 'M6369_1.01', 'M4019_1.01', 'M6367_1.01']
>vertebrate.C2H2_ZF_Average_207
0.126638	0.187402	0.552449	0.133511
0.673164	0.1337	0.142436	0.0507005
0.0638289	0.679663	0.150319	0.106189
0.0823988	0.698634	0.0827683	0.136199
0.582236	0.201177	0.0513147	0.165272
0.0783791	0.798441	0.066939	0.0562411
0.0736531	0.832812	0.0563652	0.0371695
0.0462964	0.788172	0.0571266	0.108405
#Average_141	['M5311_1.01', 'M5309_1.01', 'M5310_1.01']
>vertebrate.C2H2_ZF_Average_141
0.0180389	0.0522553	0.71678	0.212925
0.915566	0.0317121	0.0519794	0.00074287
0.000923693	0.994184	0.0022078	0.00268474
0.0015151	0.997826	0.000139862	0.000518553
0.00421456	0.981385	0.000763109	0.0136371
0.000819683	0.997543	0.000345613	0.00129185
0.023188	0.975126	3.33333e-07	0.00168525
0.0147918	0.928237	0.000645165	0.0563257
0.73078	0.00337012	0.250448	0.0154024
0.00229706	0.934069	0.0195041	0.0441295
0.182197	0.0140227	0.760739	0.043041
0.684919	0.00674208	0.0983674	0.209972
0.50505	0.213369	0.0422895	0.239291
0.00404257	0.056032	0.921012	0.0189135
#Average_123	['M5932_1.01', 'M5782_1.01', 'M5783_1.01', 'M5784_1.01']
>vertebrate.C2H2_ZF_Average_123
0.0544451	0.122712	0.585219	0.237624
0.643119	0.120537	0.234741	0.00160319
0.0469924	0.933462	0.00475034	0.0147953
0.0428641	0.917563	0.0162824	0.0232908
0.102183	0.82529	0.0191261	0.0534002
0.000691021	0.999106	3.4252e-05	0.000168743
0.0121306	0.986719	9.71383e-05	0.00105349
0.00215588	0.665584	0.000496201	0.331764
0.100102	0.00876066	0.885935	0.00520281
0.00657688	0.770265	0.0314069	0.191752
0.0732501	0.0788479	0.188982	0.65892
0.0165373	0.00105786	0.975872	0.00653255
0.130058	0.317091	0.094758	0.458093
0.00645152	0.0284539	0.855187	0.109908
#Average_205	['M0373_1.01', 'M0375_1.01', 'M0363_1.01']
>vertebrate.C2H2_ZF_Average_205
0.137812	0.19947	0.505258	0.15746
0.218219	0.431188	0.23955	0.111044
0.056123	0.931146	0.00042655	0.0123049
0.030287	0.96563	9.13039e-05	0.00399176
0.0962948	0.814491	0.00436762	0.0848464
0.103744	0.691801	0.0808001	0.123655
#M6240_1.01	['M6240_1.01']
>vertebrate.C2H2_ZF_M6240_1.01
0.120001	0.16	0.24	0.479999
0.439999	0.2	0.24	0.120001
0.28	0.28	0.399999	0.0400008
0.36	0.0400008	0.36	0.24
9.99996e-07	0.399999	0.559999	0.0400008
9.99996e-07	0.999997	9.99996e-07	9.99996e-07
9.99996e-07	0.999997	9.99996e-07	9.99996e-07
9.99996e-07	0.839998	9.99996e-07	0.16
0.0400008	0.799998	0.0800007	0.0800007
0.120001	0.639998	9.99996e-07	0.24
0.28	0.32	0.0400008	0.36
0.0400008	0.479999	0.2	0.28
0.0800007	0.2	0.0400008	0.679998
#Average_210	['M0379_1.01', 'M0378_1.01', 'M0368_1.01', 'M3464_1.01', 'M6175_1.01', 'M1757_1.01']
>vertebrate.C2H2_ZF_Average_210
0.0122483	0.0300024	0.0132361	0.944513
0.0118959	0.958995	0.00584653	0.0232627
0.0299338	0.956814	0.00570767	0.0075448
0.0221529	0.913543	0.00693276	0.0573716
0.0277923	0.882622	0.0167599	0.0728261
#Average_219	['M0362_1.01', 'M6086_1.01', 'M3416_1.01', 'M0391_1.01']
>vertebrate.C2H2_ZF_Average_219
0.107219	0.133389	0.477829	0.281564
0.590904	0.0534343	0.259911	0.0957513
0.041429	0.921423	0.00666168	0.0304864
0.0344591	0.913637	0.02879	0.0231134
0.0864389	0.850205	0.0106432	0.0527133
0.0148561	0.968435	0.0100789	0.00663017
0.124412	0.728885	0.0167406	0.129962
0.0343367	0.763151	0.014206	0.188306
0.287656	0.304733	0.269482	0.138129
0.0861559	0.526373	0.236568	0.150904
#Average_211	['M0398_1.01', 'M0399_1.01', 'M5797_1.01', 'M5796_1.01', 'M5931_1.01', 'M0389_1.01']
>vertebrate.C2H2_ZF_Average_211
0.159469	0.678284	0.063997	0.09825
0.188265	0.684658	0.0335491	0.0935283
0.0230699	0.947575	0.0124005	0.0169542
0.0296925	0.935197	0.00759287	0.0275181
0.0211954	0.937367	0.00915814	0.0322792
0.0450218	0.924333	0.0113208	0.0193244
0.0640965	0.861529	0.01392	0.0604544
0.489931	0.210802	0.122181	0.177086
#M6241_1.01	['M6241_1.01']
>vertebrate.C2H2_ZF_M6241_1.01
0.205739	0.13716	0.58852	0.0685805
0.0685805	9.99996e-07	0.862838	0.0685805
0.0685805	9.99996e-07	0.931418	9.99996e-07
9.99996e-07	0.999997	9.99996e-07	9.99996e-07
9.99996e-07	0.999997	9.99996e-07	9.99996e-07
9.99996e-07	0.931418	9.99996e-07	0.0685805
9.99996e-07	0.862838	9.99996e-07	0.13716
0.205739	0.794259	9.99996e-07	9.99996e-07
0.0685805	0.58852	9.99996e-07	0.342898
0.0392762	0.176435	0.607854	0.176435
#M4510_1.01	['M4510_1.01']
>vertebrate.C2H2_ZF_M4510_1.01
0.0520008	0.615999	0.238	0.0940006
0.192	0.37	0.264	0.174
0.174	0.274	0.497999	0.0540008
0.409999	0.336	0.212	0.0420008
0.0200009	9.99996e-07	0.959997	0.0200009
0.565999	0.433999	9.99996e-07	9.99996e-07
9.99996e-07	0.987997	9.99996e-07	0.012001
0.00400098	0.991997	9.99996e-07	0.00400098
0.0500008	0.923997	9.99996e-07	0.0260009
9.99996e-07	0.657998	0.00400098	0.338
0.13	0.37	0.13	0.37
0.142	0.364	0.366	0.128
0.0820007	0.577999	0.202	0.138
0.0640007	0.557999	0.23	0.148
0.108001	0.523999	0.242	0.126
#Average_179	['M1758_1.01', 'M3465_1.01']
>vertebrate.C2H2_ZF_Average_179
0.0937503	0.1875	0.15625	0.562499
0.15625	0.1875	4.99999e-07	0.656249
0.1875	0.46875	0.15625	0.1875
0.125	0.843749	4.99999e-07	0.0312504
4.99999e-07	0.874999	0.0937503	0.0312504
0.0625004	0.937499	4.99999e-07	4.99999e-07
0.25	0.718749	4.99999e-07	0.0312504
4.99999e-07	0.0937503	0.0312504	0.874999
0.40625	0.531249	4.99999e-07	0.0625004
#M6239_1.01	['M6239_1.01']
>vertebrate.C2H2_ZF_M6239_1.01
0.2	0.679998	0.0400008	0.0800007
9.99996e-07	0.999997	9.99996e-07	9.99996e-07
9.99996e-07	0.959997	9.99996e-07	0.0400008
0.120001	0.799998	9.99996e-07	0.0800007
0.0400008	0.120001	0.16	0.679998
0.28	0.479999	0.0800007	0.16
9.99996e-07	0.439999	0.24	0.32
0.28	0.2	0.0800007	0.439999
0.24	0.24	0.32	0.2
0.36	0.120001	0.32	0.2
0.0400008	0.0800007	0.36	0.519999
0.120001	0.28	0.559999	0.0400008
9.99996e-07	0.679998	0.32	9.99996e-07
9.99996e-07	0.999997	9.99996e-07	9.99996e-07
9.99996e-07	0.599999	9.99996e-07	0.399999
9.99996e-07	0.799998	9.99996e-07	0.2
0.100001	0.659998	0.0200009	0.22
#M6020_1.01	['M6020_1.01']
>vertebrate.C2H2_ZF_M6020_1.01
0.100613	0.100613	0.530473	0.2683
9.99996e-07	0.999997	9.99996e-07	9.99996e-07
9.99996e-07	0.916153	0.0838445	9.99996e-07
0.150919	0.849079	9.99996e-07	9.99996e-07
9.99996e-07	0.419219	9.99996e-07	0.580779
0.318606	0.0838445	0.597548	9.99996e-07
9.99996e-07	0.999997	9.99996e-07	9.99996e-07
9.99996e-07	0.999997	9.99996e-07	9.99996e-07
0.150919	0.335375	0.513705	9.99996e-07
9.99996e-07	0.999997	9.99996e-07	9.99996e-07
0.0209619	0.937114	0.0209619	0.0209619
#M6155_1.01	['M6155_1.01']
>vertebrate.C2H2_ZF_M6155_1.01
0.0452724	0.654928	0.153924	0.145876
0.0362182	0.891346	0.0724353	9.99996e-07
0.114689	0.637825	0.0281699	0.219316
0.0965801	0.404426	9.99996e-07	0.498993
9.99996e-07	0.64185	0.0985922	0.259557
0.0684112	0.879273	0.0523147	9.99996e-07
9.99996e-07	0.981888	0.0181096	9.99996e-07
0.100604	0.158954	0.0181096	0.722332
9.99996e-07	0.945671	0.0543267	9.99996e-07
9.99996e-07	0.790742	0.0362182	0.173039
9.99996e-07	0.567403	0.21328	0.219316
0.14487	0.573439	9.99996e-07	0.28169
0.201207	0.412474	0.173039	0.21328
9.99996e-07	0.792754	0.0985922	0.108652
0.104628	0.657946	9.99996e-07	0.237425
0.0181096	0.728368	0.14487	0.108652
0.192153	0.417504	0.163984	0.226358
#M6140_1.01	['M6140_1.01']
>vertebrate.C2H2_ZF_M6140_1.01
0.108174	0.415865	0.454326	0.0216355
[truncated: 14,384 more rows]

## Sheet: PWM_GMselection
Tab 7 PWM_GMselection: position weight matrices of motifs listed in 'GMselection'
>de_novo_motif_028
7.14e-05	0.142888	0.856969	7.14e-05
7.14e-05	0.856969	7.14e-05	0.142888
0.999786	7.14e-05	7.14e-05	7.14e-05
7.14e-05	0.999786	7.14e-05	7.14e-05
0.357112	7.14e-05	7.14e-05	0.642745
0.0714796	7.14e-05	7.14e-05	0.928378
7.14e-05	0.0714796	7.14e-05	0.928378
0.214296	0.285704	0.285704	0.214296
0.0714796	0.142888	0.714153	0.0714796
7.14e-05	0.0714796	0.42852	0.499929
7.14e-05	7.14e-05	7.14e-05	0.999786
7.14e-05	0.0714796	0.928378	7.14e-05
7.14e-05	0.999786	7.14e-05	7.14e-05
0.856969	7.14e-05	7.14e-05	0.142888
>de_novo_motif_031
0.167	0.167	0.167	0.499
0.0626669	0.00100033	0.00100033	0.935332
0.923999	0.0443336	0.00100033	0.030667
0.0546669	0.258333	0.223333	0.463666
0.0550003	0.164667	0.123667	0.656666
0.584	0.00100033	0.0880002	0.327
0.00100033	0.962666	0.0213336	0.0150003
0.959999	0.00100033	0.00100033	0.0380003
0.0840002	0.747999	0.0840002	0.0840002
>de_novo_motif_033
0.0618477	0.106156	0.0301828	0.801813
0.0984427	0.0287752	0.849234	0.0235476
0.0544262	0.758884	0.0214151	0.165274
0.888213	0.0231977	0.0585031	0.0300862
0.0347907	0.863372	0.0171133	0.0847235
>de_novo_motif_037
0.189905	0.0864313	0.107732	0.615931
0.225446	0.0469471	0.684596	0.0430108
0.0167568	0.926766	0.00995765	0.0465191
0.936964	0.0134271	0.0440128	0.00559652
0.0184005	0.0759044	0.0283298	0.877365
0.0179707	0.0130331	0.960712	0.00828414
0.0291506	0.761626	0.0258835	0.18334
>de_novo_motif_050
0.085	0.048	0.707	0.16
0.677	0.083	0.081	0.159
0.123	0.032	0.773	0.072
0.053	0.788	0.042	0.117
0.098	0.085	0.063	0.754
0.078	0.72	0.063	0.139
0.831	0.047	0.037	0.085
0.755	0.053	0.116	0.076
>de_novo_motif_080
0.42852	7.14e-05	0.499929	0.0714796
7.14e-05	7.14e-05	0.0714796	0.928378
0.0714796	0.357112	0.499929	0.0714796
0.999786	7.14e-05	7.14e-05	7.14e-05
7.14e-05	0.571337	7.14e-05	0.42852
7.14e-05	0.499929	7.14e-05	0.499929
0.571337	7.14e-05	7.14e-05	0.42852
0.856969	7.14e-05	0.142888	7.14e-05
7.14e-05	0.999786	7.14e-05	7.14e-05
7.14e-05	7.14e-05	7.14e-05	0.999786
0.999786	7.14e-05	7.14e-05	7.14e-05
7.14e-05	7.14e-05	0.0714796	0.928378
0.856969	7.14e-05	0.142888	7.14e-05
7.14e-05	0.571337	7.14e-05	0.42852
0.499929	7.14e-05	0.499929	7.14e-05
7.14e-05	7.14e-05	0.42852	0.571337
0.785561	7.14e-05	7.14e-05	0.214296
0.142888	0.856969	7.14e-05	7.14e-05
0.785561	7.14e-05	7.14e-05	0.214296
0.999786	7.14e-05	7.14e-05	7.14e-05
>de_novo_motif_089
0.550738	0.109196	0.120184	0.219882
0.199431	0.0405185	0.0370559	0.722994
0.604717	0.086049	0.0185415	0.290692
0.199428	0.0416853	0.0278003	0.731086
0.596519	0.0480475	0.0146785	0.340755
0.535136	0.0546068	0.0629021	0.347355
0.278121	0.0470841	0.0324296	0.642365
0.532377	2.71e-05	0.0231709	0.444425
0.0601996	0.0601996	2.71e-05	0.879574
0.371062	0.0609722	0.0453543	0.522612
0.916793	0.023174	0.0110157	0.0490171
0.0358923	0.0110157	0.0175781	0.935514
0.726023	0.105536	0.074097	0.0943442
0.0694676	0.0314662	0.0407249	0.858341
0.170297	0.0278033	0.196163	0.605737
0.885354	0.0407249	0.064635	0.00928587
0.204452	0.00465651	0.00928587	0.781606
0.474535	0.0146785	0.128671	0.382116
0.111117	0.0185415	0.100891	0.769451
>de_novo_motif_091
0.514999	0.001001	0.252	0.232
0.001001	0.735998	0.00200099	0.261
0.534999	0.001001	0.462999	0.001001
0.001001	0.996997	0.001001	0.001001
0.766998	0.001001	0.231	0.001001
0.001001	0.736998	0.001001	0.261
0.996997	0.001001	0.001001	0.001001
0.010001	0.010001	0.001001	0.978997
0.282	0.001001	0.010001	0.706998
0.00700097	0.001001	0.001001	0.990997
>de_novo_motif_092
0.996999	0.00100033	0.00100033	0.00100033
0.267333	0.0666669	0.121667	0.544333
0.879666	0.118334	0.00100033	0.00100033
0.00100033	0.00100033	0.00100033	0.996999
0.278667	0.530333	0.19	0.00100033
0.00100033	0.0860002	0.911999	0.00100033
0.558	0.0840002	0.182667	0.175333
>de_novo_motif_101
0.001	0.001	0.997	0.001
0.001	0.112	0.001	0.886
0.001	0.001	0.997	0.001
0.001	0.001	0.001	0.997
0.755	0.001	0.188	0.056
0.107	0.29	0.001	0.602
0.735	0.001	0.001	0.263
0.105	0.001	0.094	0.8
0.272	0.09	0.19	0.447
0.752	0.001	0.001	0.246
0.077	0.001	0.001	0.921
0.728	0.001	0.001	0.27
>de_novo_motif_107
0.110996	0.608208	0.169286	0.111509
0.191521	0.409008	0.151108	0.248363
0.324549	0.194701	0.210754	0.269997
0.059883	0.167427	0.0542857	0.718405
0.695971	0.0812088	0.0948978	0.127922
0.0624316	0.0845077	0.0881398	0.764921
0.668997	0.102945	0.137497	0.0905609
>de_novo_motif_114
0.791665	0.001001	0.206333	0.001001
0.001001	0.001001	0.996997	0.001001
0.001001	0.001001	0.664997	0.333001
0.0670009	0.0180009	0.001001	0.913997
0.001001	0.001001	0.001001	0.996997
0.001001	0.664997	0.333001	0.001001
0.001001	0.996997	0.001001	0.001001
0.857664	0.140334	0.001001	0.001001
0.864331	0.0673342	0.001001	0.0673342
0.0840006	0.0840006	0.0840006	0.747998
0.2	0.167	0.2	0.432999
0.167	0.167	0.167	0.498999
>de_novo_motif_119
0.489792	0.0527733	0.368559	0.0888755
0.0299809	0.84347	0.011779	0.11477
0.903133	0.0125135	0.0737282	0.0106256
0.0246015	0.902637	0.0172669	0.0554943
0.909238	0.0328517	0.0352111	0.0226992
0.0387921	0.856387	0.00722321	0.0975976
0.68189	0.101514	0.119677	0.0969185
0.1715	0.527977	0.0998266	0.200696
0.645367	0.108147	0.117317	0.129169
>de_novo_motif_121
0.0260009	0.0360009	0.867998	0.0700007
0.0360009	0.0360009	0.001001	0.926997
0.001001	0.001001	0.996997	0.001001
0.001001	0.996997	0.001001	0.001001
0.168	0.001001	0.829998	0.001001
0.001001	0.788998	0.001001	0.209
0.001001	0.001001	0.996997	0.001001
0.001001	0.969997	0.001001	0.0280009
>de_novo_motif_122
5e-07	5e-07	0.999999	5e-07
5e-07	5e-07	5e-07	0.999999
5e-07	0.499999	0.499999	5e-07
5e-07	5e-07	5e-07	0.999999
5e-07	5e-07	0.999999	5e-07
5e-07	0.999999	5e-07	5e-07
0.499999	5e-07	0.499999	5e-07
5e-07	5e-07	5e-07	0.999999
0.999999	5e-07	5e-07	5e-07
5e-07	0.499999	5e-07	0.499999
5e-07	5e-07	0.999999	5e-07
5e-07	5e-07	0.499999	0.499999
>de_novo_motif_124
0.0374309	0.0370709	0.851068	0.0744307
0.29643	7e-05	7e-05	0.70343
0.0744307	0.407069	0.518069	0.000430998
0.25943	0.22207	0.22207	0.29643
0.18543	0.18507	0.22207	0.407429
0.37043	0.14807	0.14807	0.33343
0.518429	0.18507	0.18507	0.11143
0.000430999	7e-05	0.999068	0.000430999
0.111431	0.703068	0.111071	0.0744307
0.0744308	7e-05	0.777069	0.148431
>de_novo_motif_141
0.20002	0.79978	0.0001	0.0001
0.59986	0.39994	0.0001	0.0001
0.79978	0.0001	0.20002	0.0001
0.0001	0.89974	0.0001	0.10006
0.10006	0.79978	0.10006	0.0001
0.79978	0.0001	0.20002	0.0001
0.10006	0.29998	0.59986	0.0001
0.69982	0.0001	0.0001	0.29998
0.39994	0.29998	0.0001	0.29998
0.0001	0.9997	0.0001	0.0001
>de_novo_motif_146
0.510999	0.001001	0.001001	0.486999
0.996997	0.001001	0.001001	0.001001
0.147	0.001001	0.563999	0.288
0.651998	0.001001	0.208	0.139
0.0690007	0.0690007	0.860998	0.001001
0.001001	0.357	0.640998	0.001001
0.0690007	0.722998	0.139	0.0690007
0.001001	0.147	0.277	0.574999
>de_novo_motif_147
0.0941571	0.304636	0.100874	0.500333
0.0961743	0.288769	0.575147	0.0399102
0.000133131	0.952256	0.0158187	0.0317919
0.613868	0.264425	0.0567679	0.0649396
0.0434498	0.45711	0.0600158	0.439424
0.345312	0.183316	0.292112	0.179261
0.109361	0.406981	0.06801	0.415648
>de_novo_motif_148
0.143594	0.154159	0.629474	0.0727732
0.0813047	0.621115	0.0898211	0.207759
0.3871	0.180122	0.339936	0.0928421
0.125029	0.418837	0.156632	0.299503
0.174945	0.122662	0.574331	0.128062
>de_novo_motif_150
0.131046	0.147864	0.151273	0.569817
0.201446	0.0883602	0.588245	0.121949
0.108046	0.132864	0.0724097	0.68668
0.152728	0.0787733	0.685635	0.0828642
0.110056	0.266963	0.0871417	0.535839
0.258047	0.0834526	0.538186	0.120314
>de_novo_motif_151
0.001001	0.124001	0.750998	0.124001
0.0620008	0.001001	0.124001	0.812998
0.248	0.001001	0.621999	0.129
0.0620008	0.626998	0.0620008	0.249
0.199	0.124001	0.546999	0.13
0.001001	0.520999	0.0620008	0.415999
0.298	0.001001	0.501999	0.199
0.0610008	0.001001	0.001001	0.936997
>gimmeplant.AP2_M1813
9.99996e-07	0.999997	9.99996e-07	9.99996e-07
0.244898	9.99996e-07	0.7551	9.99996e-07
9.99996e-07	0.408163	0.591835	9.99996e-07
9.99996e-07	0.469387	0.0204091	0.510203
0.0204091	0.0612252	0.918365	9.99996e-07
9.99996e-07	0.918365	0.0816333	9.99996e-07
0.102041	0.571427	0.122449	0.204082
0.0612252	0.510203	0.22449	0.204082
0.0612252	0.632652	0.102041	0.204082
0.0816333	0.530611	0.142858	0.244898
>gimmeplant.B3_Average_3
0.0575791	0.109449	0.782334	0.0506387
0.006671	0.981907	0.00314431	0.00827778
0.988143	0.00311906	0.00311906	0.00561906
0.0055943	0.00311906	0.0055943	0.985692
0.00311906	0.00561906	0.985643	0.00561906
0.0155943	0.950742	0.0230695	0.0105943
0.608999	0.0613982	0.268605	0.0609978
>gimmeplant.Homeodomain_M0760
0.319593	0.226802	0.226802	0.226802
0.309515	0.199232	0.199232	0.292022
0.355056	0.149892	0.149892	0.345159
0.269438	0.0690356	0.0690356	0.59249
0.627498	0.022676	0.125152	0.224673
0.49539	0.000199817	0.000199817	0.50421
0.999401	0.000199817	0.000199817	0.000199817
0.000199817	0.102676	0.000199817	0.896924
0.125874	0.0233974	0.0233974	0.827331
0.743168	0.0509682	0.0509682	0.154896
0.100307	0.100307	0.100307	0.699078
0.274889	0.181164	0.181164	0.362783
0.317429	0.227524	0.227524	0.227524
>gimmeplant.Myb_SANT_M1245
0.582053	0.0186643	0.360165	0.0391181
0.0836939	0.860192	0.00535131	0.0507633
0.0420592	0.879238	0.025767	0.0529355
0.191747	0.0601107	0.20565	0.542492
0.888895	0.000365211	0.0603399	0.0504003
0.721862	0.252607	0.000455677	0.025075
0.0965605	0.595952	0.0202916	0.287195
0.230674	0.242501	0.157749	0.369076
0.234958	0.259668	0.212599	0.292775
>invertebrate.bZIP_Average_1
0.348837	0.0697678	0.395349	0.186047
0.581395	0.232558	0.139535	0.046512
4.99999e-07	4.99999e-07	4.99999e-07	0.999999
4.99999e-07	4.99999e-07	0.767441	0.232558
0.999999	4.99999e-07	4.99999e-07	4.99999e-07
0.0930236	0.418604	0.488372	4.99999e-07
4.99999e-07	4.99999e-07	0.0232563	0.976743
4.99999e-07	0.999999	4.99999e-07	4.99999e-07
0.999999	4.99999e-07	4.99999e-07	4.99999e-07
4.99999e-07	0.558139	0.0232563	0.418604
0.0697678	0.60465	0.232558	0.0930236
>invertebrate.C2H2_ZF_Average_59
0.21388	0.0160731	0.0338928	0.736154
0.39116	0.0398327	0.0547261	0.514281
0.0234107	0.973094	4.99999e-07	0.00349455
0.00419336	0.964359	4.99999e-07	0.031447
4.99999e-07	0.999999	4.99999e-07	4.99999e-07
0.000699311	0.998601	4.99999e-07	0.000699311
0.0725458	0.00454277	0.119803	0.803109
0.108403	0.366527	0.183962	0.341107
0.137972	0.457197	0.103293	0.301537
>invertebrate.C2H2_ZF_M0415
0.377202	0.209094	0.308827	0.104877
0.398641	0.0602243	0.41491	0.126225
0.0269883	0.0194028	0.939519	0.0140896
0.0431056	0.928557	0.00896871	0.0193692
0.0572014	0.000208331	0.00194853	0.940642
0.0171218	0.0162868	0.0129407	0.953651
0.216596	0.486886	0.111948	0.184571
0.506965	0.0838016	0.0590543	0.350179
0.218415	0.243812	0.191789	0.345985
0.182303	0.471382	0.213935	0.13238
>invertebrate.C2H2_ZF_M4912
0.083334	9.99996e-07	9.99996e-07	0.916664
0.083334	9.99996e-07	0.916664	9.99996e-07
9.99996e-07	0.999997	9.99996e-07	9.99996e-07
0.999997	9.99996e-07	9.99996e-07	9.99996e-07
0.166667	9.99996e-07	0.833331	9.99996e-07
0.833331	0.166667	9.99996e-07	9.99996e-07
9.99996e-07	0.749998	0.25	9.99996e-07
>invertebrate.Nuclear_receptor_M1377
0.182623	0.272441	0.332759	0.212177
0.467677	0.0415875	0.43172	0.0590151
5.50641e-06	9.99999e-07	9.99996e-07	0.999992
9.99996e-07	9.99996e-07	0.999997	1.04762e-06
9.99996e-07	9.99996e-07	1.05006e-06	0.999997
1.01222e-06	0.999949	3.96853e-05	9.98412e-06
0.00379989	0.987039	1.00016e-06	0.00915974
0.147441	0.305951	0.129467	0.417141
>invertebrate.Pipsqueak_M4577
0.649998	9.99996e-07	0.100001	0.25
9.99996e-07	0.0500008	9.99996e-07	0.949997
0.999997	9.99996e-07	9.99996e-07	9.99996e-07
9.99996e-07	9.99996e-07	9.99996e-07	0.999997
0.3	9.99996e-07	9.99996e-07	0.699998
9.99996e-07	9.99996e-07	9.99996e-07	0.999997
0.849998	9.99996e-07	9.99996e-07	0.15
0.799998	0.0500008	9.99996e-07	0.15
0.0500008	9.99996e-07	9.99996e-07	0.949997
0.0500008	9.99996e-07	9.99996e-07	0.949997
0.15	0.649998	0.100001	0.100001
>invertebrate.T-box_M4606
0.888886	9.99996e-07	9.99996e-07	0.111112
0.444444	9.99996e-07	0.222222	0.333333
9.99996e-07	9.99996e-07	0.888886	0.111112
9.99996e-07	0.111112	9.99996e-07	0.888886
9.99996e-07	9.99996e-07	0.999997	9.99996e-07
0.111112	0.777776	9.99996e-07	0.111112
0.333333	9.99996e-07	0.444444	0.222222
0.777776	9.99996e-07	9.99996e-07	0.222222
>PF3D7_0420300_D1
0.231136	0.103911	0.455868	0.209085
0.298567	0.28529	0.257564	0.158579
0.328718	0.188684	0.152228	0.330371
0.245897	0.149648	0.301001	0.303454
0.150991	0.258681	0.37024	0.220087
0.369341	0.162831	0.29157	0.176258
0.114035	0.210201	0.315398	0.360367
0.0175181	0.0278843	0.918338	0.0362594
0.0173133	0.0089977	0.0173364	0.956353
0.0354272	0.00811605	0.940775	0.0156813
0.00875457	0.0127273	0.0220722	0.956446
0.0109374	0.0237734	0.00270928	0.96258
0.956446	0.0220722	0.0127273	0.00875457
0.0156813	0.940775	0.00811605	0.0354272
0.956353	0.0173364	0.0089977	0.0173133
0.0362594	0.918338	0.0278843	0.0175181
0.528818	0.125576	0.12545	0.220156
0.248942	0.378449	0.117703	0.254906
0.183362	0.154177	0.283646	0.378815
0.13846	0.205206	0.243897	0.412437
0.403388	0.270093	0.197642	0.128877
0.280401	0.135079	0.184954	0.399566
0.192451	0.134964	0.261488	0.411097
>PF3D7_0420300_D2
0.288066	0.206194	0.430111	0.0756282
0.208061	0.0609338	0.113822	0.617183
0.1088	0.424674	0.0998629	0.366663
0.149985	0.411316	0.226364	0.212335
0.578017	0.0866996	0.163047	0.172237
0.451004	0.0939275	0.116682	0.338387
0.402065	0.0468424	0.188602	0.36249
0.58596	0.0315206	0.15267	0.229849
0.181048	0.0811248	0.186927	0.5509
0.0674009	0.0153809	0.900478	0.0167401
0.0254563	0.00622638	0.0167764	0.951541
0.0828594	0.00396831	0.87202	0.0411523
0.0335281	0.00652674	0.00995037	0.949995
0.0344886	0.0104958	0.938553	0.0164626
0.0220782	0.0948269	0.00602368	0.877071
0.230405	0.0180643	0.645009	0.106522
0.608718	0.0991633	0.130775	0.161344
0.247409	0.189659	0.254354	0.308579
0.164337	0.100696	0.288847	0.44612
0.109002	0.247409	0.189844	0.453746
0.345951	0.183071	0.111806	0.359172
0.54265	0.146562	0.0270766	0.283712
0.136086	0.164462	0.35777	0.341681
>PF3D7_0604100
0.172776	0.419797	0.125788	0.281638
0.125199	0.139411	0.0858756	0.649514
0.549438	0.0502828	0.236224	0.164055
0.320732	0.392222	0.180173	0.106872
0.0759235	0.185697	0.512901	0.225478
0.697344	0.124377	0.105948	0.0723303
0.491259	0.0622834	0.259712	0.186745
0.168518	0.0415544	0.721637	0.0682902
0.0371189	0.00394767	0.952945	0.00598805
0.00284657	0.00231698	0.985449	0.00938788
0.000834353	0.01009	0.00235053	0.986725
0.00492213	0.000971081	0.991622	0.00248451
0.00358284	0.993169	0.00168926	0.00155858
0.9463	0.00183202	0.0495309	0.00233746
0.042046	0.893821	0.0167813	0.0473516
0.100966	0.741261	0.0146559	0.143117
0.122905	0.404778	0.206211	0.266105
0.281295	0.252446	0.116289	0.34997
0.224918	0.238571	0.0910123	0.445499
0.194258	0.438795	0.218032	0.148915
0.258567	0.19875	0.146122	0.396561
0.1729	0.164479	0.0562656	0.606355
>PF3D7_0604100_D1
0.0770842	0.185399	0.515815	0.221702
0.690942	0.130983	0.105235	0.0728399
0.490605	0.0648088	0.260763	0.183823
0.171699	0.0413852	0.717768	0.0691474
0.0367735	0.0039851	0.953425	0.00581661
0.00279534	0.00227146	0.985341	0.00959254
0.000778698	0.0107523	0.00236221	0.986107
0.00511431	0.000927218	0.991454	0.00250418
0.00354231	0.993184	0.00176805	0.00150517
0.945679	0.00177637	0.0501858	0.00235909
0.0409847	0.896946	0.0170082	0.0450608
0.0989637	0.744997	0.0150763	0.140963
0.121104	0.398847	0.204691	0.275357
0.282592	0.254786	0.114565	0.348057
>PF3D7_0613800_D2
0.468335	0.117458	0.109777	0.30443
0.293693	0.158922	0.183128	0.364257
0.241718	0.351538	0.163892	0.242853
0.359721	0.238783	0.185486	0.216009
0.351338	0.127428	0.356148	0.165087
0.14987	0.0624377	0.679917	0.107776
0.322233	0.194564	0.259979	0.223223
0.0604272	0.915745	0.0108442	0.0129835
0.0431036	0.0808328	0.0056227	0.870441
0.0515819	0.93042	0.00470772	0.0132903
0.00700103	0.00252919	0.00953857	0.980931
0.980931	0.00953857	0.00252919	0.00700103
0.0132903	0.00470772	0.93042	0.0515819
0.870441	0.0056227	0.0808328	0.0431036
0.0129835	0.0108442	0.915745	0.0604272
0.592019	0.174391	0.0499561	0.183634
0.136128	0.512466	0.0931714	0.258234
0.160175	0.280059	0.191422	0.368344
0.157565	0.214542	0.350972	0.276921
0.171028	0.147029	0.392487	0.289456
0.556198	0.178349	0.0996189	0.165834
0.132563	0.0727383	0.220299	0.5744
>PF3D7_0802100
0.204188	0.0910394	0.233343	0.471429
0.299048	0.262582	0.102982	0.335388
0.294159	0.122346	0.257079	0.326417
0.368296	0.17591	0.141153	0.31464
0.248683	0.12108	0.414431	0.215806
0.258632	0.188847	0.15858	0.393941
0.251441	0.142605	0.415136	0.190817
0.081019	0.607841	0.0175077	0.293633
0.700601	0.0382709	0.209744	0.051385
0.0297483	0.905896	0.0232591	0.0410967
0.943317	0.00839343	0.0226674	0.0256222
0.0100836	0.966015	0.00678371	0.0171174
0.838559	0.0100158	0.0898736	0.061552
0.0707844	0.783478	0.0547267	0.0910112
0.63718	0.0309608	0.10707	0.22479
0.242284	0.300478	0.123684	0.333554
0.202468	0.255498	0.0864139	0.45562
0.157825	0.277174	0.198915	0.366086
0.29555	0.150371	0.334122	0.219957
0.248169	0.238391	0.288909	0.224531
0.253113	0.226256	0.277837	0.242794
0.302502	0.209393	0.0856536	0.402451
>PF3D7_1007700_D3
0.342659	0.196196	0.209959	0.251185
0.386085	0.163749	0.218882	0.231284
0.189322	0.126144	0.397304	0.28723
0.226072	0.136744	0.18523	0.451954
0.284631	0.20838	0.315654	0.191336
0.197992	0.0787502	0.210292	0.512966
0.365402	0.11589	0.454717	0.0639899
0.00700971	0.00453003	0.979242	0.00921862
0.00227705	0.00940535	0.00385639	0.984461
0.00320404	0.00202249	0.992416	0.0023571
0.00142811	0.992193	0.00379814	0.002581
0.978432	0.00344896	0.0120225	0.00609601
0.0122651	0.903297	0.00915077	0.0752871
0.0964417	0.0657965	0.0285305	0.809231
0.910389	0.0244746	0.0446493	0.0204866
0.479544	0.156416	0.130929	0.233111
0.393196	0.199792	0.17932	0.227693
0.487693	0.147992	0.153392	0.210923
0.436568	0.153674	0.232966	0.176793
0.103466	0.105495	0.221125	0.569915
0.27872	0.301223	0.171469	0.248588
0.348689	0.113495	0.277769	0.260048
>PF3D7_1139300_D1
0.200081	0.242016	0.447246	0.110656
0.152918	0.648145	0.118072	0.080865
0.292872	0.199978	0.286271	0.220879
0.0248775	0.122339	0.0137511	0.839033
0.967003	0.00714181	0.00865084	0.0172048
0.0281558	0.010808	0.944271	0.0167649
0.95414	0.0156932	0.0102237	0.0199427
0.950709	0.00696387	0.00690861	0.0354188
0.0388093	0.894046	0.0105767	0.0565681
0.917156	0.0147402	0.0562758	0.0118284
0.926832	0.00854771	0.0317668	0.0328533
0.48835	0.164386	0.18021	0.167054
0.088165	0.291103	0.211899	0.408833
0.269581	0.227507	0.269529	0.233384
>PF3D7_1143100
0.144984	0.355481	0.222837	0.276697
0.201269	0.376453	0.155874	0.266405
0.126002	0.244713	0.446684	0.182601
0.176959	0.176532	0.145853	0.500656
0.282726	0.244151	0.301439	0.171684
0.313903	0.201084	0.148575	0.336439
0.0746048	0.289113	0.219988	0.416295
0.887347	0.0428601	0.0594453	0.0103473
0.0203633	0.0135191	0.952263	0.0138545
0.0363792	0.933684	0.012417	0.0175197
0.00350495	0.0192473	0.0584905	0.918757
0.918757	0.0584905	0.0192473	0.00350495
0.0175197	0.012417	0.933684	0.0363792
0.0138545	0.952263	0.0135191	0.0203633
0.0103473	0.0594453	0.0428601	0.887347
0.274013	0.334269	0.364006	0.0277126
0.401332	0.120914	0.273219	0.204535
0.184006	0.484641	0.0868073	0.244546
0.139909	0.150165	0.344787	0.365139
0.291653	0.266971	0.205491	0.235885
0.230048	0.112235	0.176296	0.481422
0.248889	0.0965565	0.487754	0.166801
>PF3D7_1239200_D1
0.445692	0.110106	0.285789	0.158414
0.291828	0.265865	0.191225	0.251082
0.196331	0.283504	0.184561	0.335603
0.21491	0.42526	0.1716	0.188231
0.277019	0.365286	0.230566	0.12713
0.527521	0.0877902	0.168144	0.216545
0.342602	0.223098	0.192528	0.241772
0.159171	0.0844768	0.113369	0.642984
0.0176405	0.166693	0.00659299	0.809073
0.00961404	0.96518	0.0186529	0.00655271
0.00671978	0.0400981	0.00394357	0.949239
0.972039	0.00482822	0.014071	0.0090613
0.00657668	0.671357	0.00674638	0.315319
0.944912	0.0217459	0.00977946	0.0235622
0.496582	0.0453962	0.0890034	0.369018
0.25384	0.0737465	0.221921	0.450492
0.276346	0.272656	0.228288	0.22271
0.148693	0.319446	0.358167	0.173694
0.162558	0.271559	0.329553	0.236331
0.203128	0.291831	0.258614	0.246426
0.159055	0.201793	0.324229	0.314923
0.397561	0.215979	0.099466	0.286994
>PF3D7_1239200_DLD
0.547069	0.12505	0.0606194	0.267262
0.331204	0.137599	0.0414925	0.489705
0.354317	0.345027	0.0984465	0.202209
0.595508	0.210227	0.101482	0.0927832
0.292842	0.280457	0.185505	0.241197
0.409196	0.202699	0.202639	0.185466
0.655284	0.0905281	0.122279	0.131909
0.378895	0.124016	0.125185	0.371905
0.287228	0.166254	0.207403	0.339116
0.015719	0.0264768	0.0156679	0.942136
0.0298972	0.943065	0.00999328	0.0170445
0.0205736	0.00948738	0.0202884	0.949651
0.967517	0.00487295	0.0146697	0.0129402
0.00638701	0.665054	0.0463849	0.282174
0.928576	0.0194521	0.0202622	0.0317093
0.753586	0.0679836	0.114879	0.0635521
0.55881	0.217465	0.0596989	0.164025
0.386163	0.128999	0.153398	0.33144
0.383235	0.174609	0.0666642	0.375492
0.216296	0.352523	0.183661	0.247519
0.473479	0.271684	0.106323	0.148514
0.0813664	0.0692761	0.645711	0.203647
0.283845	0.131338	0.377305	0.207512
>PF3D7_1305200
0.538663	0.114961	0.0190077	0.327367
0.171855	0.162534	0.180968	0.484643
0.223994	0.317755	0.251493	0.206758
0.357417	0.231777	0.161509	0.249296
0.309985	0.173913	0.196417	0.319685
0.218501	0.217212	0.18043	0.383857
0.211138	0.235132	0.172613	0.381116
0.00862063	0.172888	0.00340398	0.815087
0.196483	0.00276613	0.793092	0.00765796
0.00384778	0.973395	0.00212225	0.0206351
0.973049	0.00163729	0.02265	0.00266408
0.00287881	0.98687	0.00456408	0.00568702
0.989406	0.00196864	0.00409207	0.00453298
0.00457179	0.985832	0.00194073	0.00765535
0.851576	0.00928034	0.125531	0.0136126
0.110845	0.725672	0.0614986	0.101985
0.405225	0.237042	0.250723	0.10701
0.249756	0.305937	0.160319	0.283988
0.28992	0.391942	0.184557	0.133581
0.285334	0.248445	0.336132	0.130089
0.339092	0.153917	0.407332	0.0996592
0.11697	0.187705	0.57066	0.124665
>PF3D7_1408200
0.524166	0.069617	0.17462	0.231598
0.373558	0.027204	0.0287276	0.570511
0.122658	0.266266	0.265547	0.345529
0.266712	0.106053	0.137557	0.489679
0.207848	0.30365	0.113623	0.374879
0.527578	0.164081	0.0867851	0.221555
0.294518	0.193811	0.170181	0.34149
0.0457597	0.522707	0.195169	0.236364
0.0243041	0.0564527	0.0164658	0.902777
0.117283	0.0148417	0.845597	0.0222779
0.0577097	0.92035	0.00940249	0.0125379
0.445703	0.252761	0.00459113	0.296945
0.929591	0.0423527	0.016999	0.0110575
0.0205442	0.955154	0.00901539	0.0152862
0.0271324	0.944231	0.010022	0.018615
0.693403	0.0965409	0.183232	0.0268241
0.321824	0.266911	0.244484	0.166781
0.540679	0.140331	0.113189	0.205801
0.235501	0.237955	0.218687	0.307857
0.406013	0.357301	0.0831241	0.153563
0.55998	0.152343	0.170467	0.11721
0.242264	0.135977	0.464286	0.157473
0.268795	0.378405	0.338908	0.0138921
>PF3D7_1456000
0.070125	0.00447385	0.143647	0.781754
0.350508	0.243363	0.257856	0.148273
0.234943	0.176568	0.185445	0.403045
0.308372	0.175988	0.241029	0.274611
0.323067	0.164822	0.243202	0.268909
0.208743	0.229299	0.155651	0.406308
0.199673	0.243958	0.342184	0.214184
0.00307633	0.954936	0.00522568	0.0367623
0.704	0.00163469	0.291188	0.00317715
0.00306293	0.991353	0.00155743	0.00402644
0.990488	0.00170958	0.00439966	0.00340261
0.00274994	0.992236	0.00211299	0.00290153
0.987963	0.00130094	0.00708151	0.00365495
0.0076052	0.981318	0.00469266	0.00638453
0.946111	0.00810877	0.0317558	0.0140249
0.082801	0.805058	0.0474076	0.0647336
0.346616	0.171354	0.326793	0.155237
0.258557	0.245906	0.152854	0.342683
0.301437	0.0963981	0.428695	0.17347
0.181887	0.200967	0.263558	0.353588
0.42166	0.25303	0.112877	0.212433
0.252158	0.0952144	0.112907	0.539721
>PF3D7_1466400
0.245711	0.20689	0.262495	0.284904
0.286978	0.239899	0.131214	0.341909
0.384297	0.197197	0.124792	0.293713
0.00222559	0.258347	0.000539275	0.738888
0.0904198	0.000854778	0.90813	0.00059548
0.010361	0.984687	0.00139946	0.00355237
0.987877	0.00239255	0.00378439	0.00594627
0.00594627	0.00378439	0.00239255	0.987877
0.00355237	0.00139946	0.984687	0.010361
0.00059548	0.90813	0.000854778	0.0904198
0.738888	0.000539275	0.258347	0.00222559
0.324114	0.132974	0.33953	0.203382
0.140431	0.16753	0.442099	0.24994
0.289169	0.261581	0.170014	0.279236
>PF3D7_1107800
0.328841	0.141358	0.230268	0.299533
0.315384	0.419647	0.189117	0.0758523
0.0501561	0.287223	0.266047	0.396574
0.410762	0.272519	0.148613	0.168106
0.167466	0.391747	0.302705	0.138081
0.381751	0.409624	0.0907124	0.117913
0.6504	0.0411789	0.124238	0.184184
0.274126	0.366988	0.100398	0.258488
0.219922	0.225242	0.284926	0.26991
0.828348	0.0486912	0.0508664	0.0720948
0.0364016	0.00222731	0.949544	0.0118273
0.246366	0.722437	0.0193639	0.0118332
0.985003	0.00419924	0.00639907	0.00439878
0.00462423	0.00293517	0.00492916	0.987511
0.954353	0.00211057	0.0393926	0.00414406
0.00781606	0.949417	0.00277132	0.0399953
0.259487	0.0943154	0.432506	0.213691
0.540652	0.106333	0.0567583	0.296257
0.102786	0.203952	0.450746	0.242516
0.0629867	0.0484706	0.18134	0.707203
0.418008	0.152718	0.316176	0.113098
0.421759	0.238688	0.0627375	0.276815
0.286135	0.218268	0.311437	0.184161
>vertebrate.AT_hook_M0128
0.314753	0.17358	0.119888	0.391779
0.398793	0.102591	0.146381	0.352236
0.377309	0.14607	0.181421	0.2952
0.269905	0.272333	0.0621241	0.395638
0.323521	0.171271	0.193764	0.311444
0.311444	0.193764	0.171271	0.323521
0.395638	0.0621241	0.272333	0.269905
0.2952	0.181421	0.14607	0.377309
0.352236	0.146381	0.102591	0.398793
0.391779	0.119888	0.17358	0.314753
>vertebrate.AT_hook_M6098
0.565502	0.116991	0.112415	0.205092
0.605262	0.0938221	0.0617856	0.23913
0.969105	9.99996e-07	0.0102984	0.0205959
0.999997	9.99996e-07	9.99996e-07	9.99996e-07
0.112129	9.99996e-07	0.0400466	0.847824
0.599541	9.99996e-07	0.0835247	0.316933
0.20452	0.354405	0.180492	0.260583
>vertebrate.bHLH_T-box_M5447
0.00861921	0.0289381	0.00346087	0.958982
0.164103	0.773909	0.0444977	0.01749
0.871087	0.0108864	0.0882553	0.0297715
0.000361477	0.999145	3.37706e-05	0.000459789
0.893291	0.00281368	0.103543	0.000352585
0.0033431	0.979784	0.016358	0.00051517
0.0476716	0.753464	0.092352	0.106512
0.0931218	0.198621	0.0257659	0.682491
>vertebrate.C2H2_ZF_Average_156
0.0310694	0.0260993	0.172353	0.770478
0.10828	0.132389	0.14802	0.61131
0.00909139	0.00909139	4.99999e-07	0.981817
0.0268558	0.00724686	0.965897	4.99999e-07
0.00694493	0.993054	4.99999e-07	4.99999e-07
0.818356	4.99999e-07	0.172553	0.00909139
0.0136991	0.958865	0.0274353	4.99999e-07
0.831139	0.0908765	0.021135	0.0568492
4.99999e-07	0.999999	4.99999e-07	4.99999e-07
0.0289229	0.0123631	0.909187	0.0495273
0.17033	0.0378515	0.603937	0.187882
0.00961587	0.741738	0.0851652	0.163481
0.603845	0.266483	0.0675828	0.0620883
0.0147064	0.855606	0.0403204	0.0893668
>vertebrate.C2H2_ZF_Average_184
0.167796	0.157937	0.569288	0.104978
0.0921054	0.201206	0.122912	0.583776
0.143047	0.00591111	0.850699	0.000342724
0.00128668	0.989215	0.000137503	0.00936109
0.966301	0.0157665	0.0177253	0.000207267
0.000693724	0.996647	0.00156279	0.0010966
0.822292	0.0418163	0.0598763	0.0760149
0.105042	0.290117	0.156125	0.448716
>vertebrate.C2H2_ZF_M0376
0.00490294	0.00490294	0.495097	0.495097
0.00247624	0.00247624	0.00247624	0.992571
0.00247624	0.00247624	0.992571	0.00247624
0.00247624	0.992571	0.00247624	0.00247624
0.497524	0.00247624	0.497524	0.00247624
0.00247624	0.992571	0.00247624	0.00247624
0.992571	0.00247624	0.00247624	0.00247624
0.00247624	0.992571	0.00247624	0.00247624
0.00490294	0.00490294	0.985291	0.00490294
>vertebrate.C2H2_ZF_M0395
0.223489	0.223489	0.223489	0.329533
0.329533	0.223489	0.223489	0.223489
0.326047	0.123521	0.426912	0.123521
0.000165738	0.818452	0.000165738	0.181216
0.185352	0.000165738	0.814317	0.000165738
0.218635	0.568472	0.000165738	0.212727
0.690701	0.115632	0.193501	0.000165738
0.000165738	0.818452	0.000165738	0.181216
0.710449	0.0266766	0.123772	0.139102
0.0266766	0.73892	0.119024	0.11538
0.317854	0.224082	0.126645	0.331418
>vertebrate.C2H2_ZF_M0397
0.0412111	0.013829	0.890058	0.0549022
0.019894	9.99703e-05	0.188144	0.791862
0.342821	0.00961635	0.647466	9.62014e-05
0.018956	0.971423	9.53037e-05	0.00952567
9.53037e-05	0.018956	0.00952567	0.971423
9.53037e-05	0.980853	9.53037e-05	0.018956
0.267434	0.523128	0.127964	0.0814744
0.100101	0.283311	0.100101	0.516488
>vertebrate.C2H2_ZF_M0401
0.285493	0.137582	0.377744	0.199182
0.206415	0.135624	0.270396	0.387565
0.156045	0.12523	0.53923	0.179495
0.12365	0.683651	0.0614032	0.131296
0.255953	0.106166	0.500192	0.137689
0.0315505	0.863989	0.0452219	0.0592387
0.117947	0.0235768	0.820754	0.0377222
0.176086	0.347572	0.194605	0.281736
0.189811	0.256218	0.335636	0.218335
>vertebrate.C2H2_ZF_M5308
0.160221	0.0847152	0.661601	0.0934629
0.0725631	0.814624	0.0657604	0.047053
0.0106747	0.00667209	0.958636	0.0240169
0.882134	0.0908539	0.0178033	0.00920907
0.00411903	0.98627	0.00411903	0.00549171
9.99996e-07	0.991715	0.00552203	0.00276151
0.972257	0.0142093	0.00406052	0.00947322
0.00343505	0.986948	0.00618229	0.00343505
0.493388	0.268615	0.162144	0.0758532
0.158586	0.725756	0.0464655	0.0691926
0.275	0.0479516	0.0881154	0.588933
0.300107	0.0786764	0.511569	0.109648
>vertebrate.C2H2_ZF_M5791
0.165748	0.175527	0.238215	0.420511
0.430039	0.469407	0.100051	0.000502503
0.000250251	0.907525	9.99996e-07	0.092224
0.998244	0.000502	0.0002515	0.001003
0.0123956	0.00818143	0.0307396	0.948683
0.0171523	0.981603	0.00024957	0.000995279
0.00300249	0.996996	9.99996e-07	9.99996e-07
9.99996e-07	0.999746	0.000251814	9.99996e-07
0.997994	0.00125319	0.000251437	0.000501875
9.99996e-07	0.00225324	9.99996e-07	0.997745
0.997995	0.0020035	9.99996e-07	9.99996e-07
0.998493	0.000502377	0.000753065	0.000251688
0.0010025	0.00150325	9.99996e-07	0.997493
0.97907	0.00423616	0.0107135	0.00598005
0.268054	0.322216	0.155216	0.254514
0.042449	0.201876	0.194472	0.561203
0.197574	0.650655	0.0230264	0.128745
>vertebrate.C2H2_ZF_M5800
0.120942	0.180236	0.0527067	0.646116
0.142928	0.000986703	0.856084	9.99996e-07
9.99996e-07	0.999401	0.000597301	9.99996e-07
0.998451	9.99996e-07	9.99996e-07	0.00154659
9.99996e-07	0.999997	9.99996e-07	9.99996e-07
0.996884	9.99996e-07	0.00155741	0.00155741
0.00168828	0.957253	9.99996e-07	0.0410582
0.523744	0.253731	0.217096	0.00542839
0.00413566	0.994681	9.99996e-07	0.00118233
0.00446278	0.00613594	0.0418302	0.947571
0.00140025	0.0233218	0.873598	0.10168
0.615298	0.058889	0.126583	0.19923
0.811256	0.184768	9.99996e-07	0.00397449
0.997639	9.99996e-07	0.00157332	0.00078716
0.557412	0.111483	0.203456	0.127648
>vertebrate.C2H2_ZF_M5841
0.367014	0.0505223	0.536831	0.0456332
0.000302204	0.00361544	0.00421785	0.991865
0.04057	0.00212028	0.956703	0.000606508
9.99996e-07	0.98972	0.00993587	0.000343582
0.00211144	0.997183	0.00035274	0.00035274
0.851092	0.10584	0.00328566	0.0397819
0.320971	0.258597	0.384355	0.0360764
0.0174409	0.911481	0.0329064	0.0381713
0.0611995	0.58391	0.0779187	0.276972
0.0595821	0.310789	0.190338	0.439291
0.55311	0.0120326	0.41595	0.0189078
9.99996e-07	0.00357348	0.00148953	0.994936
0.041142	0.00360459	0.954952	0.000301299
9.99996e-07	0.981302	0.0166563	0.00204042
0.000693518	0.985108	0.0138514	0.000347259
0.770284	0.199619	0.00342956	0.0266676
0.433922	0.20881	0.240722	0.116546
0.0296675	0.870664	0.0266676	0.0730007
>vertebrate.C2H2_ZF_M6145
9.99996e-07	0.892855	0.107143	9.99996e-07
0.892855	9.99996e-07	0.107143	9.99996e-07
9.99996e-07	0.999997	9.99996e-07	9.99996e-07
0.357142	0.642856	9.99996e-07	9.99996e-07
9.99996e-07	0.999997	9.99996e-07	9.99996e-07
0.321428	0.67857	9.99996e-07	9.99996e-07
0.107143	0.892855	9.99996e-07	9.99996e-07
9.99996e-07	9.99996e-07	0.321428	0.67857
0.214286	9.99996e-07	0.785712	9.99996e-07
>vertebrate.C2H2_ZF_M6240
0.120001	0.16	0.24	0.479999
0.439999	0.2	0.24	0.120001
0.28	0.28	0.399999	0.0400008
0.36	0.0400008	0.36	0.24
9.99996e-07	0.399999	0.559999	0.0400008
9.99996e-07	0.999997	9.99996e-07	9.99996e-07
9.99996e-07	0.999997	9.99996e-07	9.99996e-07
9.99996e-07	0.839998	9.99996e-07	0.16
0.0400008	0.799998	0.0800007	0.0800007
0.120001	0.639998	9.99996e-07	0.24
0.28	0.32	0.0400008	0.36
0.0400008	0.479999	0.2	0.28
0.0800007	0.2	0.0400008	0.679998
>vertebrate.Ets_Average_72
0.504596	0.113719	0.25595	0.125735
0.13252	0.695841	0.158225	0.0134132
0.153244	0.826997	0.0161726	0.00358718
0.000703375	0.000703375	0.99816	0.000433397
0.000163419	0.000326338	0.99897	0.000539873
0.994857	0.00129541	0.00179651	0.00205139
0.735352	0.0230941	0.00227873	0.239275
0.187687	0.00939449	0.800325	0.00259373
0.00518621	0.243987	0.152972	0.597855
0.624098	0.0713092	0.298031	0.00656165
0.00785475	0.787214	0.0147401	0.190191
0.540871	0.00395096	0.0180218	0.437156
0.0212503	0.00553891	0.00511994	0.968091
0.003218	0.993097	0.00225275	0.00143247
0.00161757	0.994941	0.00161757	0.00182398
0.00188255	0.0105409	0.818109	0.169468
0.016932	0.132249	0.760665	0.090154
0.0872527	0.552728	0.0666202	0.293399
>vertebrate.Homeodomain_M3271
9.99996e-07	0.999997	9.99996e-07	9.99996e-07
0.999997	9.99996e-07	9.99996e-07	9.99996e-07
0.999997	9.99996e-07	9.99996e-07	9.99996e-07
9.99996e-07	9.99996e-07	0.999997	9.99996e-07
9.99996e-07	9.99996e-07	9.99996e-07	0.999997
9.99996e-07	0.0909097	0.909088	9.99996e-07
9.99996e-07	0.909088	0.0909097	9.99996e-07
9.99996e-07	9.99996e-07	0.999997	9.99996e-07
0.0909097	9.99996e-07	9.99996e-07	0.909088
0.0909097	9.99996e-07	0.909088	9.99996e-07
>vertebrate.MBD_M1203
0.292117	0.216406	0.229788	0.261689
0.293434	0.217381	0.198672	0.290514
0.254961	0.22388	0.244964	0.276196
0.243717	0.197553	0.294714	0.264015
0.385457	0.191413	0.164751	0.25838
0.232024	0.501116	0.087957	0.178903
0.780359	0.005812	0.152896	0.0609327
0.185573	0.499419	0.0325727	0.282435
0.261438	0.26672	0.165042	0.3068
0.258108	0.238264	0.24552	0.258108
>vertebrate.Nuclear_receptor_Average_171
0.0442701	0.0156858	0.00362419	0.93642
0.000685542	0.0414586	0.941172	0.0166835
0.0414746	0.0227693	0.00201295	0.933743
0.069986	0.222387	0.0652765	0.64235
0.0418328	0.887304	0.0524316	0.0184316
0.128898	0.208234	0.000662015	0.662206
>vertebrate.Nuclear_receptor_Average_176
0.627649	0.0555742	0.259865	0.0569118
0.0895554	0.0152834	0.835508	0.0596532
0.0776313	0.0372889	0.830459	0.0546206
0.0867001	0.0845518	0.184122	0.644626
0.0323266	0.805404	0.0818251	0.0804439
0.79026	0.0348631	0.0920801	0.0827967
0.162051	0.428018	0.209	0.200932
0.14527	0.308052	0.290781	0.255898
0.119585	0.263027	0.482996	0.134393
0.0281785	0.0306904	0.013964	0.927167
0.0369871	0.061813	0.892104	0.00909586
0.83433	0.112351	0.0314293	0.0218899
0.00784056	0.961826	0.0182735	0.0120601
0.0826666	0.849131	0.00835298	0.0598491
0.0483016	0.355886	0.0396441	0.556169
>vertebrate.Nuclear_receptor_Average_58
0.00923466	0.0885444	0.0058937	0.896327
0.0393172	0.00643947	0.954169	7.41345e-05
0.958017	0.0276262	0.00884181	0.0055148
0.913223	0.086634	0.000110861	3.20318e-05
0.00127622	0.998582	3.57298e-05	0.000106189
4.5526e-05	0.526658	0.000210621	0.473086
0.00958498	0.777622	0.0680189	0.144774
0.320419	0.0617059	0.403977	0.213898
0.578902	0.0400558	0.303346	0.0776961
0.0164723	0.124334	0.00163906	0.857554
0.0231614	0.00343528	0.972954	0.000449004
0.956082	0.026522	0.00957593	0.00781993
0.86289	0.133407	0.00248349	0.00121954
0.000194524	0.997177	0.00248677	0.000141608
1.55403e-05	0.401543	0.000165943	0.598275
0.00531151	0.713156	0.064236	0.217297
>vertebrate.p53_Average_10
0.414547	0.0358454	0.455572	0.0940359
0.169349	0.016667	0.748457	0.0655273
0.561538	0.0400003	0.398461	3.33333e-07
0.0256413	0.961025	3.33333e-07	0.0133336
0.899999	0.0100003	3.33333e-07	0.0900002
0.317178	0.0837596	0.150198	0.448864
0.0170071	0.0284903	0.954502	3.33333e-07
0.0133336	0.424687	0.0102044	0.551775
0.0303404	0.589462	0.0377827	0.342415
>vertebrate.Runt_Average_10
0.525808	0.117455	0.236735	0.120002
0.842051	0.0616087	0.0802406	0.0160992
0.00846748	0.965765	0.0174595	0.00830853
0.00689291	0.967777	0.016929	0.00840148
0.301169	0.0253036	0.659031	0.014497
0.0115261	0.962069	0.0107758	0.0156289
0.889808	0.0149399	0.0234952	0.071757
0.765612	0.0419948	0.158185	0.0342085
0.823883	0.0643725	0.0658171	0.0459275
0.191075	0.746831	0.0413847	0.0207088
0.126209	0.815053	0.0314987	0.02724
0.255385	0.21895	0.503871	0.0217939
0.102575	0.794	0.0567943	0.0466311
0.567061	0.172237	0.177425	0.0832781
>vertebrate.SAND_M5959
0.397727	0.261364	0.125	0.215909
0.181818	0.181818	0.136364	0.499999
0.136364	0.136364	0.204546	0.522726
0.0454554	9.99996e-07	0.886361	0.0681825
9.99996e-07	9.99996e-07	0.81818	0.181818
0.318182	0.0454554	0.0227282	0.613635
0.386363	0.0909097	0.0227282	0.499999
0.363636	0.136364	0.136364	0.363636
0.340909	0.0681825	0.136364	0.454545
0.522726	0.0909097	0.136364	0.25
0.386363	0.0454554	0.0681825	0.499999
0.227273	0.136364	0.0681825	0.568181
9.99996e-07	0.0227282	0.886361	0.0909097
9.99996e-07	9.99996e-07	0.97727	0.0227282
0.227273	0.0909097	0.25	0.431817
0.0681825	0.181818	0.181818	0.568181
0.454545	0.0227282	0.159091	0.363636
0.403408	0.267045	0.107955	0.221591
>vertebrate.SMAD_Average_5
0.177112	0.124468	0.0963168	0.602103
0.00674585	0.0827408	0.890821	0.0196927
4.99999e-07	0.0131788	0.0489043	0.937916
4.99999e-07	0.993253	4.99999e-07	0.00674585
0.0236092	0.012648	0.00674585	0.956997
0.137548	4.99999e-07	0.829567	0.0328841
0.101821	0.215474	0.419224	0.263481
0.239205	0.557819	0.131292	0.0716842
>vertebrate.SMAD_M1450
0.161347	0.312172	0.137491	0.38899
0.00188136	2.91972e-05	0.91733	0.0807597
0.0599491	0.0481105	0.26335	0.628591
0.00578324	0.858161	0.0670076	0.0690482
0.00654726	0.0758613	0.339983	0.577608
0.253754	0.214084	0.390085	0.142077
0.24317	0.19711	0.381367	0.178353
0.290031	0.210606	0.244689	0.254675
0.293113	0.228277	0.210726	0.267885
0.261235	0.234024	0.216031	0.28871
>vertebrate.Sox_M1459
0.317355	0.227548	0.227548	0.227548
0.346887	0.122774	0.122774	0.407565
0.621476	0.0514701	0.177555	0.149499
0.32818	0.0932031	0.000194252	0.578423
0.999417	0.000194252	0.000194252	0.000194252
0.000194252	0.000194252	0.000194252	0.999417
0.810268	0.000194252	0.000194252	0.189343
0.999417	0.000194252	0.000194252	0.000194252
0.0226458	0.0226458	0.0226458	0.932062
0.428737	0.12742	0.12742	0.316423
0.403828	0.198724	0.198724	0.198724
>vertebrate.Unknown_M3386
0.193549	0.451612	0.258064	0.0967748
0.344827	0.137931	0.172414	0.344827
0.290322	0.258064	0.451612	9.99996e-07
9.99996e-07	0.999997	9.99996e-07	9.99996e-07
0.999997	9.99996e-07	9.99996e-07	9.99996e-07
9.99996e-07	0.677418	0.258064	0.0645169
0.161291	0.774191	9.99996e-07	0.0645169
9.99996e-07	9.99996e-07	9.99996e-07	0.999997
9.99996e-07	9.99996e-07	0.999997	9.99996e-07
0.0967748	0.32258	0.387096	0.193549
0.193549	0.354838	0.32258	0.129033
0.100001	0.266667	0.533332	0.100001
>vertebrate.Unknown_M6029
0.15637	0.240908	0.172679	0.430043
0.239318	0.0904368	0.424936	0.245309
0.168451	0.507979	0.260334	0.0632358
0.350795	0.406691	0.129373	0.11314
0.207559	0.788015	0.00366418	0.000761671
0.949826	0.00330908	0.0270394	0.0198252
0.00799272	0.960128	0.01214	0.0197392
0.346299	0.0147565	0.634692	0.00425291
0.0106168	0.174777	0.00117658	0.813429
0.00081774	0.00311844	0.800227	0.195837
0.075447	0.421809	0.456262	0.0464823
0.141684	0.335911	0.0564907	0.465915
0.0600884	0.255586	0.458747	0.225578
