# Supplementary material for: Chromatin Accessibility-Based Characterization of the Gene Regulatory Network Underlying Plasmodium falciparum Blood-Stage Development
Source: Cell Host Microbe. 2018 Apr 11;23(4):557–569.e9. doi: 10.1016/j.chom.2018.03.007 (PMC5899830; doi:10.1016/j.chom.2018.03.007)
Supplement: Table S4. Proteins Identified in DNA Pull-Downs, Related to Figures 6 and S4 [file mmc5.xlsx]

## Sheet: TableS4
Table S4. Proteins identified in DNA pull downs. Related to Figure 6 and Figure S4.
X = significantly enriched in both the forward and reverse experiment (FDR > 0.05); # or *=significantly enriched either in the forward or in the reverse experiment (FDR > 0.05 or FDR > 0.1, respectively)
red = significantly enriched in pull down experiments performed with different oligos containing the motif
			MotifName -->	PF3D7_0802100		de_novo_motif_031		de_novo_motif_028			de_novo_motif_050
			Figure-->	Fig6A		FigS4A	Fig6B	Fig6C	FigS4B	FigS4C		Fig6D	FigS4D
GeneID	Product	abbreviation	previousID
A. putative DNA-binding
PF3D7_0420300	AP2 domain transcription factor, putative	AP2	PFD0985w	X	#	X	X	X
PF3D7_0504400	ATP-dependent helicase, putative	N/A	PFE0215w			X
PF3D7_0604100	AP2 domain transcription factor	SIP2	PFF0200c						X	X
PF3D7_0613800	AP2 domain transcription factor, putative	AP2	PFF0670w					X			#	X	*
PF3D7_0802100	AP2 domain transcription factor, putative	AP2	MAL8P1.153	X	#
PF3D7_1006800	single-strand telomeric DNA-binding protein GBP2, putative	GBP2	PF10_0068										X
PF3D7_1007700	AP2 domain transcription factor, putative	AP2-I	PF10_0075					X	X	#
PF3D7_1011800	PRE-binding protein	PREBP	PF10_0115			X							X
PF3D7_1405400	DNA mismatch repair protein, putative	MutS	PF14_0051				X
B. chromatin-related
PF3D7_0501800	chromosome assembly factor 1	CAF1	PFE0090w						X
PF3D7_0518200	SWIB/MDM2 domain-containing protein	MDM2	PFE0910w									X
PF3D7_0611400	SWIB/MDM2 domain-containing protein	SWIB	PFF0560c					X	X
PF3D7_0904700	bacterial histone-like protein	HU	PFI0230c			X
PF3D7_1033700	bromodomain protein 1	BDP1	PF10_0328					X		X
PF3D7_1212900	bromodomain protein 2, putative	BDP2	PFL0635c					X		X
PF3D7_1220900	heterochromatin protein 1	HP1	PFL1005c						X
PF3D7_1475600	bromodomain protein, putative	BDP3	PF14_0724					X	X
PF3D7_1205800	high mobility group protein B3, putative	HMGB3	PFL0290w			X			X	X
C. other
PF3D7_0106900	2-C-methyl-D-erythritol 4-phosphate cytidylyltransferase, putative	IspD	PFA0340w					X	X
PF3D7_0201900	erythrocyte membrane protein 3	EMP3	PFB0095c									X
PF3D7_0220800	cytoadherence linked asexual protein 2	CLAG2	PFB0935w					X
PF3D7_0302500	cytoadherence linked asexual protein 3.1	CLAG3.1	PFC0120w					X
PF3D7_0306100	conserved Plasmodium protein, unknown function	N/A	PFC0265c					X	X
PF3D7_0505700	conserved Plasmodium membrane protein, unknown function	N/A	PFE0280c			X
PF3D7_0706500	conserved Plasmodium protein, unknown function	N/A	MAL7P1.204			X
PF3D7_0713600	mitochondrial ribosomal protein S5 precursor, putative	N/A	MAL7P1.66						X
PF3D7_1014100	conserved Plasmodium protein, unknown function	N/A	PF10_0138			X							X
PF3D7_1019700	conserved Plasmodium protein, unknown function	N/A	PF10_0190						X
PF3D7_1124300	conserved Plasmodium protein, unknown function	N/A	PF11_0254					X		X
PF3D7_1128000	conserved Plasmodium protein, unknown function	N/A	PF11_0291					X
PF3D7_1133200	conserved Plasmodium protein, unknown function	N/A	PF11_0342						X
PF3D7_1211500	mitochondrial ribosomal protein S18 precursor, putative	N/A	PFL0570c						X
PF3D7_1225200	conserved Plasmodium protein, unknown function	N/A	PFL1215c						X
PF3D7_1236100	clustered-asparagine-rich protein	CARP	PFL1745c			X
PF3D7_1366900	conserved Plasmodium protein, unknown function	N/A	MAL13P1.336			X
PF3D7_1445300	mitochondrial ribosomal protein S29 precursor, putative	N/A	PF14_0430						X
PF3D7_1452900	conserved Plasmodium protein, unknown function	N/A	PF14_0504, PF14_0504a						X
PF3D7_1468100	conserved Plasmodium protein, unknown function	N/A	PF14_0649				X
D. RNA binding
PF3D7_0605100	RNA-binding protein, putative	N/A	PFF0250w								X
PF3D7_0723900	RNA-binding protein, putative	N/A	MAL7P1.126			X
PF3D7_0810600	ATP-dependent RNA helicase DBP1, putative	DBP1	PF08_0096			X
PF3D7_0812500	RNA-binding protein, putative	N/A	PF08_0086			X
PF3D7_0814200	DNA/RNA-binding protein Alba 1	ALBA1	PF08_0074			X
PF3D7_0821700	60S ribosomal protein L22, putative	N/A	PF08_0039				X
PF3D7_0823200	RNA-binding protein, putative	N/A	MAL8P1.40			X
PF3D7_0923900	RNA-binding protein, putative	N/A	PFI1175c			X
PF3D7_0929200	RNA-binding protein, putative	N/A	PFI1435w			X
PF3D7_1006200	DNA/RNA-binding protein Alba 3	ALBA3	PF10_0063			X
PF3D7_1008800	nucleolar protein 5, putative	NOP5	PF10_0085						X	X
PF3D7_1124900	60S ribosomal protein L35, putative	RPL35	PF11_0260									X
PF3D7_1126200	40S ribosomal protein S18, putative	RPS18	PF11_0272							X
PF3D7_1302800	40S ribosomal protein S7, putative	N/A	PF13_0014			X
PF3D7_1323400	60S ribosomal protein L23	RPL23	PF13_0132									X
PF3D7_1360900	polyadenylate-binding protein, putative	N/A	MAL13P1.303			X
PF3D7_1414800	small nuclear ribonucleoprotein-associated protein B, putative	SMB1	PF14_0146			X
PF3D7_1415300	RNA-binding protein Nova-1, putative	N/A	PF14_0151			X
