# Supplementary material for: Chromatin Accessibility-Based Characterization of the Gene Regulatory Network Underlying Plasmodium falciparum Blood-Stage Development
Source: Cell Host Microbe. 2018 Apr 11;23(4):557–569.e9. doi: 10.1016/j.chom.2018.03.007 (PMC5899830; doi:10.1016/j.chom.2018.03.007)
Supplement: Table S5. Parasite and Bacterial Strains, Related to STAR Methods [file mmc6.xlsx]

## Sheet: TableS5
Table S5. Parasite and bacterial strains. Related to STAR Methods.
Parasite Strains
Name	Description	Culture medium
P. falciparum 3D7	wild-type P. falciparum strain (Walliker et al., 1987)	normal medium
P. falciparum 3D7 attB(+)	P. falciparum 3D7 strain with attB site in cg6 locus (Nkrumah et al., 2006)	medium supplemented with 2.6nM WR99210
P. falciparum 3D7 attB::attP_minkahrp	P. falciparum 3D7 attB(+) after transfection and confirmed genomic integration of plasmid attP_minkahrp	medium supplemented with 2.6nM WR99210, 2.5µg/ml Blasticidin S HCl (Gibco, R210-01) and 250µg/ml Geneticin for 7 days after transfection
P. falciparum 3D7 attB::attP_minkahrp_ PF3D7_1372200	P. falciparum 3D7 attB(+) after transfection and confirmed genomic integration of plasmid attP_minkahrp_ PF3D7_1372200	medium supplemented with 2.6nM WR99210, 2.5µg/ml Blasticidin S HCl (Gibco, R210-01) and 250µg/ml Geneticin for 7 days after transfection
P. falciparum 3D7 attB::attP_minkahrp_ PF3D7_1200700	P. falciparum 3D7 attB(+) after transfection and confirmed genomic integration of plasmid attP_minkahrp_ PF3D7_1200700	medium supplemented with 2.6nM WR99210, 2.5µg/ml Blasticidin S HCl (Gibco, R210-01) and 250µg/ml Geneticin for 7 days after transfection
P. falciparum 3D7 attB::attP_minkahrp_ PF3D7_0719000	P. falciparum 3D7 attB(+) after transfection and confirmed genomic integration of plasmid attP_minkahrp_ PF3D7_0719000	medium supplemented with 2.6nM WR99210, 2.5µg/ml Blasticidin S HCl (Gibco, R210-01) and 250µg/ml Geneticin for 7 days after transfection
P. falciparum 3D7 attB::attP_minkahrp_ PF3D7_1200700negative	P. falciparum 3D7 attB(+) after transfection and confirmed genomic integration of plasmid attP_minkahrp_ PF3D7_1200700negative	medium supplemented with 2.6nM WR99210, 2.5µg/ml Blasticidin S HCl (Gibco, R210-01) and 250µg/ml Geneticin for 7 days after transfection
P. falciparum 3D7 attB::attP_minkahrp_ PF3D7_0719000negative	P. falciparum 3D7 attB(+) after transfection and confirmed genomic integration of plasmid attP_minkahrp_ PF3D7_0719000negative	medium supplemented with 2.6nM WR99210, 2.5µg/ml Blasticidin S HCl (Gibco, R210-01) and 250µg/ml Geneticin for 7 days after transfection
Bacterial strains
Name	Carries plasmid	Plasmid elements	Comment
STBL3_pDC2	pDC2 (Nkrumah et al., 2006)	pDC2_3’hsp86-gfp-snf7-5’pfcam-5’pcdt-bsd-3’hrp2-attP-ampR	attP-containing plasmid
STBL3_pOM1	pOM1	pOM1_5’pfcam-gfp-snf7-3’hsp86-5’pcdt-bsd-3’hrp2-attP-ampR	expression cassette of pDC2 reverted and including ApaI site
STBL3_pOM2	pOM2	pOM2_5’pfcam-gfp-luc-3’hsp86-5’pcdt-bsd-3’hrp2-attP-ampR	snf7-gfp in pOM1 replaced by gfp-luc
XL10-Gold®_attP_minkahrp	attP_minkahrp	pOM2_5’pfkahrp-gfp-luc-3’hsp86-5’pcdt-bsd-3’hrp2-attP-ampR	pOM2 with 5’pfcam replaced by kahrp minimal promoter
XL10-Gold®_attP_minkahrp_ PF3D7_1372200	attP_minkahrp_PF3D7_1372200	pOM2_ATAC_1372200-5’pfkahrp-gfp-luc-3’hsp86-5’pcdt-bsd-3’hrp2-attP-ampR	attP_minkahrp with accessible region upstream of PF3D7_1372200 (or replaced by the accessible or control region located upstream of PF3D7_1372200,
			PF3D7_0719000 or PF3D7_1222700)
DH5a_pINT	pINT(Nkrumah et al., 2006)	pINT-3‘hsp86-neoII-5’hsp86-5’PcDT-bxb1myc-3’hrp2-amp	plasmid for expression of mycobacteriophage bxb1 integrase
