# Supplementary material for: Chromatin Accessibility-Based Characterization of the Gene Regulatory Network Underlying Plasmodium falciparum Blood-Stage Development
Source: Cell Host Microbe. 2018 Apr 11;23(4):557–569.e9. doi: 10.1016/j.chom.2018.03.007 (PMC5899830; doi:10.1016/j.chom.2018.03.007)
Supplement: Table S6. Parasite Staging for Time-Course Experiments (Replicate 1 and 2), Related to STAR Methods [file mmc7.xlsx]

## Sheet: TableS6
Table S6. Parasite staging for time-course experiments (replicate 1 and 2). Related to STAR Methods.
For each time point (t05 - t40 hours post invasion), parasites where counted in five random fields (total ±1000 cells) in a Giemsa smear prepared from the collected culture. This counting was performed three times and the average parasitemia for rings, trophozoites and schizonts is reported.
		REPLICATE 1			REPLICATE 2
		ring	trophozoites	schizonts	ring	trophozoites	schizonts
t05	count1	0.932432	0	0.0675676	0.970732	0	0.0292683
	count2	0.978049	0	0.0219512	0.957055	0	0.0429448
	count3	0.971223	0	0.028777	0.95977	0	0.0402299
	average	0.960568	0	0.0394319	0.962519	0	0.037481
	Bartfai et al., 2010	0.91	0	0.09
t10	count1	0.983903	0.0120724	0.00402414	0.980769	0	0.0192308
	count2	1	0	0	0.976636	0	0.0233645
	count3	1	0	0	0.983607	0	0.0163934
	average	0.994634	0.00402414	0.00134138	0.980337	0	0.0196629
	Bartfai et al., 2010	1	0	0
t15	count1	0.980531	0.0176991	0.00176991	1	0	0
	count2	1	0	0	1	0	0
	count3	1	0	0	0.991416	0.00858369	0
	average	0.99351	0.00589971	0.000589971	0.997139	0.00286123	0
	Bartfai et al., 2010	1	0	0
t20	count1	0.74359	0.25641	0	0.761468	0.238532	0
	count2	0.704319	0.295681	0	0.670543	0.329457	0
	count3	0.803846	0.196154	0	0.750958	0.249042	0
	average	0.750585	0.249415	0	0.727656	0.272344	0
	Bartfai et al., 2010	0.89	0.11	0
t25	count1	0.110759	0.882911	0.00632911	0.166667	0.833333	0
	count2	0.0931818	0.906818	0	0.150289	0.849711	0
	count3	0.234615	0.75	0.0153846	0.267943	0.732057	0
	average	0.146186	0.846577	0.00723791	0.194966	0.805034	0
	Bartfai et al., 2010	0.36	0.64	0
t30	count1	0.0694444	0.722222	0.208333	0.0555556	0.623457	0.320988
	count2	0	0.760784	0.239216	0.027027	0.657658	0.315315
	count3	0.0774194	0.683871	0.23871	0.00581395	0.674419	0.319767
	average	0.0489546	0.722293	0.228753	0.0294655	0.651844	0.31869
	Bartfai et al., 2010	0.06	0.89	0.05
t35	count1	0.030303	0.242424	0.727273	0.0274725	0.302198	0.67033
	count2	0	0.234899	0.765101	0.00490196	0.22549	0.769608
	count3	0.0536398	0.314176	0.632184	0.0153061	0.255102	0.729592
	average	0.027981	0.263833	0.708186	0.0158935	0.26093	0.723176
	Bartfai et al., 2010	0.02	0.42	0.56
t40	count1	0.041958	0.195804	0.762238	0.0149254	0.159204	0.825871
	count2	0.0428571	0.114286	0.842857	0.012987	0.103896	0.883117
	count3	0.0671141	0.214765	0.718121	0	0.164706	0.835294
	average	0.0506431	0.174952	0.774405	0.00930413	0.142602	0.848094
	Bartfai et al., 2010	0.06	0.12	0.82
