# Supplementary material for: Chromatin Accessibility-Based Characterization of the Gene Regulatory Network Underlying Plasmodium falciparum Blood-Stage Development
Source: Cell Host Microbe. 2018 Apr 11;23(4):557–569.e9. doi: 10.1016/j.chom.2018.03.007 (PMC5899830; doi:10.1016/j.chom.2018.03.007)
Supplement: Table S7. Primers and Oligos Used for Cloning, Integration PCR, RT-qPCR and DNA Pull-Down Experiments, Related to STAR Methods [file mmc8.xlsx]

## Sheet: TableS7
Table S7. Primers and oligos used for cloning, integration PCR, RT-qPCR and DNA pull down experiments. Related to STAR Methods.	Table S7. Primer list for cloning, integration PCR and RT-qPCR. Related to STAR Methods.
Name	Sequence	Restriction site	tag	Length (nt)	genomic position	Purpose
5'Pfcam-F	catctgcagaccggtcttctttgttaaccattttg	PstI, AgeI				Cloning of minimal kahrp promoter construct; reverse orientation of cam-snf7-gfp-hsp86 element in pDC2-CAM-Snf7-GFP-attP-BSD
3'hsp86-R	catgctatttgatgaattaac					Cloning of minimal kahrp promoter construct; reverse orientation of cam-snf7-gfp-hsp86 element in pDC2-CAM-Snf7-GFP-attP-BSD
GFPLuc-F	catcctaggatgagtaaaggagaagaacttttc	AvrII				Cloning of minimal kahrp promoter construct; replacing snf7-gfp element by the gfp-luc sequence from MV163 plasmid
GFPLuc-R	gaaactcgagttacacggcgatctttccgc	XhoI				Cloning of minimal kahrp promoter construct; replacing snf7-gfp element by the gfp-luc sequence from MV163 plasmid
kahrp-F	gacaaccggtgacaagatctgacagcggccgccctaaaactgcatgtagtg	AgeI, BglII, NotI				Cloning of minimal kahrp promoter construct: replacing 5'cam by kahrp
kahrp-R	gacacctagggattctctaataattatgtacg	AvrII				Cloning of minimal kahrp promoter construct: replacing 5'cam by kahrp
PF3D7_1372200_R	gacaagatcttttagagaatcattattttatg	BglII				Cloning promoter region of PF3D_1372200, Lopez-Estrano et al. 2007
PF3D7_1372200_F	gacagcggccgcccataaaatataaaaataatttg	NotI				Cloning promoter region of PF3D_1372200, Lopez-Estrano et al. 2007
PF3D7_0719000_F	gacaagatctgtatgaataagcatatcaattg	BglII				Cloning accessible region in front of PF3D7_0719000
PF3D7_0719000_R	gacagcggccgcaattttcctaatattcctgtac	NotI				Cloning accessible region in front of PF3D7_0719000
PF3D7_1200700_F	gacagcggccgcatatcgtatttcttatatcgc	NotI				Cloning accessible region in front of PF3D7_1200700
PF3D7_1200700_R	gacaagatctaaaaagaataaaagaaaagggg	BglII				Cloning accessible region in front of PF3D7_1200700
PF3D7_1222700_F	gacagcggccgcgaaaattttctttgtgtgtgc	NotI				Cloning accessible region in front of PF3D7_1222700
PF3D7_1222700_R	gacaagatctcaagtgtaacgcaatactg	BglII				Cloning accessible region in front of PF3D7_1222700
PF3D7_0719000ctrl_F	aaaagatcttaatattggtccatattaatc	BglII				Cloning control region in front of PF3D7_0719000
PF3D7_0719000ctrl_R	aaagcggccgctaacatccattgcgagtc	NotI				Cloning control region in front of PF3D7_0719000
PF3D7_1200700ctrl_F	aaaagatctcttgtacatatatttccttg	BglII				Cloning control region in front of PF3D7_1200700
PF3D7_1200700ctrl_R	aaagcggccgctttccccttttcttttattc	NotI				Cloning control region in front of PF3D7_1200700
PF3D7_1222700ctrl_F	aaaagatctacttgattatatgaagttttg	BglII				Cloning control region in front of PF3D7_1222700
PF3D7_1222700ctrl_R	aaagcggccgcgtcagcattttttcattttc	NotI				Cloning control region in front of PF3D7_1222700
p1_rev	gttgtgtggaattgtgag					Confirmation of integration; attP-backbone
p2_for	accctttgttgaggagc					Confirmation of integration; Cg6 gene, Nkrumah et al. 2006
GFP-1_F	ctacctgttccatggcc					RT-qPCR; specfic for gfp-luc
GFP-1_R / p1_for	gctgtttcatatgatctgg					RT-qPCR; specfic for gfp-luc; confirmation of integration
GFPLuc-1_F	gagagaccacatggtcc					RT-qPCR; specfic for gfp-luc
GFPLuc-1_R	cctgcaggtcgactgg					RT-qPCR; specfic for gfp-luc
Luc-1_F	tggatctactgggttacc					RT-qPCR; specfic for gfp-luc
Luc-1_R	tccggaatgatttgattgc					RT-qPCR; specfic for gfp-luc
Luc-2_F / p2_rev	ggaagcgaccaacgcc					RT-qPCR; specfic for gfp-luc; confirmation of integration
Luc-2_R	agacttcaagcggtcaac					RT-qPCR; specfic for gfp-luc
BSD-2_F	caacatcagcattcttgtc					RT-qPCR; specfic for BSD; control
BSD-2_R	cataaccagagggcagcaat					RT-qPCR; specfic for BSD; control
BSD-1_F	tcaagaagaatccaccctca					RT-qPCR; specfic for BSD; control
BSD-1_R	cgctgtagtcttcagagatgg					RT-qPCR; specfic for BSD; control
actin_F	tgaattaagagctgctccaga					RT-qPCR; specfic for actin; control
actin_R	tgtgtcatcctctcacgattt					RT-qPCR; specfic for actin; control
PF3D7_0802100_wt1_fw	TGATTACATATATATATATATATATATGTGTGTATATTTATTTTTTTATTCTTTTTGC		biotin	58	Pf3D7_06_v3:179216-179274	DNA-pull down
PF3D7_0802100_wt1_rev	GCAAAAAGAATAAAAAAATAAATATACACACATATATATATATATATATATGTAATCA		none	58		DNA-pull down
PF3D7_0802100_control1_fw	TGATTACATATATATATATATATATGGTTTGATTATTTATTTTTTTATTCTTTTTGC		biotin	58		DNA-pull down
PF3D7_0802100_control1_rev	GCAAAAAGAATAAAAAAATAAATAATCAAACCATATATATATATATATATGTAATCA		none	58		DNA-pull down
de_novo_motif_028_wt1_fw	CATATATTGCAATGAAATATTTGTGCAATAAAAGTGCATAGAAAACACATAAAATTTTTA		biotin	60	Pf3D7_12_v3:917533-917593	DNA-pull down
de_novo_motif_028_wt1_rev	TAAAAATTTTATGTGTTTTCTATGCACTTTTATTGCACAAATATTTCATTGCAATATATG		none	60		DNA-pull down
de_novo_motif_028_control1_fw	CATATATTGCAATGAAATATTTGCAATGTACAGAGTAATAGAAAACACATAAAATTTTTA		biotin	60		DNA-pull down
de_novo_motif_028_control1_rev	TAAAAATTTTATGTGTTTTCTATTACTCTGTACATTGCAAATATTTCATTGCAATATATG		none	60		DNA-pull down
de_novo_motif_028_wt2_fw	TATTTGTTTATAAAAATTTGTGAAGCACCGAATGTGCACTGTGTGTGTTCTTTTTTTTTT		biotin	60	Pf3D7_05_v3:85667-86452	DNA-pull down
de_novo_motif_028_wt2_rev	AAAAAAAAAAGAACACACACAGTGCACATTCGGTGCTTCACAAATTTTTATAAACAAATA		none	60		DNA-pull down
de_novo_motif_028_control2_fw	TATTTGTTTATAAAAATTTGTGAGCCAGGACGATACTACTGTGTGTGTTCTTTTTTTTTT		biotin	60		DNA-pull down
de_novo_motif_028_control2_rev	AAAAAAAAAAGAACACACACAGTAGTATCGTCCTGGCTCACAAATTTTTATAAACAAATA		none	60		DNA-pull down
de_novo_motif_028_wt3_fw	TATTTTATTCATTTATTCTATTATGCAAGTATAGTGCCTATTAATAATATTGTCTTTTAT		biotin	60	Pf3D7_07_v3:337843-338509	DNA-pull down
de_novo_motif_028_wt3_rev	ATAAAAGACAATATTATTAATAGGCACTATACTTGCATAATAGAATAAATGAATAAAATA		none	60		DNA-pull down
de_novo_motif_028_control3_fw	TATTTTATTCATTTATTCTATTAGTAGGATTAGACTCCTATTAATAATATTGTCTTTTAT		biotin	60		DNA-pull down
de_novo_motif_028_control3_rev	ATAAAAGACAATATTATTAATAGGAGTCTAATCCTACTAATAGAATAAATGAATAAAATA		none	60		DNA-pull down
de_novo_motif_050_wt1_fw	TATATATATATTAAAGAATAAGTAATGAGCTCAATATATATTCTATAAAACAGAACAAAA		biotin	60	Pf3D7_14_v3:1089368-1089428	DNA-pull down
de_novo_motif_050_wt1_rev	TTTTGTTCTGTTTTATAGAATATATATTGAGCTCATTACTTATTCTTTAATATATATATA		none	60		DNA-pull down
de_novo_motif_050_control1_fw	TATATATATATTAAAGAATAAGTAATGATCCAAGTATATATTCTATAAAACAGAACAAAA		biotin	60		DNA-pull down
de_novo_motif_050_control1_rev	TTTTGTTCTGTTTTATAGAATATATACTTGGATCATTACTTATTCTTTAATATATATATA		none	60		DNA-pull down
de_novo_motif_050_wt2_fw	TTATATATTTTTCCCTTTTGCGTAATGAGCTCAAGGAATGGTTAAAAATATTTTGTTCAT		biotin	60	Pf3D7_13_v3:1268806-1269098	DNA-pull down
de_novo_motif_050_wt2_rev	ATGAACAAAATATTTTTAACCATTCCTTGAGCTCATTACGCAAAAGGGAAAAATATATAA		none	60		DNA-pull down
de_novo_motif_050_control2_fw	TTATATATTTTTCCCTTTTGCGTAATCTAAGCAGGGAATGGTTAAAAATATTTTGTTCAT		biotin	60		DNA-pull down
de_novo_motif_050_control2_rev	ATGAACAAAATATTTTTAACCATTCCCTGCTTAGATTACGCAAAAGGGAAAAATATATAA		none	60		DNA-pull down
de_novo_motif_031_wt1_fw	ATATATCTCAAATATAATATTATACTTATTACACATTTAAAAAAGCGTTTATTCATTTAT		biotin	60	Pf3D7_09_v3:220087-220147	DNA-pull down
de_novo_motif_031_wt1_rev	ATAAATGAATAAACGCTTTTTTAAATGTGTAATAAGTATAATATTATATTTGAGATATAT		none	60		DNA-pull down
de_novo_motif_031_control1_fw	ATATATCTCAAATATAATATTATACTCTACTATAATTTAAAAAAGCGTTTATTCATTTAT		biotin	60		DNA-pull down
de_novo_motif_031_control1_rev	ATAAATGAATAAACGCTTTTTTAAATTATAGTAGAGTATAATATTATATTTGAGATATAT		none	60		DNA-pull down
de_novo_motif_031_wt2_fw	TATATTAATATGTGCTCTTTGTTCATTATTACACAAATATATATATATATATATATATAT		biotin	60	Pf3D7_09_v3:726299-726359	DNA-pull down
de_novo_motif_031_wt2_rev	ATATATATATATATATATATATATTTGTGTAATAATGAACAAAGAGCACATATTAATATA		none	60		DNA-pull down
de_novo_motif_031_control2_fw	TATATTAATATGTGCTCTTTGTTCAACTTATACTAAATATATATATATATATATATATAT		biotin	60		DNA-pull down
de_novo_motif_031_control2_rev	ATATATATATATATATATATATATTTAGTATAAGTTGAACAAAGAGCACATATTAATATA		none	60		DNA-pull down
